# Supplementary material for: Single-cell allele-specific expression analysis reveals dynamic and cell-type-specific regulatory effects
Source: Nat Commun. 2023 Oct 9;14:6317. doi: 10.1038/s41467-023-42016-9 (PMC10562474; doi:10.1038/s41467-023-42016-9)
Supplement: Supplementary file 4 — Supplementary Data 1-4 [file 41467_2023_42016_MOESM4_ESM.xlsx]

## Sheet: Supp Data 1 D_ASE_endoderm
Supplementary Data 1. Results from differential ASE analysis of endoderm differentiation data.
beta1: dynamic ASE effect size; DASE_{DAESC_BB,DAESC_Mix,GLMM}: whether the gene was found to have significant dynamic ASE at FDR<0.05 by each method.
P-values are derived from likelihood ratio test for DAESC-BB and DAESC-Mix and z-test for GLMM. All tests are two-sided. Values in pval_{DAESC_BB,DAESC_Mix,GLMM} are raw p-values without adjustment for multiple comparison.
gene_id	gene_name	beta1_DAESC_BB	pval_DAESC_BB	DASEgene_DAESC_BB	beta1_DAESC_Mix	pval_DAESC_Mix	DASEgene_DAESC_Mix	beta1_GLMM	pval_GLMM	DASEgene_GLMM
ENSG00000188976.6	NOC2L	-0.0586886	0.124332	FALSE	-0.0746953	0.106857	FALSE	-0.0390977	0.0486847	FALSE
ENSG00000187608.5	ISG15	0.158042	0.0369436	FALSE	0.357387	4.89338e-06	TRUE	0.126765	4.23838e-05	TRUE
ENSG00000131591.13	C1orf159	0.11682	0.178774	FALSE	0.116842	0.179344	FALSE	0.163589	0.000419098	TRUE
ENSG00000078808.12	SDF4	-0.0197945	0.773247	FALSE	-0.0193578	0.772497	FALSE	-0.00192201	0.954253	FALSE
ENSG00000127054.14	CPSF3L	-0.0369668	0.442847	FALSE	-0.050594	0.429428	FALSE	-0.0287459	0.141058	FALSE
ENSG00000242485.1	MRPL20	0.0513521	0.209696	FALSE	0.130668	0.0691422	FALSE	0.0744936	0.00909684	TRUE
ENSG00000160075.10	SSU72	-0.088722	0.00399487	FALSE	-0.0893146	0.00403745	TRUE	-0.0948712	3.52662e-18	TRUE
ENSG00000008130.11	NADK	-0.048324	0.446256	FALSE	-0.0484005	0.44654	FALSE	-0.0610269	0.030624	FALSE
ENSG00000178821.8	TMEM52	-0.0550356	0.493678	FALSE	-0.0686698	0.442419	FALSE	0.0495094	0.176891	FALSE
ENSG00000162585.12	C1orf86	0.000507513	0.940135	FALSE	0.0111886	1	FALSE	-0.000976826	0.961117	FALSE
ENSG00000157916.14	RER1	0.0027374	0.968427	FALSE	0.00285009	0.970518	FALSE	-0.0193607	0.608696	FALSE
ENSG00000157911.5	PEX10	-0.108047	0.0503634	FALSE	-0.128834	0.0486607	FALSE	-0.0945397	0.00156911	TRUE
ENSG00000157881.9	PANK4	0.0536424	0.455038	FALSE	0.0534132	0.45759	FALSE	0.136846	0.00137609	TRUE
ENSG00000116213.11	WRAP73	-0.00233824	0.973375	FALSE	-0.00257351	0.973338	FALSE	0.0250762	0.556131	FALSE
ENSG00000227372.6	TP73-AS1	-0.00279783	0.976161	FALSE	-0.00292498	0.974711	FALSE	-0.0908295	0.0476581	FALSE
ENSG00000130764.5	LRRC47	-0.0880462	0.0282736	FALSE	-0.164683	0.00308007	TRUE	-0.0848838	6.71964e-08	TRUE
ENSG00000116198.8	CEP104	-0.0835014	0.27465	FALSE	-0.106672	0.369945	FALSE	-0.167397	1.73103e-06	TRUE
ENSG00000198912.6	C1orf174	-0.00556643	0.949287	FALSE	-0.0028428	0.919417	FALSE	0.0422723	0.052507	FALSE
ENSG00000007923.11	DNAJC11	-0.000439088	1	FALSE	-0.000583913	1	FALSE	0.00862133	0.737443	FALSE
ENSG00000171735.14	CAMTA1	-0.100524	0.0901833	FALSE	-0.101287	0.0900378	FALSE	-0.167677	8.5693e-11	TRUE
ENSG00000049245.8	VAMP3	0.00441372	0.930987	FALSE	0.00662782	0.955419	FALSE	-0.0939071	0.000242964	TRUE
ENSG00000116288.8	PARK7	0.0183821	0.378742	FALSE	0.0173789	0.390537	FALSE	0.0328126	0.00762387	TRUE
ENSG00000116285.8	ERRFI1	-0.179845	0.0166957	FALSE	-0.184081	0.0164027	FALSE	-0.367675	9.66226e-15	TRUE
ENSG00000142599.13	RERE	-0.0082903	0.900668	FALSE	-0.00903262	0.896694	FALSE	-0.14196	0.000121133	TRUE
ENSG00000054523.12	KIF1B	-0.0701788	0.243289	FALSE	-0.0706337	0.24447	FALSE	-0.00881517	0.796201	FALSE
ENSG00000142657.16	PGD	-0.041287	0.0659781	FALSE	-0.0432409	0.0564383	FALSE	-0.0406151	6.47405e-05	TRUE
ENSG00000175279.17	APITD1	0.193453	0.0170686	FALSE	0.259209	0.0138236	FALSE	0.156219	0.00263945	TRUE
ENSG00000160049.7	DFFA	-0.228467	0.00456488	FALSE	-0.228847	0.0045316	TRUE	-0.372475	3.43085e-17	TRUE
ENSG00000171824.9	EXOSC10	0.0671145	0.18387	FALSE	0.0904037	0.192042	FALSE	0.0874678	0.000740934	TRUE
ENSG00000177674.11	AGTRAP	0.0606578	0.0875831	FALSE	0.12386	0.032628	FALSE	0.0327657	0.0101124	TRUE
ENSG00000083444.12	PLOD1	0.072414	0.160464	FALSE	0.0825252	0.149609	FALSE	0.0411818	0.0845968	FALSE
ENSG00000116688.12	MFN2	-0.0631573	0.265416	FALSE	-0.0632638	0.265427	FALSE	-0.08989	0.00581245	TRUE
ENSG00000116691.6	MIIP	0.0526707	0.145767	FALSE	0.0834137	0.0835949	FALSE	0.0156612	0.292312	FALSE
ENSG00000162493.12	PDPN	0.0164893	0.736039	FALSE	0.341018	1.79017e-05	TRUE	0.0826564	0.00121335	TRUE
ENSG00000132906.13	CASP9	0.1185	0.117897	FALSE	0.290221	0.0215914	FALSE	0.159129	6.51848e-06	TRUE
ENSG00000116138.8	DNAJC16	0.0323312	0.684034	FALSE	0.0327032	0.682485	FALSE	-0.0313906	0.498699	FALSE
ENSG00000197312.7	DDI2	0.118018	0.114819	FALSE	0.313864	0.0314626	FALSE	0.0450946	0.332442	FALSE
ENSG00000162458.8	FBLIM1	0.0567117	0.266622	FALSE	0.0571066	0.26623	FALSE	0.0767568	0.00753688	TRUE
ENSG00000116809.7	ZBTB17	0.0599514	0.503182	FALSE	0.0598312	0.504964	FALSE	0.0673439	0.274861	FALSE
ENSG00000142627.9	EPHA2	0.0291743	0.62548	FALSE	0.0313371	0.617638	FALSE	0.0699957	0.0092447	TRUE
ENSG00000037637.6	FBXO42	0.0481196	0.444333	FALSE	0.0520061	0.435282	FALSE	0.100912	0.00249002	TRUE
ENSG00000157191.15	NECAP2	-0.0653852	0.393688	FALSE	-0.0654191	0.393583	FALSE	-0.194814	2.31116e-06	TRUE
ENSG00000117122.9	MFAP2	0.090425	0.00369758	TRUE	0.106354	0.000597615	TRUE	0.0110224	0.316192	FALSE
ENSG00000159363.13	ATP13A2	0.0110344	0.852686	FALSE	0.0237102	0.771029	FALSE	0.0859042	0.000329246	TRUE
ENSG00000159423.12	ALDH4A1	-0.0609415	0.353329	FALSE	-0.0730552	0.351918	FALSE	0.0696631	0.000264098	TRUE
ENSG00000127481.10	UBR4	0.0665094	0.218754	FALSE	0.124974	0.13757	FALSE	0.0563909	0.0345383	FALSE
ENSG00000127463.9	EMC1	0.0497368	0.475011	FALSE	0.0495226	0.476342	FALSE	0.103585	0.00836666	TRUE
ENSG00000053372.4	MRTO4	0.0708833	0.0350063	FALSE	0.0754906	0.0346405	FALSE	0.0368422	0.00784052	TRUE
ENSG00000053371.8	AKR7A2	-0.0332679	0.509389	FALSE	-0.0508568	0.458873	FALSE	-0.0825541	0.00126496	TRUE
ENSG00000040487.8	PQLC2	0.0721398	0.276497	FALSE	0.0732029	0.276877	FALSE	0.0602664	0.0855058	FALSE
ENSG00000077549.13	CAPZB	-0.0387148	0.413389	FALSE	-0.0452944	0.395852	FALSE	-0.0366741	0.252693	FALSE
ENSG00000173436.9	MINOS1	0.0704589	0.0198337	FALSE	0.0746199	0.0184	FALSE	0.0572796	0.000155572	TRUE
ENSG00000090432.5	MUL1	-0.00669191	0.910756	FALSE	-0.00810732	0.904934	FALSE	0.0514402	0.0260075	FALSE
ENSG00000158825.5	CDA	0.149985	0.0320178	FALSE	0.393585	0.000690084	TRUE	0.208309	9.63539e-14	TRUE
ENSG00000158828.5	PINK1	0.0663526	0.381709	FALSE	0.06816	0.377668	FALSE	0.0409185	0.214073	FALSE
ENSG00000244038.5	DDOST	-0.00949938	0.568268	FALSE	-0.0320557	0.0319243	FALSE	-0.00840302	0.35692	FALSE
ENSG00000117298.10	ECE1	-0.123881	0.0603301	FALSE	-0.145184	0.0553793	FALSE	-0.0304762	0.378227	FALSE
ENSG00000162551.9	ALPL	-0.0301238	0.479223	FALSE	-0.236371	0.00833551	FALSE	0.00017307	0.992639	FALSE
ENSG00000090686.11	USP48	-0.0080048	0.896239	FALSE	-0.00804548	0.895755	FALSE	0.0439855	0.254592	FALSE
ENSG00000218510.3	LINC00339	-0.456862	1.1314e-13	TRUE	-0.656883	2.57102e-28	TRUE	-0.497853	5.62448e-124	TRUE
ENSG00000169641.9	LUZP1	0.0177688	0.7068	FALSE	0.0238358	0.689394	FALSE	-0.0259637	0.313739	FALSE
ENSG00000125944.14	HNRNPR	0.0590807	0.444556	FALSE	0.0594193	0.444771	FALSE	0.103265	0.0707494	FALSE
ENSG00000088280.14	ASAP3	-0.100843	0.218596	FALSE	-0.101066	0.218268	FALSE	-0.169664	7.13721e-06	TRUE
ENSG00000117318.8	ID3	-0.0455158	0.0503274	FALSE	-0.105556	3.34721e-06	TRUE	-0.0248423	1.31048e-06	TRUE
ENSG00000011007.8	TCEB3	-0.0817028	0.227979	FALSE	-0.083846	0.227596	FALSE	-0.132602	0.00141716	TRUE
ENSG00000057757.5	PITHD1	0.0268531	0.546861	FALSE	0.182505	0.00510935	TRUE	0.0301461	0.202484	FALSE
ENSG00000011009.6	LYPLA2	0.0475485	0.303747	FALSE	0.0480926	0.303619	FALSE	0.0341138	0.178893	FALSE
ENSG00000179163.11	FUCA1	-0.135709	0.155567	FALSE	-0.206665	0.0451294	FALSE	-0.13018	0.00918015	TRUE
ENSG00000001460.13	STPG1	-0.0443161	0.539386	FALSE	-0.0553151	0.528939	FALSE	-0.0717455	0.0244938	FALSE
ENSG00000117602.7	RCAN3	-0.225003	0.00175593	TRUE	-0.438157	1.86515e-05	TRUE	-0.353037	1.03018e-32	TRUE
ENSG00000169504.10	CLIC4	-0.120136	0.00454046	FALSE	-0.120259	0.00454312	TRUE	-0.140221	7.1692e-09	TRUE
ENSG00000117616.13	C1orf63	0.0360096	0.612479	FALSE	0.0499823	0.583784	FALSE	-0.0511932	0.234805	FALSE
ENSG00000183726.6	TMEM50A	0.104952	0.0056209	FALSE	0.105356	0.00545359	TRUE	0.031281	0.0409702	FALSE
ENSG00000157978.7	LDLRAP1	-0.0599305	0.462457	FALSE	-0.0604926	0.461119	FALSE	-0.01366	0.724063	FALSE
ENSG00000117640.13	MTFR1L	0.00732061	0.923903	FALSE	0.00725169	0.924371	FALSE	-0.0133384	0.688129	FALSE
ENSG00000130695.9	CEP85	-0.0374073	0.523445	FALSE	-0.365473	7.18745e-06	TRUE	-0.0680922	0.0488473	FALSE
ENSG00000142669.9	SH3BGRL3	-0.145132	2.29089e-06	TRUE	-0.14855	1.67466e-06	TRUE	-0.131064	8.63973e-32	TRUE
ENSG00000158062.16	UBXN11	0.0544418	0.517081	FALSE	0.0541214	0.518262	FALSE	-0.152842	0.000256682	TRUE
ENSG00000131914.6	LIN28A	0.0351896	0.111987	FALSE	0.0434249	0.139137	FALSE	0.0344503	0.00907196	TRUE
ENSG00000117682.12	DHDDS	-0.0257247	0.661836	FALSE	-0.0256637	0.661971	FALSE	-0.123921	3.01717e-05	TRUE
ENSG00000117676.9	RPS6KA1	0.116348	0.151441	FALSE	0.128504	0.145937	FALSE	0.0888208	0.00957325	TRUE
ENSG00000142751.10	GPN2	0.106141	0.0783705	FALSE	0.106298	0.0780624	FALSE	0.0633328	0.032205	FALSE
ENSG00000090273.9	NUDC	0.0137478	0.698348	FALSE	0.00753927	0.917465	FALSE	-0.00205601	0.942301	FALSE
ENSG00000175707.7	C1orf172	-0.0465897	0.599694	FALSE	-0.457419	0.0004717	TRUE	-0.0799653	0.077742	FALSE
ENSG00000186501.10	TMEM222	0.000728485	0.98088	FALSE	0.000460881	0.99259	FALSE	0.0609224	0.013079	TRUE
ENSG00000117748.5	RPA2	0.0174093	0.716889	FALSE	0.0172459	0.720279	FALSE	0.0558977	0.0849539	FALSE
ENSG00000130768.10	SMPDL3B	0.188973	0.013966	FALSE	0.420977	0.000216387	TRUE	0.29519	6.28689e-15	TRUE
ENSG00000158161.11	EYA3	0.0611988	0.487605	FALSE	0.0603608	0.487882	FALSE	-0.018697	0.751918	FALSE
ENSG00000130770.13	ATPIF1	0.0890865	0.0032561	TRUE	0.123367	0.0011927	TRUE	0.034489	0.0152506	TRUE
ENSG00000204138.8	PHACTR4	-0.10357	0.0827044	FALSE	-0.222356	0.025735	FALSE	-0.0954805	0.00204219	TRUE
ENSG00000180198.11	RCC1	-0.0507662	0.374057	FALSE	-0.0519277	0.380917	FALSE	-0.0376874	0.232042	FALSE
ENSG00000116350.11	SRSF4	0.0407335	0.369729	FALSE	0.0409029	0.369777	FALSE	0.0246787	0.311496	FALSE
ENSG00000116353.11	MECR	-0.0827075	0.286149	FALSE	-0.0832209	1	FALSE	0.0813805	0.00628431	TRUE
ENSG00000134644.11	PUM1	-0.035469	0.537947	FALSE	-0.0467631	0.488882	FALSE	0.0110203	0.77947	FALSE
ENSG00000060688.8	SNRNP40	-0.143304	0.00333431	TRUE	-0.150571	0.00335485	TRUE	-0.104403	1.07617e-06	TRUE
ENSG00000121766.10	ZCCHC17	-0.0392647	0.418912	FALSE	-0.0392057	0.419696	FALSE	-0.0910074	7.15987e-07	TRUE
ENSG00000025800.9	KPNA6	-0.0311583	0.645652	FALSE	-0.0313202	0.658669	FALSE	-0.0769417	0.0498948	FALSE
ENSG00000116497.13	S100PBP	0.0222449	0.77077	FALSE	0.0227772	0.770508	FALSE	-0.014617	0.710263	FALSE
ENSG00000134684.6	YARS	-0.259991	1.21536e-14	TRUE	-0.306279	8.97891e-20	TRUE	-0.240157	2.29313e-49	TRUE
ENSG00000134686.12	PHC2	-0.67913	8.92958e-12	TRUE	-0.95572	2.76033e-16	TRUE	-0.672103	5.62903e-59	TRUE
ENSG00000054118.9	THRAP3	-0.0231612	0.418864	FALSE	-0.0229464	0.420195	FALSE	0.0122285	0.407708	FALSE
ENSG00000181817.5	LSM10	-0.0455773	0.324875	FALSE	-0.153221	0.0633638	FALSE	-0.0236013	0.462066	FALSE
ENSG00000116898.7	MRPS15	-0.08239	0.153409	FALSE	-0.0937187	0.116343	FALSE	-0.121274	1.20133e-09	TRUE
ENSG00000163875.11	MEAF6	0.014088	0.710308	FALSE	0.0139304	0.70849	FALSE	0.0350977	0.0214456	TRUE
ENSG00000163879.9	DNALI1	0.094387	0.14813	FALSE	0.183756	0.0951355	FALSE	0.12545	0.000255958	TRUE
ENSG00000116922.10	C1orf109	-0.0553492	0.286935	FALSE	-0.0555251	0.288185	FALSE	-0.0674396	0.00395192	TRUE
ENSG00000134690.6	CDCA8	-0.0507391	0.188943	FALSE	-0.0811155	0.0717587	FALSE	-0.00730811	0.619319	FALSE
ENSG00000196449.3	YRDC	0.0757955	0.370781	FALSE	0.0764816	0.371253	FALSE	0.0930392	0.0589285	FALSE
ENSG00000204084.8	INPP5B	-0.0657566	0.366754	FALSE	-0.139707	0.284423	FALSE	-0.0299067	0.494905	FALSE
ENSG00000183431.7	SF3A3	-0.0841541	0.0183955	FALSE	-0.100111	0.021064	FALSE	-0.080583	2.70191e-07	TRUE
ENSG00000183386.5	FHL3	-0.12675	0.015515	FALSE	-0.16234	0.00585367	TRUE	-0.10277	6.31058e-06	TRUE
ENSG00000174574.11	AKIRIN1	-0.0618653	0.0368883	FALSE	-0.0677633	0.0687008	FALSE	-0.107295	1.46146e-16	TRUE
ENSG00000127603.19	MACF1	0.0723572	0.306433	FALSE	0.072512	0.305711	FALSE	0.0735868	0.0945141	FALSE
ENSG00000084072.12	PPIE	-0.162176	0.000117107	TRUE	-0.162748	0.000115306	TRUE	-0.164103	3.38136e-19	TRUE
ENSG00000043514.11	TRIT1	-0.133446	0.0649144	FALSE	-0.198052	0.0942302	FALSE	-0.155608	5.61052e-05	TRUE
ENSG00000116990.9	MYCL	-0.006628	0.936446	FALSE	-0.0138	0.898593	FALSE	0.00256446	0.950471	FALSE
ENSG00000131236.12	CAP1	-0.0243581	0.512992	FALSE	-0.0271826	0.509751	FALSE	-0.026638	0.249483	FALSE
ENSG00000131238.12	PPT1	-0.030921	0.305658	FALSE	-0.0502754	0.248109	FALSE	-0.012379	0.150308	FALSE
ENSG00000066136.15	NFYC	-0.024944	0.602633	FALSE	-0.0250779	0.603186	FALSE	-0.0342559	0.259986	FALSE
ENSG00000171793.9	CTPS1	0.103022	0.163061	FALSE	0.10318	0.163546	FALSE	0.109398	0.01057	TRUE
ENSG00000010803.12	SCMH1	-0.00683876	0.942732	FALSE	-0.00617562	0.948579	FALSE	-0.000540954	0.991674	FALSE
ENSG00000127125.7	PPCS	-0.00888041	0.890297	FALSE	-0.011985	0.796427	FALSE	-0.0488349	0.155188	FALSE
ENSG00000171960.6	PPIH	-0.115897	0.0500511	FALSE	-0.116092	0.0499051	FALSE	-0.107052	0.00012657	TRUE
ENSG00000117385.11	LEPRE1	0.133383	0.0154359	FALSE	0.134077	0.015417	FALSE	0.13702	2.34332e-05	TRUE
ENSG00000117394.15	SLC2A1	0.0842183	0.10068	FALSE	0.101787	0.087561	FALSE	-0.00978346	0.585037	FALSE
ENSG00000117395.6	EBNA1BP2	-0.107839	0.000113316	TRUE	-0.114947	0.000116806	TRUE	-0.122403	1.22094e-34	TRUE
ENSG00000117399.9	CDC20	0.0246332	0.418861	FALSE	0.0189355	0.525188	FALSE	-0.00978111	0.519171	FALSE
ENSG00000159479.12	MED8	-0.0315084	0.639945	FALSE	-0.0320305	0.642479	FALSE	0.0725213	0.0547106	FALSE
ENSG00000142949.12	PTPRF	0.0295073	0.559335	FALSE	0.0302808	0.553267	FALSE	0.072533	0.00127378	TRUE
ENSG00000132768.9	DPH2	-0.122857	0.0552838	FALSE	-0.125621	0.0556705	FALSE	-0.109832	0.00012369	TRUE
ENSG00000187147.13	RNF220	-0.198346	0.00447897	FALSE	-0.198381	0.00452582	TRUE	-0.255406	7.99274e-16	TRUE
ENSG00000070785.12	EIF2B3	0.126958	0.00868862	FALSE	0.127022	0.00871386	FALSE	0.137646	1.40388e-08	TRUE
ENSG00000126107.10	HECTD3	-0.0867021	0.198251	FALSE	-0.228639	0.0940144	FALSE	-0.193575	1.60733e-08	TRUE
ENSG00000126088.8	UROD	-0.0447637	0.386417	FALSE	-0.0462254	0.342974	FALSE	-0.0597459	0.000958456	TRUE
ENSG00000132781.13	MUTYH	-0.0598196	0.336986	FALSE	-0.05619	0.335392	FALSE	-0.101712	0.00155156	TRUE
ENSG00000132763.10	MMACHC	-0.0632503	0.475355	FALSE	-0.087998	0.450922	FALSE	-0.200519	1.40854e-06	TRUE
ENSG00000117448.9	AKR1A1	0.0739478	0.0197563	FALSE	0.0758306	0.0230207	FALSE	0.0651455	1.20591e-06	TRUE
ENSG00000132780.12	NASP	0.0345815	0.139681	FALSE	0.0384941	0.146826	FALSE	0.0388991	1.57021e-05	TRUE
ENSG00000159592.6	GPBP1L1	-0.0523909	0.249802	FALSE	-0.0523328	0.251467	FALSE	-0.0922494	3.65054e-06	TRUE
ENSG00000085998.9	POMGNT1	-0.0116092	0.890203	FALSE	-0.0117234	0.890467	FALSE	-0.226158	4.78416e-06	TRUE
ENSG00000117481.6	NSUN4	-0.179774	0.00201718	TRUE	-0.180095	0.00199099	TRUE	-0.0823934	9.86988e-06	TRUE
ENSG00000123472.8	ATPAF1	0.10067	0.212419	FALSE	0.100348	0.213673	FALSE	0.0801558	0.0698621	FALSE
ENSG00000159658.6	EFCAB14	0.0406867	0.500392	FALSE	0.0410294	0.502515	FALSE	0.10093	0.000340861	TRUE
ENSG00000123473.11	STIL	0.14317	0.00144156	TRUE	0.143424	0.00144329	TRUE	0.108588	3.52808e-05	TRUE
ENSG00000162368.9	CMPK1	-0.106222	0.0134126	FALSE	-0.163367	0.000147656	TRUE	-0.00982353	0.68161	FALSE
ENSG00000085832.12	EPS15	-0.0420535	0.511338	FALSE	-0.0423457	0.508642	FALSE	0.00110486	0.979751	FALSE
ENSG00000117859.14	OSBPL9	0.00394541	0.981358	FALSE	0.00402787	0.97898	FALSE	0.0622829	0.00819656	TRUE
ENSG00000078618.15	NRD1	-0.0114688	0.724294	FALSE	-0.0169166	0.71072	FALSE	0.0235151	0.200342	FALSE
ENSG00000169213.6	RAB3B	0.0761705	0.180516	FALSE	0.0916347	0.243709	FALSE	0.100383	6.64513e-07	TRUE
ENSG00000134748.12	PRPF38A	-0.0462374	0.421144	FALSE	-0.340805	0.000500531	TRUE	0.0125435	0.698416	FALSE
ENSG00000134744.9	ZCCHC11	0.00343172	0.963544	FALSE	0.00340319	0.961216	FALSE	-0.0326829	0.461341	FALSE
ENSG00000116157.5	GPX7	-0.16283	0.0236331	FALSE	-0.227484	0.0275485	FALSE	-0.102909	0.0111899	TRUE
ENSG00000162377.4	SELRC1	0.160288	0.0129215	FALSE	0.160761	0.0126608	FALSE	0.0337392	0.219201	FALSE
ENSG00000157184.5	CPT2	0.00426031	0.951494	FALSE	0.0041151	0.95075	FALSE	0.0245362	0.545795	FALSE
ENSG00000162384.9	C1orf123	0.0344562	0.31192	FALSE	0.0427231	0.248615	FALSE	0.0166146	0.291905	FALSE
ENSG00000157193.10	LRP8	-0.0647034	0.372565	FALSE	-0.0649716	0.371348	FALSE	-0.0137393	0.672765	FALSE
ENSG00000058799.9	YIPF1	-0.0163565	0.829285	FALSE	-0.018914	0.852629	FALSE	-0.0483574	0.208793	FALSE
ENSG00000116212.10	LRRC42	0.033257	0.64263	FALSE	0.0320254	0.641708	FALSE	0.0540552	0.0791269	FALSE
ENSG00000116221.11	MRPL37	0.174463	2.35062e-06	TRUE	0.178232	2.34714e-06	TRUE	0.209402	1.00359e-67	TRUE
ENSG00000243725.2	TTC4	0.079992	0.132907	FALSE	0.0803533	0.112398	FALSE	0.042491	0.0650079	FALSE
ENSG00000116133.7	DHCR24	-0.0924982	0.00010893	TRUE	-0.100819	3.63256e-06	TRUE	-0.120749	1.00431e-54	TRUE
ENSG00000169174.9	PCSK9	0.0639713	0.432529	FALSE	0.155157	0.146725	FALSE	-0.0384957	0.274363	FALSE
ENSG00000162601.5	MYSM1	-0.10602	0.0611287	FALSE	-0.192367	0.00512485	TRUE	-0.0111907	0.676686	FALSE
ENSG00000132849.14	INADL	0.0745615	0.203225	FALSE	0.0762202	0.203875	FALSE	0.0240953	0.42641	FALSE
ENSG00000240563.1	L1TD1	-0.0235118	0.110681	FALSE	-0.168804	3.74071e-15	TRUE	-0.0468607	6.90377e-21	TRUE
ENSG00000162607.8	USP1	-0.0449496	0.270554	FALSE	-0.163688	0.0300733	FALSE	-0.0282331	0.204513	FALSE
ENSG00000088035.11	ALG6	0.0209824	0.737421	FALSE	0.019645	0.74091	FALSE	-0.00797356	0.818697	FALSE
ENSG00000079739.11	PGM1	0.0391497	0.312205	FALSE	0.167428	0.0417014	FALSE	0.057116	0.000190514	TRUE
ENSG00000185483.7	ROR1	-0.126506	0.0581297	FALSE	-0.255	0.0149927	FALSE	-0.0606479	0.0929084	FALSE
ENSG00000162434.7	JAK1	-0.0296933	0.714795	FALSE	-0.0299213	0.715151	FALSE	-0.108123	0.00951819	TRUE
ENSG00000162433.10	AK4	0.126172	0.11282	FALSE	0.132273	0.105654	FALSE	0.153878	2.00236e-06	TRUE
ENSG00000213625.4	LEPROT	0.0716087	0.1039	FALSE	0.0843651	0.113857	FALSE	0.155591	3.4167e-19	TRUE
ENSG00000198160.10	MIER1	-0.0655384	0.340144	FALSE	-0.10393	0.183852	FALSE	0.172568	1.0194e-07	TRUE
ENSG00000172380.5	GNG12	-0.0147479	0.861275	FALSE	-0.01505	0.860303	FALSE	-0.0863589	0.0792669	FALSE
ENSG00000116729.9	WLS	-0.0319216	0.608374	FALSE	-0.0347264	0.583857	FALSE	-0.00777818	0.683664	FALSE
ENSG00000066557.5	LRRC40	0.0483557	0.447865	FALSE	0.048335	0.44942	FALSE	0.0772145	0.0538525	FALSE
ENSG00000116761.7	CTH	-0.0234259	0.754356	FALSE	-0.0278283	0.717455	FALSE	0.0469785	0.304574	FALSE
ENSG00000132485.8	ZRANB2	-0.038507	0.380506	FALSE	-0.0445608	0.390009	FALSE	-0.0365826	0.168239	FALSE
ENSG00000116791.9	CRYZ	0.0115122	0.809134	FALSE	0.273327	0.000938793	TRUE	-0.0423823	0.0569678	FALSE
ENSG00000162623.11	TYW3	0.0237494	0.751361	FALSE	0.0449024	0.79193	FALSE	0.0725103	0.0406202	FALSE
ENSG00000117054.9	ACADM	-0.0344709	0.46011	FALSE	-0.0351585	0.457563	FALSE	0.0387669	0.137469	FALSE
ENSG00000137955.11	RABGGTB	-0.10321	0.143889	FALSE	-0.117326	0.142425	FALSE	-0.00864277	0.810592	FALSE
ENSG00000184005.9	ST6GALNAC3	0.00434675	0.953852	FALSE	0.00315046	0.955944	FALSE	-0.0306982	0.356762	FALSE
ENSG00000142892.10	PIGK	0.0555028	0.472064	FALSE	0.0632272	0.469531	FALSE	0.0223916	0.662138	FALSE
ENSG00000077254.10	USP33	-0.115972	0.101239	FALSE	-0.129086	0.0934682	FALSE	-0.095153	0.0161535	TRUE
ENSG00000117114.15	LPHN2	0.160053	0.0761302	FALSE	0.169581	0.0776525	FALSE	0.234858	3.27238e-05	TRUE
ENSG00000117133.6	RPF1	0.018538	0.749654	FALSE	0.0209539	0.732958	FALSE	0.0541181	0.162646	FALSE
ENSG00000117151.8	CTBS	-0.153882	0.093188	FALSE	-0.154123	0.0936858	FALSE	-0.018014	0.669763	FALSE
ENSG00000162642.9	C1orf52	-0.0805687	0.181306	FALSE	-0.085357	0.178066	FALSE	-0.0733621	0.0183587	TRUE
ENSG00000142867.8	BCL10	-0.0547129	0.273769	FALSE	-0.0583455	0.268963	FALSE	-0.0347525	0.239949	FALSE
ENSG00000153904.14	DDAH1	-0.123615	0.106844	FALSE	-0.308046	0.00852804	FALSE	-0.198251	3.64551e-10	TRUE
ENSG00000122417.11	ODF2L	0.00477635	0.926327	FALSE	0.00428715	0.923806	FALSE	0.043388	0.130255	FALSE
ENSG00000097033.10	SH3GLB1	-0.0711041	0.210429	FALSE	-0.165924	0.0914603	FALSE	-0.141713	7.85878e-06	TRUE
ENSG00000183291.11	2022-09-15	0.0224732	0.454975	FALSE	0.0175256	0.580307	FALSE	-0.0206644	0.160542	FALSE
ENSG00000065243.14	PKN2	0.0151355	0.85184	FALSE	0.0175913	0.848462	FALSE	0.0947914	0.051289	FALSE
ENSG00000137944.12	CCBL2	-0.0129195	0.758556	FALSE	-0.0215176	0.581233	FALSE	0.123722	4.03491e-09	TRUE
ENSG00000197147.8	LRRC8B	-0.00499853	0.942901	FALSE	-0.00667555	0.934835	FALSE	0.0295643	0.520455	FALSE
ENSG00000162664.12	ZNF326	0.0446813	0.552043	FALSE	0.0447197	0.551084	FALSE	-0.0450052	0.279486	FALSE
ENSG00000097046.8	CDC7	-0.15242	0.0270287	FALSE	-0.168432	0.0215298	FALSE	-0.0152256	0.731341	FALSE
ENSG00000143033.13	MTF2	0.018956	0.830024	FALSE	0.0190224	0.829564	FALSE	0.173183	0.00290259	TRUE
ENSG00000117500.8	TMED5	0.184847	0.00138827	TRUE	0.185387	0.00137056	TRUE	0.254704	8.34761e-15	TRUE
ENSG00000122483.13	CCDC18	0.0244308	0.795953	FALSE	0.0282382	0.71961	FALSE	0.0308166	0.622462	FALSE
ENSG00000223745.3	RP4-717I23.3	0.194823	0.0100134	FALSE	0.183706	0.00960184	FALSE	0.195567	2.22025e-13	TRUE
ENSG00000117505.8	DR1	0.0232529	0.557512	FALSE	-0.0131045	0.184677	FALSE	0.1007	1.37633e-07	TRUE
ENSG00000067334.9	DNTTIP2	-0.0334433	0.257728	FALSE	-0.0367815	0.259254	FALSE	0.0245388	0.025909	FALSE
ENSG00000117528.7	ABCD3	-0.181786	0.00625938	FALSE	-0.181632	0.00630266	TRUE	-0.0845484	0.0385318	FALSE
ENSG00000117525.9	F3	-0.0319094	0.645787	FALSE	-0.0324466	0.644954	FALSE	0.000533728	0.986103	FALSE
ENSG00000117519.11	CNN3	-0.0615918	0.00328611	TRUE	-0.0510795	0.00405828	TRUE	-0.0487665	5.71241e-06	TRUE
ENSG00000117569.14	PTBP2	-0.0144959	0.712382	FALSE	-0.0761019	0.144398	FALSE	0.0260722	0.326144	FALSE
ENSG00000162627.12	SNX7	0.180499	0.0197155	FALSE	0.180411	0.0198603	FALSE	0.183225	1.23387e-05	TRUE
ENSG00000162688.11	AGL	0.0342568	0.50435	FALSE	0.0480668	0.450472	FALSE	0.0110554	0.681478	FALSE
ENSG00000156875.9	HIAT1	-0.0249145	0.594627	FALSE	-0.0330426	1	FALSE	-0.0509497	0.033507	FALSE
ENSG00000137996.8	RTCA	0.178719	0.00585221	FALSE	0.174747	0.0058568	TRUE	0.200228	9.29104e-09	TRUE
ENSG00000162694.9	EXTL2	0.063551	0.358968	FALSE	0.0636658	0.359479	FALSE	0.00949944	0.806771	FALSE
ENSG00000162695.7	SLC30A7	0.0540745	0.506953	FALSE	0.0538849	0.509004	FALSE	0.0769253	0.0320917	FALSE
ENSG00000198890.6	PRMT6	-0.00788773	0.899934	FALSE	-0.0149385	0.850625	FALSE	-0.0103671	0.778893	FALSE
ENSG00000085491.11	SLC25A24	0.508144	3.56552e-16	TRUE	0.776828	7.39029e-30	TRUE	0.598021	6.12376e-63	TRUE
ENSG00000134186.7	PRPF38B	-0.0611003	0.338499	FALSE	-0.0617028	0.34036	FALSE	-0.0664808	0.107551	FALSE
ENSG00000116266.6	STXBP3	-0.0855438	0.145868	FALSE	-0.091945	0.147531	FALSE	-0.116668	0.000507439	TRUE
ENSG00000121940.11	CLCC1	-0.0191071	0.764828	FALSE	-0.0192696	0.763842	FALSE	-0.0606931	0.0716904	FALSE
ENSG00000197780.5	TAF13	-0.104734	0.109265	FALSE	-0.131828	0.0386686	FALSE	-0.13775	1.03107e-07	TRUE
ENSG00000134222.12	PSRC1	0.00277574	0.977366	FALSE	-0.00082598	1	FALSE	0.0961861	6.46491e-05	TRUE
ENSG00000065135.7	GNAI3	-0.0100898	0.790516	FALSE	-0.0111268	0.793615	FALSE	-0.0151723	0.441855	FALSE
ENSG00000116337.11	AMPD2	-0.0308785	0.687467	FALSE	-0.0348943	0.703742	FALSE	0.0308575	0.434362	FALSE
ENSG00000121931.11	LRIF1	-0.0245286	0.817631	FALSE	-0.0282353	0.828626	FALSE	-0.0710941	0.24123	FALSE
ENSG00000134255.9	CEPT1	-0.00523319	0.946718	FALSE	-0.00557757	0.943919	FALSE	0.0745826	0.167709	FALSE
ENSG00000116459.6	ATP5F1	0.0199524	0.696777	FALSE	0.0142637	0.531494	FALSE	-0.0285432	0.345233	FALSE
ENSG00000064703.7	DDX20	-0.118778	0.0298966	FALSE	-0.319175	0.000529441	TRUE	-0.0628772	0.00668558	TRUE
ENSG00000143079.10	CTTNBP2NL	0.0532259	0.426519	FALSE	0.242527	0.0278618	FALSE	0.00352015	0.926718	FALSE
ENSG00000116489.8	CAPZA1	-0.11238	0.00598843	FALSE	-0.112405	0.00600069	TRUE	-0.137264	5.04611e-11	TRUE
ENSG00000155380.7	SLC16A1	-0.0630315	0.000405151	TRUE	-0.0806484	1.15371e-05	TRUE	-0.0552247	6.84831e-11	TRUE
ENSG00000116793.11	PHTF1	-0.0686682	0.351831	FALSE	-0.0692128	1	FALSE	-0.0241007	0.577527	FALSE
ENSG00000134262.8	AP4B1	-0.104375	0.213803	FALSE	-0.1143	0.210701	FALSE	-0.104652	0.0273901	FALSE
ENSG00000116752.5	BCAS2	0.0123069	0.771827	FALSE	0.0126532	0.769088	FALSE	-0.0454108	0.0194089	TRUE
ENSG00000213281.4	NRAS	-0.0247658	0.677352	FALSE	-0.0244516	0.684883	FALSE	-0.0766562	0.0529023	FALSE
ENSG00000009307.11	CSDE1	-0.016962	0.675702	FALSE	-0.0170617	0.678141	FALSE	0.00968344	0.734572	FALSE
ENSG00000052723.7	SIKE1	-0.0246079	0.788728	FALSE	-0.0312471	1	FALSE	-0.0430595	0.530973	FALSE
ENSG00000173218.10	VANGL1	-0.0272499	0.686665	FALSE	-0.0348367	0.673315	FALSE	0.00765897	0.810093	FALSE
ENSG00000134247.9	PTGFRN	-0.00138364	0.973007	FALSE	0.0112312	0.700119	FALSE	0.0409899	0.0414	FALSE
ENSG00000116830.7	TTF2	0.125398	0.0242318	FALSE	0.292353	0.000628708	TRUE	0.0321833	0.261549	FALSE
ENSG00000198162.8	MAN1A2	-0.0116664	0.882027	FALSE	-0.0137281	0.882864	FALSE	-0.00364464	0.932618	FALSE
ENSG00000116874.7	WARS2	-0.0995138	0.260937	FALSE	-0.132603	0.230188	FALSE	-0.0415346	0.335711	FALSE
ENSG00000092621.7	PHGDH	0.000328234	0.877571	FALSE	-0.0138841	1	FALSE	0.00204924	0.857507	FALSE
ENSG00000187145.10	MRPS21	0.0573149	0.0668754	FALSE	0.0800086	0.0414907	FALSE	0.0416834	0.00327554	TRUE
ENSG00000143374.10	TARS2	-0.0730472	0.384318	FALSE	-0.0542557	1	FALSE	-0.152195	0.00811309	TRUE
ENSG00000143384.8	MCL1	-0.0440813	0.449873	FALSE	-0.0555237	0.432857	FALSE	-0.052417	0.128011	FALSE
ENSG00000143457.6	GOLPH3L	0.11346	0.0571746	FALSE	0.113026	0.0571981	FALSE	0.0727172	0.0329102	FALSE
ENSG00000143437.16	ARNT	0.0178504	0.771145	FALSE	0.0169147	0.772131	FALSE	0.0750159	0.0267179	FALSE
ENSG00000143418.15	CERS2	-0.0753676	0.149517	FALSE	-0.0767606	0.149811	FALSE	-0.0280467	0.31554	FALSE
ENSG00000143363.11	PRUNE	0.0217752	0.70845	FALSE	0.0229864	0.709423	FALSE	-0.00889636	0.761732	FALSE
ENSG00000213190.2	MLLT11	0.00510644	0.853044	FALSE	-0.0141093	0.560129	FALSE	-0.0561071	0.00047361	TRUE
ENSG00000143398.15	PIP5K1A	0.149681	0.0583129	FALSE	0.125424	0.126757	FALSE	0.0449392	0.335721	FALSE
ENSG00000159352.11	PSMD4	0.0458669	0.113846	FALSE	0.066476	0.042623	FALSE	0.0303964	0.0153346	TRUE
ENSG00000143390.13	RFX5	0.103946	0.217769	FALSE	0.103773	0.217955	FALSE	0.0545356	0.297424	FALSE
ENSG00000159377.6	PSMB4	-0.00199982	1	FALSE	-0.0168095	1	FALSE	-0.0204325	0.0356782	FALSE
ENSG00000143367.11	TUFT1	-0.0340732	0.64611	FALSE	-0.297709	0.0108635	FALSE	-0.0432269	0.219041	FALSE
ENSG00000143376.8	SNX27	-0.168441	0.000740354	TRUE	-0.178519	0.000609493	TRUE	-0.0745957	0.000122706	TRUE
ENSG00000143436.6	MRPL9	0.0138	0.682065	FALSE	0.0136917	0.739941	FALSE	0.0313436	0.00936224	TRUE
ENSG00000182134.11	TDRKH	-0.18201	0.00358046	TRUE	-0.198994	0.00255084	TRUE	-0.22045	4.21445e-15	TRUE
ENSG00000159445.8	THEM4	-0.0844102	0.213227	FALSE	-0.281803	0.0116368	FALSE	-0.0752529	0.00932346	TRUE
ENSG00000160679.8	CHTOP	-0.014136	0.850532	FALSE	-0.0140779	0.84941	FALSE	-0.0871199	0.0411708	FALSE
ENSG00000143553.6	SNAPIN	-0.0362578	0.523979	FALSE	-0.0373424	0.524687	FALSE	-0.00608815	0.81236	FALSE
ENSG00000143570.13	SLC39A1	-0.00336548	0.876073	FALSE	-0.00652607	1	FALSE	-0.00705314	0.514714	FALSE
ENSG00000143549.15	TPM3	-0.0172526	0.345445	FALSE	-0.010819	0.306361	FALSE	-0.0149765	0.0772802	FALSE
ENSG00000143569.14	UBAP2L	0.0903622	0.104638	FALSE	0.0911351	0.104876	FALSE	0.0380669	0.23687	FALSE
ENSG00000143612.14	C1orf43	-0.0264935	0.451289	FALSE	-0.029588	0.45474	FALSE	-0.0341972	0.0529666	FALSE
ENSG00000143575.10	HAX1	-0.121701	0.00811296	FALSE	-0.117253	0.0080641	FALSE	-0.0621144	0.0147197	TRUE
ENSG00000160710.11	ADAR	0.0720794	0.0700885	FALSE	0.202596	0.00121709	TRUE	0.192867	1.58737e-39	TRUE
ENSG00000163344.5	PMVK	0.0289979	0.709692	FALSE	0.0278471	0.666539	FALSE	0.0746325	0.0920682	FALSE
ENSG00000163346.12	PBXIP1	-0.025204	0.774742	FALSE	-0.024012	0.800134	FALSE	-0.0342825	0.485425	FALSE
ENSG00000143537.9	ADAM15	-0.434236	3.97971e-07	TRUE	-0.572518	3.17662e-08	TRUE	-0.475413	1.43964e-25	TRUE
ENSG00000116586.7	LAMTOR2	0.0109463	0.936019	FALSE	0.00329486	0.944317	FALSE	0.0667428	0.00548366	TRUE
ENSG00000254726.2	MEX3A	0.143015	0.0776783	FALSE	0.193676	0.064824	FALSE	0.178883	1.44956e-05	TRUE
ENSG00000160789.15	LMNA	0.113258	0.0716256	FALSE	0.133075	0.00614415	TRUE	0.181909	4.44356e-08	TRUE
ENSG00000160785.9	SLC25A44	-0.00988201	0.873769	FALSE	-0.013066	1	FALSE	-0.0623968	0.0659783	FALSE
ENSG00000160783.15	PMF1	-0.0398721	0.131998	FALSE	-0.0269872	0.118627	FALSE	-0.00969326	0.307924	FALSE
ENSG00000198952.7	SMG5	0.016296	0.753311	FALSE	0.00897769	1	FALSE	0.0324064	0.208278	FALSE
ENSG00000198715.7	C1orf85	-0.00256771	0.930413	FALSE	-0.00518463	0.955063	FALSE	0.0292474	0.114043	FALSE
ENSG00000163468.10	CCT3	0.0899525	0.078209	FALSE	0.0919095	0.0777255	FALSE	0.0589556	0.00366497	TRUE
ENSG00000125462.12	C1orf61	-0.234295	0.00317151	TRUE	-0.235357	0.00317566	TRUE	-0.0689561	0.0733582	FALSE
ENSG00000160818.12	GPATCH4	-0.0592079	0.430803	FALSE	-0.0933148	0.421207	FALSE	0.129871	2.18568e-06	TRUE
ENSG00000143319.12	ISG20L2	-0.0944755	0.29224	FALSE	-0.0971851	0.292304	FALSE	-0.00320355	0.954763	FALSE
ENSG00000143294.10	PRCC	0.0785614	0.237547	FALSE	0.0962152	0.23095	FALSE	0.0363622	0.384474	FALSE
ENSG00000143321.14	HDGF	-0.00744775	0.858558	FALSE	-0.0076877	0.857374	FALSE	-0.0400922	0.117895	FALSE
ENSG00000162729.9	IGSF8	-0.087007	0.21068	FALSE	-0.239586	0.0339732	FALSE	-0.100972	2.91356e-06	TRUE
ENSG00000162735.14	PEX19	0.044149	0.57459	FALSE	0.0442508	0.574024	FALSE	0.112284	0.0292331	FALSE
ENSG00000122218.10	COPA	0.0713982	0.134538	FALSE	0.164011	0.0316032	FALSE	0.0676499	0.0133356	TRUE
ENSG00000158769.13	F11R	0.0959673	0.000911854	TRUE	0.153817	3.15852e-05	TRUE	0.0942951	5.91283e-36	TRUE
ENSG00000158773.10	USF1	0.0628798	0.325357	FALSE	0.0611984	0.148691	FALSE	0.19102	2.19626e-08	TRUE
ENSG00000162755.9	KLHDC9	0.078428	0.325816	FALSE	0.0784984	0.326085	FALSE	0.128333	0.00195299	TRUE
ENSG00000158850.10	B4GALT3	0.0459934	0.431973	FALSE	0.0451197	0.432864	FALSE	0.0215388	0.441721	FALSE
ENSG00000158864.8	NDUFS2	-0.00108334	1	FALSE	0.0014597	1	FALSE	0.00811368	0.574456	FALSE
ENSG00000081721.7	DUSP12	0.0390074	0.430339	FALSE	0.0471537	0.439615	FALSE	0.0559477	0.0147986	TRUE
ENSG00000118217.5	ATF6	0.0288091	0.617441	FALSE	0.0292686	0.618995	FALSE	0.0650733	0.00945098	TRUE
ENSG00000152332.11	UHMK1	-0.100594	0.194272	FALSE	-0.100979	0.19436	FALSE	0.00423942	0.909619	FALSE
ENSG00000143228.8	NUF2	0.0719993	0.103295	FALSE	0.0721415	0.113513	FALSE	0.107494	6.43063e-07	TRUE
ENSG00000185630.14	PBX1	0.0843475	0.354477	FALSE	0.0854593	0.357011	FALSE	0.163067	0.00418583	TRUE
ENSG00000143198.8	MGST3	-0.0391805	0.319812	FALSE	-0.0441378	0.285134	FALSE	-0.0539298	0.0304463	FALSE
ENSG00000143149.8	ALDH9A1	-0.0269405	0.46459	FALSE	-0.0503742	0.472913	FALSE	-0.00803669	0.671291	FALSE
ENSG00000143179.8	UCK2	-0.0859142	0.179154	FALSE	-0.0858672	0.179133	FALSE	-0.030558	0.328443	FALSE
ENSG00000143157.7	POGK	0.0139312	0.811138	FALSE	0.00771226	0.890937	FALSE	0.0236864	0.436054	FALSE
ENSG00000152382.5	TADA1	0.0594082	0.218563	FALSE	0.268935	0.00786569	TRUE	0.0619651	0.000326864	TRUE
ENSG00000143162.7	CREG1	-0.069154	0.38837	FALSE	-0.0689573	0.39107	FALSE	0.0571326	0.132046	FALSE
ENSG00000197965.7	MPZL1	-0.055248	0.104886	FALSE	-0.0750702	0.105209	FALSE	-0.0914604	3.32984e-11	TRUE
ENSG00000143164.11	DCAF6	-0.107645	0.142299	FALSE	-0.130667	0.132734	FALSE	-0.0388512	0.363149	FALSE
ENSG00000143158.6	MPC2	0.11426	0.00688773	FALSE	0.0793912	0.0676123	FALSE	0.0797019	1.49449e-05	TRUE
ENSG00000143156.9	NME7	0.212175	0.00153468	TRUE	0.272807	0.00102773	TRUE	0.271987	5.38961e-10	TRUE
ENSG00000117475.9	BLZF1	-0.0242644	0.789242	FALSE	-0.0244662	0.786069	FALSE	-0.0572212	0.338064	FALSE
ENSG00000000460.12	C1orf112	0.0315962	0.72712	FALSE	0.101173	1	FALSE	0.103163	0.0564883	FALSE
ENSG00000117523.11	PRRC2C	-0.0343704	0.31449	FALSE	-0.066896	0.23136	FALSE	-0.0541559	0.000197845	TRUE
ENSG00000117533.10	VAMP4	0.110279	0.26824	FALSE	0.113724	0.30268	FALSE	0.0674336	0.1678	FALSE
ENSG00000010165.15	METTL13	0.0127467	0.78907	FALSE	0.0147421	0.788596	FALSE	-0.0412717	0.0187721	TRUE
ENSG00000135845.5	PIGC	-0.113354	0.0238881	FALSE	-0.242391	0.0018468	TRUE	-0.0181719	0.37555	FALSE
ENSG00000094975.9	SUCO	-0.0194712	0.720866	FALSE	-0.0194589	0.722861	FALSE	-0.00818102	0.775283	FALSE
ENSG00000117592.8	PRDX6	0.0776277	0.000936715	TRUE	0.0794937	0.000973579	TRUE	0.0868792	6.6812e-19	TRUE
ENSG00000234741.3	GAS5	-0.306809	5.31086e-11	TRUE	-0.318478	2.45204e-11	TRUE	-0.152751	6.23971e-19	TRUE
ENSG00000135870.7	RC3H1	-0.0965244	0.139592	FALSE	-0.103574	0.142355	FALSE	-0.0558066	0.0735188	FALSE
ENSG00000116161.13	CACYBP	-0.0224356	0.409734	FALSE	-0.0288513	0.412056	FALSE	-0.0270634	0.0700106	FALSE
ENSG00000120333.4	MRPS14	-0.113055	0.0286671	FALSE	-0.113623	0.0283249	FALSE	-0.0517864	0.0478401	FALSE
ENSG00000116199.7	FAM20B	0.00678707	0.928754	FALSE	0.0106735	0.87817	FALSE	0.104417	0.00586466	TRUE
ENSG00000186283.9	TOR3A	-0.0335073	0.542885	FALSE	-0.0258726	0.389545	FALSE	-0.0400165	0.200369	FALSE
ENSG00000143322.15	ABL2	0.0109149	0.886066	FALSE	0.0142956	1	FALSE	-0.0730014	0.0387831	FALSE
ENSG00000057252.8	SOAT1	0.120007	0.122754	FALSE	0.133292	0.124481	FALSE	0.150617	9.56086e-05	TRUE
ENSG00000169905.8	TOR1AIP2	0.0317855	0.450496	FALSE	0.0360206	0.48655	FALSE	0.0513708	0.0029015	TRUE
ENSG00000143337.14	TOR1AIP1	-0.0970441	0.0879985	FALSE	-0.115324	0.0716518	FALSE	-0.0720484	0.00513894	TRUE
ENSG00000135837.11	CEP350	0.0633046	0.452735	FALSE	0.0644587	0.452333	FALSE	0.203855	9.91962e-06	TRUE
ENSG00000116260.12	QSOX1	0.0159753	0.718183	FALSE	0.00297061	1	FALSE	-0.0212613	0.166768	FALSE
ENSG00000135821.12	GLUL	0.0190744	0.462182	FALSE	0.128578	0.000365772	TRUE	0.0223803	0.00565757	TRUE
ENSG00000135862.5	LAMC1	-0.053621	0.302642	FALSE	-0.0565249	0.340926	FALSE	-0.116267	7.85644e-11	TRUE
ENSG00000162704.11	ARPC5	0.256946	1.81253e-14	TRUE	0.273938	1.22693e-14	TRUE	0.229796	7.32914e-39	TRUE
ENSG00000198860.7	TSEN15	-0.0360522	0.373288	FALSE	-0.0113109	0.181846	FALSE	-0.0522116	0.00416537	TRUE
ENSG00000116406.14	EDEM3	0.116091	0.209437	FALSE	0.116965	0.209481	FALSE	0.14323	0.00704662	TRUE
ENSG00000116679.11	IVNS1ABP	-0.314257	1.54394e-13	TRUE	-0.489823	3.93495e-24	TRUE	-0.325684	2.24968e-64	TRUE
ENSG00000047410.9	TPR	0.125837	0.0900047	FALSE	0.146776	0.0895921	FALSE	0.220135	9.27586e-08	TRUE
ENSG00000157181.10	C1orf27	-0.00757232	0.912117	FALSE	-0.00677484	0.913706	FALSE	-0.0514536	0.138424	FALSE
ENSG00000116747.8	TROVE2	-0.00680744	0.923003	FALSE	-0.00686354	0.477962	FALSE	0.0486527	0.165976	FALSE
ENSG00000066279.12	ASPM	-0.0155353	0.806417	FALSE	-0.0193496	0.802508	FALSE	-0.0252497	0.3546	FALSE
ENSG00000230623.2	RP11-469A15.2	0.00241532	0.978618	FALSE	0.00464598	0.985006	FALSE	0.105846	0.00531748	TRUE
ENSG00000118193.7	KIF14	0.0412012	0.564363	FALSE	0.0447356	0.57794	FALSE	0.0178668	0.675841	FALSE
ENSG00000116857.12	TMEM9	0.0154532	0.598444	FALSE	0.0166916	0.503922	FALSE	-0.000511599	0.957092	FALSE
ENSG00000198700.5	IPO9	-0.0165566	0.772338	FALSE	-0.0163212	0.382051	FALSE	-0.0416486	0.183445	FALSE
ENSG00000134375.6	TIMM17A	0.0230134	0.50296	FALSE	0.0282096	0.435414	FALSE	0.00434921	0.77069	FALSE
ENSG00000176393.6	RNPEP	-0.0955138	0.0662263	FALSE	-0.125107	0.0626074	FALSE	-0.00669172	0.789274	FALSE
ENSG00000077152.5	UBE2T	0.0511646	0.182354	FALSE	0.0977059	0.17249	FALSE	0.0341961	0.0524475	FALSE
ENSG00000117139.12	KDM5B	0.00428485	0.89988	FALSE	0.0108763	1	FALSE	0.0288469	0.136939	FALSE
ENSG00000183155.4	RABIF	0.104913	0.212773	FALSE	0.254582	0.0648115	FALSE	0.174581	4.28151e-06	TRUE
ENSG00000117153.11	KLHL12	-0.0700031	0.319518	FALSE	-0.114452	0.260108	FALSE	-0.0702485	0.0888984	FALSE
ENSG00000159346.8	ADIPOR1	-0.00136998	0.980654	FALSE	-0.00592059	1	FALSE	-0.0599887	0.109416	FALSE
ENSG00000163444.7	TMEM183A	0.0132691	0.864318	FALSE	0.0130822	0.863516	FALSE	0.0231854	0.572782	FALSE
ENSG00000182004.8	SNRPE	0.0825094	0.331998	FALSE	0.116521	0.21567	FALSE	-0.0362975	0.456841	FALSE
ENSG00000198625.8	MDM4	-0.156823	0.0251608	FALSE	-0.177451	0.0119143	FALSE	-0.15466	9.75449e-05	TRUE
ENSG00000163531.11	NFASC	0.0681174	0.449867	FALSE	0.0916882	0.420869	FALSE	0.12927	0.00744395	TRUE
ENSG00000117222.9	RBBP5	0.118046	0.0545707	FALSE	0.142908	0.0412764	FALSE	0.195168	7.58262e-09	TRUE
ENSG00000133059.12	DSTYK	0.0155581	0.870339	FALSE	0.0154395	0.874068	FALSE	0.0777509	0.0805247	FALSE
ENSG00000163545.7	NUAK2	-0.0932994	0.227731	FALSE	-0.359495	0.00879728	FALSE	-0.101216	0.0128716	TRUE
ENSG00000069275.12	NUCKS1	0.101868	0.15423	FALSE	0.107967	0.152427	FALSE	0.132937	0.00812269	TRUE
ENSG00000133065.6	SLC41A1	0.194553	0.0160612	FALSE	0.202931	0.0204122	FALSE	0.157503	0.000524817	TRUE
ENSG00000123836.10	PFKFB2	-0.0687402	0.485675	FALSE	-0.0912524	0.476657	FALSE	-0.181254	1.12221e-05	TRUE
ENSG00000117335.14	CD46	-0.113382	0.0349319	FALSE	-0.131066	0.0301008	FALSE	-0.105356	0.000579944	TRUE
ENSG00000076356.6	PLXNA2	-0.142842	0.214671	FALSE	-0.169133	0.234918	FALSE	-0.122119	0.0486744	FALSE
ENSG00000117597.13	DIEXF	0.0340209	0.643531	FALSE	0.042865	0.662387	FALSE	-0.0029799	0.943587	FALSE
ENSG00000153363.8	LINC00467	0.0535952	0.365447	FALSE	0.0185104	0.499718	FALSE	-0.0079547	0.77054	FALSE
ENSG00000117650.8	NEK2	-0.0156082	0.824731	FALSE	-0.0198241	0.820307	FALSE	-0.0606468	0.0273468	FALSE
ENSG00000123684.8	LPGAT1	-0.147382	0.100397	FALSE	-0.413991	0.015497	FALSE	-0.203837	2.62884e-05	TRUE
ENSG00000143476.13	DTL	0.132226	0.0505647	FALSE	0.187587	0.0387464	FALSE	0.15235	3.77636e-05	TRUE
ENSG00000066027.7	PPP2R5A	0.0149752	0.85373	FALSE	0.011271	0.928455	FALSE	0.0464993	0.283043	FALSE
ENSG00000117691.5	NENF	-0.0398682	0.505347	FALSE	-0.0423556	0.514136	FALSE	0.028995	0.349517	FALSE
ENSG00000162772.12	ATF3	0.0337722	0.690373	FALSE	0.06312	0.508783	FALSE	0.0723712	0.108648	FALSE
ENSG00000117697.10	NSL1	-0.0301507	0.495427	FALSE	-0.0449453	0.41105	FALSE	-0.0200651	0.376322	FALSE
ENSG00000198468.3	FLVCR1-AS1	0.361295	0.000823717	TRUE	0.384906	0.000321068	TRUE	-0.0144852	0.751872	FALSE
ENSG00000162769.8	FLVCR1	0.0569138	0.319674	FALSE	0.0830391	0.281045	FALSE	0.0501721	0.00431829	TRUE
ENSG00000143494.11	VASH2	-0.288582	0.00109152	TRUE	-0.54859	1.74454e-05	TRUE	-0.434881	8.47755e-14	TRUE
ENSG00000152104.7	PTPN14	-0.032777	0.50551	FALSE	-0.0359907	0.511147	FALSE	0.106064	6.32589e-05	TRUE
ENSG00000117724.8	CENPF	-0.0460082	0.10919	FALSE	-0.0517666	0.101115	FALSE	-0.078292	3.43725e-11	TRUE
ENSG00000092978.6	GPATCH2	0.119858	0.0909162	FALSE	0.160452	0.0681803	FALSE	0.155974	6.72123e-05	TRUE
ENSG00000136628.13	EPRS	-0.0562351	0.284284	FALSE	-0.0578012	0.283138	FALSE	0.018413	0.46853	FALSE
ENSG00000067704.8	IARS2	-0.0788242	0.29817	FALSE	-0.0785678	0.298562	FALSE	-0.108468	0.0136524	TRUE
ENSG00000186205.8	2022-03-01	0.103462	0.136269	FALSE	0.102904	0.136687	FALSE	0.0722048	0.0478036	FALSE
ENSG00000143498.13	TAF1A	0.0286597	0.740953	FALSE	0.0290241	0.741094	FALSE	0.0906555	0.0881421	FALSE
ENSG00000154309.7	DISP1	0.102789	0.280601	FALSE	0.101966	0.262936	FALSE	0.136749	0.00304951	TRUE
ENSG00000162909.13	CAPN2	0.0846672	0.171212	FALSE	0.14994	0.159585	FALSE	0.181403	3.30372e-09	TRUE
ENSG00000143514.12	TP53BP2	0.0192514	0.818694	FALSE	0.019571	0.817133	FALSE	0.122807	0.012084	TRUE
ENSG00000143756.7	FBXO28	0.102694	0.232042	FALSE	-0.0402511	0.598925	FALSE	0.127792	0.0264711	FALSE
ENSG00000143753.8	DEGS1	-0.0256356	0.593294	FALSE	-0.0379998	0.556105	FALSE	-0.0572018	0.0130625	TRUE
ENSG00000143771.7	CNIH4	0.174791	0.0897842	FALSE	0.244677	0.0594404	FALSE	0.102523	0.0698441	FALSE
ENSG00000143815.10	LBR	0.0683055	0.0421281	FALSE	0.10997	0.00673967	TRUE	0.0294591	0.0410468	FALSE
ENSG00000154380.12	ENAH	0.0202118	0.655914	FALSE	0.0179494	0.6538	FALSE	0.0343378	0.101667	FALSE
ENSG00000143742.8	SRP9	0.0199679	0.26	FALSE	-0.0158396	0.781745	FALSE	0.00376627	0.692225	FALSE
ENSG00000143819.8	EPHX1	-0.0669015	0.16769	FALSE	-0.0696735	0.175276	FALSE	-0.0710274	0.0173184	TRUE
ENSG00000196187.7	TMEM63A	0.00400204	0.958643	FALSE	0.00506848	1	FALSE	0.00596172	0.870131	FALSE
ENSG00000143811.12	PYCR2	0.0871693	0.111573	FALSE	0.0883034	0.0944992	FALSE	-0.00462476	0.88216	FALSE
ENSG00000182827.8	ACBD3	0.0328872	0.718015	FALSE	0.0341301	0.715596	FALSE	-0.0128387	0.827365	FALSE
ENSG00000183814.11	LIN9	-0.134874	0.0965032	FALSE	-0.135227	0.0977642	FALSE	-0.0709291	0.13645	FALSE
ENSG00000143799.8	PARP1	0.0136773	0.634189	FALSE	0.00462086	1	FALSE	0.00363591	0.742765	FALSE
ENSG00000143801.12	PSEN2	-0.130056	0.0758921	FALSE	-0.129945	0.0539152	FALSE	-0.296088	8.19463e-26	TRUE
ENSG00000163050.12	ADCK3	0.139653	0.0391411	FALSE	0.170653	0.0375933	FALSE	0.203268	1.74902e-09	TRUE
ENSG00000143776.14	CDC42BPA	-0.0795469	0.312795	FALSE	-0.0812532	0.312816	FALSE	0.00752303	0.848044	FALSE
ENSG00000143740.10	SNAP47	0.0847281	0.093206	FALSE	0.102653	0.108578	FALSE	0.0527705	0.052953	FALSE
ENSG00000081692.8	JMJD4	-0.104299	0.163995	FALSE	-0.124728	0.140976	FALSE	-0.0560656	0.210037	FALSE
ENSG00000143793.8	C1orf35	-0.0662161	0.330199	FALSE	-0.0672962	0.335836	FALSE	-0.0642076	0.100959	FALSE
ENSG00000181873.8	IBA57	-0.0104037	0.916289	FALSE	-0.0153345	1	FALSE	0.0251116	0.681408	FALSE
ENSG00000168159.9	RNF187	-0.00466263	0.927011	FALSE	-0.0347541	1	FALSE	-0.036298	0.105425	FALSE
ENSG00000168118.7	RAB4A	-0.0124442	0.786535	FALSE	-0.0140803	0.786354	FALSE	0.00835298	0.706314	FALSE
ENSG00000069248.9	NUP133	0.0850226	0.204412	FALSE	-0.0267433	0.618136	FALSE	0.0369666	0.162374	FALSE
ENSG00000135763.5	URB2	-0.0569591	0.509247	FALSE	-0.0567097	0.509848	FALSE	-0.124306	0.00356652	TRUE
ENSG00000143641.8	GALNT2	0.0101955	0.83648	FALSE	0.0147363	1	FALSE	0.0658568	0.00531877	TRUE
ENSG00000135775.9	COG2	-0.0505053	0.498519	FALSE	-0.19696	0.304356	FALSE	0.027879	0.548607	FALSE
ENSG00000119280.12	C1orf198	0.101338	0.0587053	FALSE	0.102461	0.0328165	FALSE	0.123093	4.72011e-06	TRUE
ENSG00000116906.7	GNPAT	0.0482588	0.274168	FALSE	0.0493632	0.33843	FALSE	0.0412302	0.0602954	FALSE
ENSG00000010072.11	SPRTN	0.143	0.119486	FALSE	0.316737	0.0756607	FALSE	0.199281	2.90903e-05	TRUE
ENSG00000116991.6	SIPA1L2	-0.129654	0.0920381	FALSE	-0.130193	0.0933033	FALSE	-0.0502207	0.201553	FALSE
ENSG00000135778.7	NTPCR	-0.0672048	0.100551	FALSE	-0.381347	8.85108e-14	TRUE	0.000199192	0.992978	FALSE
ENSG00000143674.6	MLK4	0.16218	0.0809971	FALSE	0.16198	0.0813834	FALSE	0.18436	6.89669e-06	TRUE
ENSG00000173726.6	TOMM20	-0.115291	0.043869	FALSE	-0.164885	0.0425582	FALSE	-0.15614	8.93836e-08	TRUE
ENSG00000152904.7	GGPS1	-0.0353164	0.600896	FALSE	-0.0361402	0.601248	FALSE	-0.00670885	0.849028	FALSE
ENSG00000054267.16	ARID4B	0.0357497	0.590643	FALSE	0.0368403	0.597065	FALSE	0.083087	0.0249686	FALSE
ENSG00000162885.8	B3GALNT2	0.101795	0.283462	FALSE	0.119124	0.284878	FALSE	-0.0323447	0.551317	FALSE
ENSG00000168243.6	GNG4	-0.0184736	0.735923	FALSE	-0.0176579	0.73925	FALSE	0.0371788	0.142429	FALSE
ENSG00000119285.6	HEATR1	-0.0022924	0.981101	FALSE	0.000886973	0.992839	FALSE	-0.0338668	0.142429	FALSE
ENSG00000116984.8	MTR	0.118083	0.15103	FALSE	0.118466	0.152174	FALSE	-0.00445493	0.90086	FALSE
ENSG00000203668.1	CHML	-0.187496	0.0543079	FALSE	-0.351809	0.0206681	FALSE	-0.0978713	0.103528	FALSE
ENSG00000174371.12	EXO1	-0.0810031	0.141334	FALSE	-0.0870677	0.149018	FALSE	0.00144465	0.948202	FALSE
ENSG00000054282.11	SDCCAG8	0.018159	0.811675	FALSE	0.0280879	1	FALSE	0.150008	0.00425752	TRUE
ENSG00000121644.14	DESI2	0.00884415	0.920843	FALSE	0.0085754	0.923869	FALSE	0.0436898	0.394231	FALSE
ENSG00000203666.8	EFCAB2	0.0894096	0.187788	FALSE	0.158499	0.172539	FALSE	0.112233	0.00099522	TRUE
ENSG00000185420.14	SMYD3	-0.0432097	0.478726	FALSE	-0.042991	0.479532	FALSE	-0.0582023	0.0477005	FALSE
ENSG00000162851.6	TFB2M	0.103175	0.079154	FALSE	0.269167	0.00275777	TRUE	0.0191035	0.514832	FALSE
ENSG00000162852.9	CNST	-0.104397	0.228476	FALSE	-0.105375	0.228485	FALSE	-0.21001	3.77468e-06	TRUE
ENSG00000143653.9	SCCPDH	0.121766	0.0672423	FALSE	0.146309	0.0612107	FALSE	0.12205	0.000642817	TRUE
ENSG00000259865.1	RP11-488L18.10	0.0278858	0.736717	FALSE	0.0278594	0.50471	FALSE	-0.193166	9.8661e-05	TRUE
ENSG00000162714.8	ZNF496	-0.0135719	0.861643	FALSE	-0.0153396	0.874424	FALSE	0.0136536	0.714364	FALSE
ENSG00000143727.11	ACP1	0.013842	0.681257	FALSE	0.0216865	0.602733	FALSE	0.035359	0.0549809	FALSE
ENSG00000151353.10	TMEM18	-0.0636633	0.510901	FALSE	-0.0627738	0.511638	FALSE	-0.0455176	0.339172	FALSE
ENSG00000130508.6	PXDN	-0.0393659	0.376242	FALSE	-0.211231	0.0138398	FALSE	-0.118593	9.83302e-09	TRUE
ENSG00000032389.8	TSSC1	0.0597837	0.367602	FALSE	0.0600033	0.367516	FALSE	0.108021	0.00328867	TRUE
ENSG00000171853.11	TRAPPC12	-0.00173021	0.985507	FALSE	-0.000620578	0.985349	FALSE	-0.0829192	0.0229886	TRUE
ENSG00000182551.9	ADI1	0.0941792	0.014237	FALSE	0.184488	0.000428983	TRUE	0.0594356	5.58338e-12	TRUE
ENSG00000171865.5	RNASEH1	-0.0743422	0.131366	FALSE	-0.0747687	0.131005	FALSE	-0.071448	0.00711302	TRUE
ENSG00000234171.1	AC108488.3	0.0631595	0.271041	FALSE	0.0810388	0.241286	FALSE	-0.0867728	0.000134157	TRUE
ENSG00000119185.8	ITGB1BP1	-0.0364958	0.658105	FALSE	-0.0359151	0.541875	FALSE	-0.106903	0.0430941	FALSE
ENSG00000151694.8	ADAM17	0.155267	0.0450559	FALSE	0.182314	0.0611323	FALSE	0.187252	0.000127845	TRUE
ENSG00000115750.12	TAF1B	-0.0427976	0.412114	FALSE	-0.0439465	0.507822	FALSE	0.0637655	0.00284111	TRUE
ENSG00000171848.9	RRM2	-0.00705761	0.843852	FALSE	-0.00787575	0.829951	FALSE	-0.0530508	0.0232596	TRUE
ENSG00000115758.8	ODC1	-0.00818304	0.872522	FALSE	-0.00568728	1	FALSE	-0.0591688	0.0139979	TRUE
ENSG00000115761.11	NOL10	0.0218737	0.757084	FALSE	0.300364	0.00938747	FALSE	0.0559504	0.117267	FALSE
ENSG00000143870.8	PDIA6	-0.0353767	0.00530971	FALSE	-0.0378018	0.00373768	TRUE	-0.0508325	3.81484e-29	TRUE
ENSG00000162976.8	PQLC3	-0.00851153	0.89928	FALSE	-0.0125127	0.909265	FALSE	-0.0829732	0.0052076	TRUE
ENSG00000196208.9	GREB1	-0.00566482	0.937638	FALSE	-0.00593699	0.939541	FALSE	-0.0326391	0.485823	FALSE
ENSG00000071575.7	TRIB2	-0.132401	0.0706086	FALSE	-0.132613	0.071068	FALSE	-0.0978374	0.0389165	FALSE
ENSG00000151779.8	NBAS	0.0315238	0.668932	FALSE	0.0313987	0.670471	FALSE	0.0529976	0.150931	FALSE
ENSG00000079785.10	DDX1	0.0718839	0.0126978	FALSE	0.069112	0.0130225	FALSE	0.0716325	9.38946e-07	TRUE
ENSG00000178295.10	GEN1	-0.0679764	0.454852	FALSE	-0.0681627	0.452857	FALSE	-0.0984982	0.0535299	FALSE
ENSG00000163029.11	SMC6	0.127185	0.0339343	FALSE	0.129357	0.0339443	FALSE	0.118687	0.00078372	TRUE
ENSG00000170745.7	KCNS3	0.401642	1.17288e-06	TRUE	0.532917	9.55945e-08	TRUE	0.482029	1.27093e-36	TRUE
ENSG00000068697.6	LAPTM4A	-0.181627	1.84305e-11	TRUE	-0.235076	1.79951e-23	TRUE	-0.214364	1.4444e-85	TRUE
ENSG00000115884.6	SDC1	-0.0972793	0.131582	FALSE	-0.362474	0.00344461	TRUE	-0.123456	0.00100863	TRUE
ENSG00000055917.11	PUM2	0.0665565	0.465401	FALSE	0.0723215	0.474095	FALSE	0.00041165	0.994523	FALSE
ENSG00000118960.8	HS1BP3	0.0337821	0.684298	FALSE	0.0363059	0.686528	FALSE	0.096769	0.000431063	TRUE
ENSG00000118961.10	C2orf43	0.0239804	0.725891	FALSE	0.0237449	0.726647	FALSE	0.203037	4.97137e-09	TRUE
ENSG00000173960.8	UBXN2A	0.0436044	0.397626	FALSE	0.0469793	0.404046	FALSE	0.0987646	0.00101807	TRUE
ENSG00000163026.7	C2orf44	-0.00900845	0.912456	FALSE	-0.00953277	0.909774	FALSE	-0.141699	0.00193776	TRUE
ENSG00000138092.6	CENPO	-0.00918886	0.905535	FALSE	-0.0103077	0.89708	FALSE	0.0675533	0.111253	FALSE
ENSG00000084731.9	KIF3C	0.227183	0.00277666	TRUE	0.227536	0.00278284	TRUE	0.166152	2.20613e-05	TRUE
ENSG00000084733.6	RAB10	-0.0196321	0.550331	FALSE	-0.0227065	0.738857	FALSE	0.0119117	0.582059	FALSE
ENSG00000084754.6	HADHA	-0.0678467	0.0819681	FALSE	-0.071599	0.0818925	FALSE	-0.0332128	0.0477181	FALSE
ENSG00000138018.13	EPT1	0.177722	0.00325228	TRUE	0.313497	0.000137134	TRUE	0.311438	7.19522e-23	TRUE
ENSG00000213699.4	SLC35F6	-0.0603617	0.297572	FALSE	-0.0695605	0.281929	FALSE	-0.0777694	0.0125661	TRUE
ENSG00000119777.14	TMEM214	-0.0829954	0.306006	FALSE	-0.0829272	0.307044	FALSE	-0.178014	0.00100683	TRUE
ENSG00000138074.10	SLC5A6	0.0664696	0.123309	FALSE	0.174051	0.0133597	FALSE	0.0792033	7.40708e-05	TRUE
ENSG00000084774.9	CAD	0.0778396	0.331266	FALSE	0.291903	0.00793436	TRUE	0.121797	0.00897507	TRUE
ENSG00000115207.9	GTF3C2	-0.0581402	0.256971	FALSE	-0.0584148	0.254942	FALSE	-0.129552	9.34783e-06	TRUE
ENSG00000115234.6	SNX17	-0.0778131	0.07573	FALSE	-0.0777474	0.075703	FALSE	-0.0551329	0.0349787	FALSE
ENSG00000115241.9	PPM1G	-0.00387888	0.878837	FALSE	-0.00530448	0.869144	FALSE	0.0392357	0.0692543	FALSE
ENSG00000243943.5	ZNF512	0.10369	0.124492	FALSE	0.211905	0.0734794	FALSE	0.0852542	0.0317248	FALSE
ENSG00000198522.9	GPN1	0.0823858	0.0276972	FALSE	0.0831115	0.0275949	FALSE	0.0911495	3.04562e-09	TRUE
ENSG00000163798.9	SLC4A1AP	0.0289317	0.610851	FALSE	0.0290549	0.609474	FALSE	0.023789	0.503243	FALSE
ENSG00000213639.5	PPP1CB	-0.0980403	9.86019e-05	TRUE	-0.0904454	0.000134509	TRUE	-0.079156	1.5801e-10	TRUE
ENSG00000171103.6	TRMT61B	0.197857	0.00126547	TRUE	0.214861	0.000478704	TRUE	0.0579871	0.0427525	FALSE
ENSG00000163811.7	WDR43	0.00515725	0.957545	FALSE	0.0077653	1	FALSE	-0.0399052	0.00777773	TRUE
ENSG00000119801.8	YPEL5	-0.0429321	0.293054	FALSE	-0.0427325	0.29477	FALSE	-0.00673632	0.68801	FALSE
ENSG00000172954.9	LCLAT1	-0.0778775	0.1388	FALSE	-0.0381437	0.269508	FALSE	0.0120842	0.646246	FALSE
ENSG00000013016.10	EHD3	0.0531004	0.529469	FALSE	0.0532168	0.529655	FALSE	0.0830134	0.07606	FALSE
ENSG00000152683.10	SLC30A6	-0.00467551	0.974068	FALSE	-0.00545385	0.959501	FALSE	0.0116502	0.827659	FALSE
ENSG00000115760.9	BIRC6	-0.0428502	0.617712	FALSE	-0.0526927	0.613175	FALSE	-0.134569	0.00792125	TRUE
ENSG00000018699.7	TTC27	-0.0153507	0.80425	FALSE	-0.0152732	0.805742	FALSE	0.0259418	0.486902	FALSE
ENSG00000049323.11	LTBP1	-0.0587448	0.486344	FALSE	-0.0704073	0.483842	FALSE	0.0327394	0.439815	FALSE
ENSG00000171055.10	FEZ2	0.0128647	0.915709	FALSE	-0.165076	1	FALSE	-0.124753	0.055303	FALSE
ENSG00000218739.5	AC007390.5	0.109969	0.188948	FALSE	0.135349	0.203824	FALSE	0.0948596	0.0419062	FALSE
ENSG00000115816.9	CEBPZ	0.00942215	0.787034	FALSE	0.0111839	0.779778	FALSE	0.0245398	0.394311	FALSE
ENSG00000115825.5	PRKD3	-0.0619175	0.279153	FALSE	-0.0664865	0.358124	FALSE	-0.0981354	0.000585367	TRUE
ENSG00000119787.9	ATL2	0.0821899	0.105294	FALSE	0.082464	0.105309	FALSE	0.0410858	0.111098	FALSE
ENSG00000143891.12	GALM	0.0759981	0.155187	FALSE	0.0761627	0.160327	FALSE	0.0842503	0.000225508	TRUE
ENSG00000163214.16	DHX57	-0.0704737	0.382302	FALSE	-0.0728528	0.389036	FALSE	-0.0359276	0.455626	FALSE
ENSG00000188010.8	MORN2	-0.0117616	0.868355	FALSE	-0.0185301	0.828462	FALSE	-0.0799757	0.0249195	FALSE
ENSG00000143924.14	EML4	0.173894	0.00149356	TRUE	0.383203	6.39366e-08	TRUE	0.20336	1.56764e-12	TRUE
ENSG00000115944.10	COX7A2L	0.140472	3.86141e-08	TRUE	0.144571	3.91396e-08	TRUE	0.135484	1.29626e-33	TRUE
ENSG00000152518.5	ZFP36L2	-0.0349461	0.62058	FALSE	-0.345129	0.0257874	FALSE	-0.0323058	0.380914	FALSE
ENSG00000115970.14	THADA	-0.0212971	0.806175	FALSE	-0.0214465	0.805277	FALSE	0.157296	0.000851181	TRUE
ENSG00000138036.14	DYNC2LI1	-0.0553789	0.415593	FALSE	-0.0636266	0.402843	FALSE	-0.115718	0.000141968	TRUE
ENSG00000138095.14	LRPPRC	0.0448957	0.340841	FALSE	0.0569755	0.306067	FALSE	0.0216895	0.421289	FALSE
ENSG00000151665.8	PIGF	0.129099	0.0197712	FALSE	0.129571	0.0198124	FALSE	-3.85213e-05	0.998654	FALSE
ENSG00000171150.7	SOCS5	0.113035	0.163398	FALSE	0.113155	0.162383	FALSE	0.0646311	0.153352	FALSE
ENSG00000180398.7	MCFD2	-0.00188395	0.978548	FALSE	-0.00319422	1	FALSE	-0.0854421	0.000238191	TRUE
ENSG00000119888.6	EPCAM	0.0976768	0.00737967	FALSE	0.0953198	0.0102217	FALSE	0.0581544	1.13102e-05	TRUE
ENSG00000116062.10	MSH6	0.0736668	0.043062	FALSE	0.0952522	0.026134	FALSE	0.0756038	1.02804e-08	TRUE
ENSG00000068912.9	ERLEC1	-0.0966573	0.130948	FALSE	-0.0990145	0.125436	FALSE	-0.0911402	0.0110158	TRUE
ENSG00000115239.17	GPR75-ASB3	-0.148643	0.0163979	FALSE	-0.152483	0.0160884	FALSE	-0.154513	3.5127e-07	TRUE
ENSG00000068878.10	PSME4	-0.0576869	0.38256	FALSE	-0.057705	0.382009	FALSE	-0.04741	0.123344	FALSE
ENSG00000115306.11	SPTBN1	0.0368011	0.47158	FALSE	0.0357215	0.472456	FALSE	0.0546583	0.0517668	FALSE
ENSG00000115310.13	RTN4	0.0453933	0.512461	FALSE	0.226093	0.270105	FALSE	0.0955567	0.0390332	FALSE
ENSG00000085760.10	MTIF2	-0.051642	0.355002	FALSE	-0.0517737	0.355069	FALSE	-0.114996	4.70913e-05	TRUE
ENSG00000138041.11	SMEK2	0.0556838	0.280981	FALSE	0.0578814	0.280776	FALSE	-0.0682614	0.0282842	FALSE
ENSG00000138035.10	PNPT1	-0.0949628	0.0330116	FALSE	-0.10399	0.013555	FALSE	-0.067231	0.00255213	TRUE
ENSG00000028116.12	VRK2	0.0473339	0.441601	FALSE	0.109068	0.260392	FALSE	0.0643921	0.0689819	FALSE
ENSG00000115392.7	FANCL	-0.0784027	0.0663479	FALSE	-0.200433	0.00528704	TRUE	-0.103151	5.13882e-08	TRUE
ENSG00000162929.9	KIAA1841	0.0428275	0.538735	FALSE	0.0488601	0.590371	FALSE	0.0759084	0.033453	FALSE
ENSG00000115464.10	USP34	-0.0807758	0.141065	FALSE	-0.0810613	0.142015	FALSE	-0.0857719	0.00897604	TRUE
ENSG00000082898.12	XPO1	0.0346527	0.619506	FALSE	0.0740932	1	FALSE	-0.0317274	0.530614	FALSE
ENSG00000170264.8	FAM161A	-0.200449	0.00478474	FALSE	-0.250498	0.00334772	TRUE	-0.253717	1.13933e-11	TRUE
ENSG00000115484.10	CCT4	0.00260628	1	FALSE	0.00224349	1	FALSE	0.0083266	0.556203	FALSE
ENSG00000173163.6	COMMD1	-0.0441143	0.491456	FALSE	-0.044345	0.490852	FALSE	-0.0335226	0.325191	FALSE
ENSG00000169764.10	UGP2	-0.114004	0.034338	FALSE	-0.286337	0.000282601	TRUE	-0.177008	2.15694e-07	TRUE
ENSG00000197329.7	PELI1	0.402329	6.98296e-18	TRUE	0.415939	5.33122e-18	TRUE	0.479768	4.3894e-129	TRUE
ENSG00000011523.9	CEP68	-0.32258	1.27566e-07	TRUE	-0.39015	2.8792e-08	TRUE	-0.3119	2.79039e-31	TRUE
ENSG00000138071.9	ACTR2	0.0470722	0.160977	FALSE	0.0554428	0.207041	FALSE	0.0499065	0.00290584	TRUE
ENSG00000198369.5	SPRED2	-0.0546311	0.458501	FALSE	-0.054885	0.458519	FALSE	-0.0856579	0.0494404	FALSE
ENSG00000143971.7	ETAA1	-0.0357744	0.5785	FALSE	-0.0450561	0.492528	FALSE	-0.000471765	0.988263	FALSE
ENSG00000243667.2	WDR92	0.00689602	0.912452	FALSE	0.00716922	0.914683	FALSE	0.0282561	0.427057	FALSE
ENSG00000115946.3	PNO1	-0.0286008	0.406809	FALSE	-0.14978	0.00248238	TRUE	-0.0474606	0.000171218	TRUE
ENSG00000198380.8	GFPT1	0.0567987	0.246642	FALSE	0.0569498	0.246362	FALSE	-0.00803224	0.781782	FALSE
ENSG00000169599.8	NFU1	-0.0153378	0.720932	FALSE	-0.0393281	0.579269	FALSE	0.0356385	0.206276	FALSE
ENSG00000087338.4	GMCL1	0.112481	0.0875229	FALSE	0.146026	0.0807472	FALSE	0.172313	8.324e-05	TRUE
ENSG00000124380.6	SNRNP27	0.0319264	0.442645	FALSE	-0.00960207	1	FALSE	0.0251364	0.326542	FALSE
ENSG00000116005.7	PCYOX1	-0.00609265	0.909775	FALSE	-0.00480058	0.938488	FALSE	-0.0400068	0.116421	FALSE
ENSG00000035141.3	FAM136A	0.10486	0.00232208	TRUE	0.116353	0.00542438	TRUE	0.127477	7.23978e-22	TRUE
ENSG00000124357.8	NAGK	-0.113887	0.0122631	FALSE	-0.115237	0.0123095	FALSE	-0.0833497	0.000160591	TRUE
ENSG00000124370.6	MCEE	-0.141199	0.0847173	FALSE	-0.141282	0.0851344	FALSE	-0.345033	1.61456e-14	TRUE
ENSG00000124383.4	MPHOSPH10	-0.00646849	0.859091	FALSE	-0.00688398	0.855065	FALSE	-0.0236273	0.17916	FALSE
ENSG00000124374.8	PAIP2B	-0.0991347	0.179243	FALSE	-0.099192	0.177919	FALSE	-0.155768	6.09943e-06	TRUE
ENSG00000075292.14	ZNF638	-0.133386	0.0241923	FALSE	-0.133465	0.0242231	FALSE	-0.142593	1.35446e-05	TRUE
ENSG00000144036.10	EXOC6B	-0.0430501	0.59999	FALSE	-0.0411949	0.600643	FALSE	-0.15844	6.67387e-05	TRUE
ENSG00000135624.11	CCT7	0.0388353	0.00963156	FALSE	0.0384029	0.128916	FALSE	0.0393319	7.6133e-10	TRUE
ENSG00000144034.10	TPRKB	-0.0458924	0.218149	FALSE	-0.0459627	0.217439	FALSE	-0.0646899	0.00597899	TRUE
ENSG00000144048.6	DUSP11	-0.0986357	0.214957	FALSE	-0.115046	0.214993	FALSE	-0.0934061	0.135708	FALSE
ENSG00000124356.11	STAMBP	-0.106892	0.123694	FALSE	-0.107013	0.123646	FALSE	-0.126423	0.000260928	TRUE
ENSG00000114956.15	DGUOK	0.00109188	0.947697	FALSE	0.000909406	0.931191	FALSE	-0.0237739	0.0915808	FALSE
ENSG00000225439.2	BOLA3-AS1	0.0819856	0.373258	FALSE	0.0818139	0.375481	FALSE	0.170138	1.48129e-05	TRUE
ENSG00000114978.13	MOB1A	0.0822043	0.184239	FALSE	0.129988	0.0356379	FALSE	0.143579	3.79107e-06	TRUE
ENSG00000065911.7	MTHFD2	-0.0743437	0.0597557	FALSE	-0.140351	0.00985501	FALSE	-0.0719193	0.00164094	TRUE
ENSG00000159399.5	HK2	-0.0128346	0.872539	FALSE	-0.0129819	0.871501	FALSE	-0.0291012	0.489956	FALSE
ENSG00000115350.7	POLE4	0.0451201	0.343847	FALSE	0.244749	0.00364684	TRUE	-0.0317021	0.20683	FALSE
ENSG00000115364.9	MRPL19	0.0752363	0.0696025	FALSE	0.0770338	0.0681424	FALSE	0.0680028	0.000117793	TRUE
ENSG00000005436.9	GCFC2	0.142783	0.0679164	FALSE	0.142895	0.0679397	FALSE	0.0415821	0.294193	FALSE
ENSG00000152284.4	TCF7L1	0.0284684	0.631646	FALSE	0.264952	0.00358074	TRUE	0.0302451	0.363314	FALSE
ENSG00000152291.9	TGOLN2	0.0140965	0.744914	FALSE	0.013873	0.75427	FALSE	0.0837879	6.31784e-07	TRUE
ENSG00000042493.11	CAPG	0.0416676	0.394303	FALSE	0.0413887	0.367694	FALSE	0.107731	2.99415e-07	TRUE
ENSG00000168906.8	MAT2A	-0.202036	3.37708e-08	TRUE	-0.265914	1.92698e-10	TRUE	-0.198565	2.92926e-22	TRUE
ENSG00000115486.7	GGCX	-0.129184	0.036871	FALSE	-0.163126	0.0324962	FALSE	-0.114669	0.000200833	TRUE
ENSG00000118640.6	VAMP8	-0.108637	0.000103315	TRUE	-0.0826516	0.00440607	TRUE	-0.0976272	7.2972e-56	TRUE
ENSG00000168899.4	VAMP5	-0.0738138	0.348333	FALSE	-0.285102	0.0490372	FALSE	-0.156637	1.11645e-05	TRUE
ENSG00000168894.5	RNF181	-0.034404	0.329088	FALSE	-0.0345206	0.331348	FALSE	-0.0438075	0.00100813	TRUE
ENSG00000168890.9	TMEM150A	0.150167	0.00806885	FALSE	0.319294	1.47669e-05	TRUE	0.0611562	0.0242492	TRUE
ENSG00000168883.15	USP39	0.0267191	0.662132	FALSE	0.0254147	0.665087	FALSE	0.0466989	0.217238	FALSE
ENSG00000068654.11	POLR1A	-0.175217	0.0637262	FALSE	-0.388254	0.0115221	FALSE	-0.122639	0.0277195	FALSE
ENSG00000132300.14	PTCD3	0.0955441	0.232765	FALSE	0.0988211	0.23552	FALSE	0.0566047	0.185786	FALSE
ENSG00000132305.16	IMMT	0.00791444	0.779587	FALSE	0.0285082	0.776789	FALSE	-0.00296172	0.828702	FALSE
ENSG00000132313.10	MRPL35	0.0692753	0.140457	FALSE	0.0687654	0.139952	FALSE	0.0153951	0.529254	FALSE
ENSG00000115561.10	CHMP3	0.0655766	0.346246	FALSE	0.0878874	0.360157	FALSE	0.137573	3.00654e-05	TRUE
ENSG00000153561.8	RMND5A	0.0793872	0.127267	FALSE	0.0528795	0.292144	FALSE	-0.000473176	0.983054	FALSE
ENSG00000084090.9	STARD7	0.0581116	0.065516	FALSE	0.109484	0.0184579	FALSE	-0.00722473	0.577385	FALSE
ENSG00000144021.2	CIAO1	0.0281357	0.638631	FALSE	0.0279908	0.648614	FALSE	0.0732889	0.0336451	FALSE
ENSG00000144028.10	SNRNP200	0.103599	0.027505	FALSE	0.112566	0.0285076	FALSE	0.0651468	0.0162162	TRUE
ENSG00000121152.5	NCAPH	-0.0402507	0.462145	FALSE	-0.0434778	0.453893	FALSE	-0.0186694	0.476467	FALSE
ENSG00000115073.6	ACTR1B	-0.0588366	0.360577	FALSE	-0.0589872	0.360908	FALSE	-0.0593338	0.0199124	TRUE
ENSG00000115446.7	UNC50	-0.047895	0.357778	FALSE	-0.0482085	0.361592	FALSE	-0.13445	3.56183e-06	TRUE
ENSG00000158417.6	EIF5B	-0.0674047	0.239659	FALSE	-0.0885137	0.187597	FALSE	-0.0363379	0.29032	FALSE
ENSG00000071082.6	RPL31	-0.327827	1.3033e-09	TRUE	-0.306884	6.51457e-10	TRUE	-0.392634	1.22531e-43	TRUE
ENSG00000204634.8	TBC1D8	0.0544047	0.527078	FALSE	0.0545468	0.526576	FALSE	0.0441373	0.350575	FALSE
ENSG00000163162.4	RNF149	-0.0238144	0.696778	FALSE	-0.02625	0.686044	FALSE	0.0044555	0.908569	FALSE
ENSG00000071054.11	MAP4K4	0.0114117	0.885015	FALSE	0.0113902	0.917555	FALSE	-0.0584223	0.31275	FALSE
ENSG00000135972.4	MRPS9	-0.0588984	0.185382	FALSE	-0.101662	0.0333405	FALSE	0.0170509	0.2824	FALSE
ENSG00000272994.1	RP11-332H14.2	0.057851	0.495293	FALSE	0.057792	0.496494	FALSE	0.161729	1.98718e-05	TRUE
ENSG00000115641.14	FHL2	-0.151848	0.040626	FALSE	-0.371021	0.000673528	TRUE	-0.162067	4.11484e-05	TRUE
ENSG00000163006.7	CCDC138	0.0809902	0.239014	FALSE	0.102712	0.359393	FALSE	0.00880456	0.794441	FALSE
ENSG00000186522.10	2022-09-10	0.0458144	0.366753	FALSE	0.0495116	0.367038	FALSE	0.0553679	0.102519	FALSE
ENSG00000153208.12	MERTK	0.0513928	0.5935	FALSE	0.051185	0.593122	FALSE	0.0712969	0.145297	FALSE
ENSG00000125630.11	POLR1B	0.0370721	0.600563	FALSE	0.0369975	0.602593	FALSE	0.134958	0.00041839	TRUE
ENSG00000125611.11	CHCHD5	-0.0179112	0.695698	FALSE	-0.0180802	0.694758	FALSE	-0.0761392	0.00075528	TRUE
ENSG00000144136.6	SLC20A1	0.056032	0.252515	FALSE	0.0560705	0.252873	FALSE	-0.000511088	0.986577	FALSE
ENSG00000115084.8	SLC35F5	-0.0199092	0.761873	FALSE	-0.0200121	0.760327	FALSE	-0.121568	0.00156805	TRUE
ENSG00000115091.7	ACTR3	-0.0198322	0.614753	FALSE	-0.0372827	0.526939	FALSE	-0.0388566	0.0800457	FALSE
ENSG00000088205.8	DDX18	-0.0107659	0.730161	FALSE	-0.00775379	0.717179	FALSE	0.0398311	0.0108243	TRUE
ENSG00000125633.6	CCDC93	-0.130194	0.0527409	FALSE	-0.28087	0.000606419	TRUE	-0.170641	3.26277e-06	TRUE
ENSG00000186132.10	C2orf76	0.174589	0.0124784	FALSE	0.174781	0.0124896	FALSE	0.141669	1.07328e-05	TRUE
ENSG00000144120.8	TMEM177	-0.227515	0.0015534	TRUE	-0.235286	0.00141417	TRUE	-0.441513	8.86833e-99	TRUE
ENSG00000115109.9	EPB41L5	0.0531554	0.44437	FALSE	0.0532243	0.444553	FALSE	0.052702	0.202041	FALSE
ENSG00000144118.9	RALB	-0.0853409	0.141324	FALSE	-0.150486	0.0548796	FALSE	-0.100394	0.00386777	TRUE
ENSG00000136732.10	GYPC	0.0391757	0.470585	FALSE	0.0698789	0.535882	FALSE	0.0546692	0.033303	FALSE
ENSG00000136717.10	BIN1	0.0820718	0.255348	FALSE	0.0878205	0.167252	FALSE	0.0609667	0.0865775	FALSE
ENSG00000169967.12	MAP3K2	0.120346	0.161607	FALSE	0.16286	0.154469	FALSE	0.0990985	0.0403638	FALSE
ENSG00000136709.7	WDR33	0.0723132	0.306465	FALSE	0.278498	0.0703211	FALSE	-0.013807	0.689857	FALSE
ENSG00000270081.1	RP5-935K16.1	0.00380695	0.948316	FALSE	0.030915	0.619951	FALSE	0.00843009	0.796215	FALSE
ENSG00000144231.6	POLR2D	-0.148899	0.000950935	TRUE	-0.16721	0.000153544	TRUE	-0.104397	3.13277e-05	TRUE
ENSG00000136731.8	UGGT1	-0.0645642	0.320152	FALSE	-0.0644708	0.321206	FALSE	-0.0816387	0.0214681	TRUE
ENSG00000136699.15	SMPD4	0.038532	0.402884	FALSE	0.0394322	0.402361	FALSE	0.0684293	0.0024585	TRUE
ENSG00000136718.5	IMP4	-0.0313597	0.511116	FALSE	-0.0633458	0.458128	FALSE	-0.0793147	6.16401e-05	TRUE
ENSG00000152117.13	AC093838.4	0.120132	0.180984	FALSE	0.120813	0.186681	FALSE	0.14987	0.00046592	TRUE
ENSG00000048991.12	R3HDM1	0.0765347	0.353534	FALSE	0.0764913	0.354144	FALSE	-0.00982614	0.86028	FALSE
ENSG00000144224.12	UBXN4	0.0154917	0.732932	FALSE	0.0153497	0.736717	FALSE	0.0329705	0.0901076	FALSE
ENSG00000115947.9	ORC4	0.0597195	0.150868	FALSE	0.059897	0.151411	FALSE	0.0536539	0.0114744	TRUE
ENSG00000168288.8	MMADHC	0.0170022	0.554874	FALSE	0.0190353	0.583483	FALSE	-0.0208802	0.0833061	FALSE
ENSG00000080345.13	RIF1	0.0239956	0.554984	FALSE	0.0242551	0.584871	FALSE	0.0359702	0.111488	FALSE
ENSG00000157827.15	FMNL2	-0.00827583	0.919517	FALSE	-0.0119101	0.910156	FALSE	-0.118573	0.0141847	TRUE
ENSG00000196504.11	PRPF40A	0.00097254	0.941826	FALSE	-0.00322558	1	FALSE	0.0224795	0.129559	FALSE
ENSG00000136536.10	2022-03-07	0.00621692	0.881636	FALSE	0.00596456	0.889656	FALSE	-0.00213967	0.903961	FALSE
ENSG00000153250.13	RBMS1	0.0120455	0.850686	FALSE	0.0340004	0.788071	FALSE	-0.0353726	0.337597	FALSE
ENSG00000115233.7	PSMD14	0.00470122	1	FALSE	0.00679493	1	FALSE	0.0132597	0.576592	FALSE
ENSG00000115271.6	GCA	-0.0367089	0.550817	FALSE	-0.0367249	0.551073	FALSE	0.0296198	0.332299	FALSE
ENSG00000123607.10	TTC21B	-0.131312	0.132372	FALSE	-0.131473	0.132302	FALSE	-0.207669	3.35907e-05	TRUE
ENSG00000172318.4	B3GALT1	0.0820775	0.340217	FALSE	0.272613	0.0404228	FALSE	0.0956632	0.0111877	TRUE
ENSG00000138399.13	FASTKD1	0.0901819	0.156281	FALSE	0.0998236	0.162978	FALSE	0.0649024	0.037288	FALSE
ENSG00000138398.11	PPIG	0.104532	0.194451	FALSE	-0.0163846	1	FALSE	0.00209584	0.969754	FALSE
ENSG00000213160.5	KLHL23	0.116385	0.149905	FALSE	0.344753	0.0113712	FALSE	-0.0599229	0.0829267	FALSE
ENSG00000128683.9	GAD1	0.122384	0.339368	FALSE	0.11639	0.339843	FALSE	0.0983473	0.143263	FALSE
ENSG00000198586.9	TLK1	-0.0771305	0.102269	FALSE	-0.0526459	0.103832	FALSE	0.0377041	0.144956	FALSE
ENSG00000123600.14	METTL8	-0.100539	0.14078	FALSE	-0.240724	0.0044599	TRUE	-0.0886585	0.00803621	TRUE
ENSG00000152256.9	PDK1	-0.192173	0.00679094	FALSE	-0.477259	3.04587e-07	TRUE	-0.198652	7.04697e-12	TRUE
ENSG00000091436.12	MLTK	-0.0972915	0.187049	FALSE	-0.0973348	0.186919	FALSE	-0.197065	8.51969e-07	TRUE
ENSG00000144354.9	CDCA7	-0.0215579	0.568281	FALSE	-0.0302014	0.572421	FALSE	0.00579647	0.758175	FALSE
ENSG00000138430.11	OLA1	-0.0656553	0.0203254	FALSE	-0.0674267	0.00678711	TRUE	-0.0735877	5.0844e-06	TRUE
ENSG00000154518.5	ATP5G3	-0.0351675	0.162235	FALSE	-0.0260703	0.101318	FALSE	-0.0416376	7.53394e-05	TRUE
ENSG00000170144.14	HNRNPA3	0.0296242	0.688704	FALSE	0.0307661	0.71611	FALSE	0.095812	0.00809804	TRUE
ENSG00000187231.9	SESTD1	0.00246229	0.972571	FALSE	0.00254821	0.971655	FALSE	-0.0563833	0.228903	FALSE
ENSG00000163510.9	CWC22	0.0186433	0.710143	FALSE	0.0186767	0.710545	FALSE	0.032841	0.222459	FALSE
ENSG00000077232.12	DNAJC10	-0.00873066	0.827042	FALSE	-0.0100714	0.810656	FALSE	0.0340208	0.0536051	FALSE
ENSG00000061676.10	NCKAP1	0.0360409	0.605137	FALSE	0.368135	0.00141079	TRUE	-0.0440646	0.272467	FALSE
ENSG00000144369.8	FAM171B	0.01157	0.898984	FALSE	-0.0185691	1	FALSE	-0.00710667	0.905169	FALSE
ENSG00000144366.11	GULP1	-0.0212386	0.792569	FALSE	-0.0330911	0.805787	FALSE	-0.031119	0.51203	FALSE
ENSG00000204262.7	COL5A2	0.0168268	0.888181	FALSE	0.0184846	0.548105	FALSE	-0.0700673	0.0964257	FALSE
ENSG00000115368.5	WDR75	-0.0477796	0.257747	FALSE	-0.0478664	0.25804	FALSE	-0.0712783	0.00241293	TRUE
ENSG00000138381.5	ASNSD1	0.243786	0.00057203	TRUE	0.244032	0.000566344	TRUE	0.262904	3.67675e-11	TRUE
ENSG00000128699.9	ORMDL1	-0.00104841	0.976594	FALSE	-0.0312976	0.483293	FALSE	0.0141444	0.453554	FALSE
ENSG00000198130.10	HIBCH	-0.0276383	0.594226	FALSE	-0.0311492	0.594722	FALSE	0.0419592	0.0703112	FALSE
ENSG00000128641.13	MYO1B	0.243089	8.29975e-06	TRUE	0.242996	8.39972e-06	TRUE	0.19983	2.68082e-19	TRUE
ENSG00000081320.6	STK17B	-0.0506671	0.491634	FALSE	-0.0517974	0.493793	FALSE	-0.0577252	0.0661777	FALSE
ENSG00000115524.11	SF3B1	-0.0198688	0.336033	FALSE	-0.0205105	0.333405	FALSE	-0.00699495	0.488642	FALSE
ENSG00000115520.4	COQ10B	-0.0265395	0.696677	FALSE	-0.0266731	0.698364	FALSE	0.115942	0.00451084	TRUE
ENSG00000115541.6	HSPE1	-0.0217316	0.59334	FALSE	-0.0212626	0.592717	FALSE	-0.0276395	0.192586	FALSE
ENSG00000115540.10	MOB4	0.137681	0.0167079	FALSE	0.182092	0.0150285	FALSE	0.110893	0.000546271	TRUE
ENSG00000144381.12	HSPD1	0.00331615	0.651074	FALSE	0.00834562	1	FALSE	-0.00546508	0.343245	FALSE
ENSG00000178074.5	C2orf69	-0.0398257	0.593265	FALSE	-0.0397792	0.626153	FALSE	0.00666858	0.881499	FALSE
ENSG00000196141.8	SPATS2L	-0.0414873	0.418542	FALSE	-0.23119	0.0129048	FALSE	-0.0686093	0.0110886	TRUE
ENSG00000163535.13	SGOL2	0.132834	0.0420957	FALSE	0.150338	0.0417936	FALSE	0.210275	2.75844e-07	TRUE
ENSG00000082153.13	BZW1	0.046259	0.543335	FALSE	0.0462603	0.543324	FALSE	0.0911675	0.117251	FALSE
ENSG00000196290.10	NIF3L1	-0.0540551	0.429116	FALSE	-0.0457889	0.527269	FALSE	-0.0045147	0.894638	FALSE
ENSG00000115942.4	ORC2	-0.0469726	0.55133	FALSE	-0.0469928	0.552372	FALSE	-0.0968168	0.0272967	FALSE
ENSG00000003402.15	CFLAR	0.111075	0.245105	FALSE	0.118582	0.0833473	FALSE	-0.0143997	0.791978	FALSE
ENSG00000155760.1	FZD7	0.0355036	0.579484	FALSE	0.0353343	1	FALSE	0.0129842	0.690487	FALSE
ENSG00000055044.6	NOP58	-0.0352264	0.357063	FALSE	-0.0522926	0.461737	FALSE	-0.0745592	2.31038e-07	TRUE
ENSG00000204217.8	BMPR2	0.0460929	0.618824	FALSE	0.0768833	0.60232	FALSE	0.128854	0.0293248	FALSE
ENSG00000138439.10	FAM117B	0.0098821	0.904114	FALSE	0.0710713	1	FALSE	0.156317	0.00120572	TRUE
ENSG00000138442.5	WDR12	-0.164026	0.0144058	FALSE	-0.164138	0.0143618	FALSE	-0.189249	1.51841e-08	TRUE
ENSG00000119004.10	CYP20A1	0.0195386	0.794674	FALSE	0.0200358	0.794601	FALSE	-0.0051861	0.904905	FALSE
ENSG00000138443.11	ABI2	0.175153	0.0433885	FALSE	0.186769	0.0392159	FALSE	0.0857717	0.153825	FALSE
ENSG00000118257.12	NRP2	-0.147223	0.0150189	FALSE	-0.298563	0.000978567	TRUE	-0.0215819	0.488331	FALSE
ENSG00000114933.11	INO80D	-0.0955451	0.137455	FALSE	-0.101379	0.13811	FALSE	-0.130372	0.000194551	TRUE
ENSG00000023228.9	NDUFS1	0.00193255	0.953042	FALSE	0.000141049	1	FALSE	-0.0240675	0.127138	FALSE
ENSG00000118246.9	FASTKD2	0.0759539	0.320284	FALSE	0.272182	0.0477815	FALSE	0.109084	0.0456302	FALSE
ENSG00000144401.10	METTL21A	-0.00870132	0.827027	FALSE	-0.0133281	0.847616	FALSE	-0.034116	0.0525984	FALSE
ENSG00000163251.3	FZD5	-0.021539	0.728459	FALSE	-0.0292054	0.714597	FALSE	0.0191387	0.606901	FALSE
ENSG00000197713.10	RPE	-0.0362832	0.544027	FALSE	-0.037987	0.548982	FALSE	-0.0531017	0.182325	FALSE
ENSG00000115365.7	LANCL1	0.0686998	0.327231	FALSE	0.0776318	0.312909	FALSE	0.0264739	0.567368	FALSE
ENSG00000144451.14	SPAG16	-0.0252821	0.721768	FALSE	-0.0283997	0.706565	FALSE	-0.0510279	0.0513042	FALSE
ENSG00000138376.6	BARD1	-0.0284788	0.510235	FALSE	-0.0462787	0.389794	FALSE	-0.0658875	3.55334e-05	TRUE
ENSG00000138363.10	ATIC	-0.0912727	0.00373875	TRUE	-0.130089	0.000964678	TRUE	-0.0572655	2.71026e-05	TRUE
ENSG00000115414.14	FN1	0.0811304	0.281006	FALSE	0.835747	2.3217e-17	TRUE	0.180315	8.12217e-06	TRUE
ENSG00000115425.9	PECR	-0.197755	0.0293751	FALSE	-0.198696	0.0293424	FALSE	-0.0990518	0.0247445	FALSE
ENSG00000079246.11	XRCC5	-0.0311228	0.218039	FALSE	-0.032994	0.232303	FALSE	-0.038232	0.00213226	TRUE
ENSG00000197756.5	RPL37A	0.00250262	0.973839	FALSE	0.0229214	0.881012	FALSE	-0.0236939	0.646374	FALSE
ENSG00000135926.8	TMBIM1	-0.0563314	0.414432	FALSE	-0.0234174	0.728561	FALSE	-0.0977075	0.000991004	TRUE
ENSG00000135913.6	USP37	-0.0352933	0.681252	FALSE	-0.0532795	0.671791	FALSE	-0.0207777	0.689193	FALSE
ENSG00000144580.9	RQCD1	0.0712024	0.44675	FALSE	0.499256	4.12359e-07	TRUE	0.158005	0.00422582	TRUE
ENSG00000135912.6	TTLL4	0.145817	0.00182139	TRUE	0.146221	0.00182399	TRUE	0.0835614	6.5418e-05	TRUE
ENSG00000144567.6	FAM134A	0.089959	0.305885	FALSE	0.0901382	0.305599	FALSE	0.0675752	0.142943	FALSE
ENSG00000115649.11	CNPPD1	-0.113277	0.0463357	FALSE	-0.113355	0.0459589	FALSE	-0.139664	6.05191e-14	TRUE
ENSG00000198925.6	ATG9A	0.0835193	0.219933	FALSE	0.0836493	0.219908	FALSE	0.149213	0.000129287	TRUE
ENSG00000144591.13	GMPPA	0.0807531	0.321584	FALSE	0.110053	0.291803	FALSE	0.128858	0.00442492	TRUE
ENSG00000123989.9	CHPF	-0.0337734	0.458433	FALSE	-0.0418188	0.48197	FALSE	0.00199246	0.911625	FALSE
ENSG00000124006.10	OBSL1	-0.0127309	0.824511	FALSE	-0.0129524	0.824084	FALSE	-0.0288383	0.289226	FALSE
ENSG00000116120.8	FARSB	-0.067363	0.318671	FALSE	-0.0727672	0.324815	FALSE	-0.10143	0.00879423	TRUE
ENSG00000123983.9	ACSL3	-0.0333808	0.48644	FALSE	-0.0944154	0.107576	FALSE	0.0567412	0.0162279	TRUE
ENSG00000085449.10	WDFY1	-0.152799	0.00383842	TRUE	-0.156761	0.00359752	TRUE	-0.124141	3.87648e-05	TRUE
ENSG00000135900.3	MRPL44	0.12432	0.00371549	TRUE	0.142479	0.00348114	TRUE	0.167698	1.68193e-15	TRUE
ENSG00000135919.8	SERPINE2	-0.0295283	0.336572	FALSE	-0.243793	1.04854e-11	TRUE	-0.0459548	1.14444e-06	TRUE
ENSG00000168958.15	MFF	0.0383211	0.22652	FALSE	0.0530075	0.201191	FALSE	0.0333503	0.0141959	TRUE
ENSG00000153827.9	TRIP12	0.0817773	0.274245	FALSE	0.0818538	0.274301	FALSE	0.0668745	0.168443	FALSE
ENSG00000135916.11	ITM2C	-0.0143736	0.556074	FALSE	0.00843642	0.750721	FALSE	-0.0202867	0.0507143	FALSE
ENSG00000173692.8	PSMD1	0.111251	0.0724372	FALSE	0.140752	0.103315	FALSE	0.131278	0.000267947	TRUE
ENSG00000135931.13	ARMC9	0.00353573	0.963495	FALSE	0.00825236	1	FALSE	0.102817	0.000156629	TRUE
ENSG00000156966.6	B3GNT7	0.117678	0.0416886	FALSE	0.11767	0.04174	FALSE	0.133944	4.34374e-06	TRUE
ENSG00000115053.11	NCL	-0.0100585	0.688398	FALSE	0.0165045	1	FALSE	-0.0110278	0.193005	FALSE
ENSG00000144524.13	COPS7B	0.0812976	0.181285	FALSE	0.0811306	0.18167	FALSE	0.0757101	0.0183551	TRUE
ENSG00000156973.9	PDE6D	0.132037	0.00748082	FALSE	0.132165	0.007504	TRUE	0.100845	0.000140751	TRUE
ENSG00000135930.9	EIF4E2	-0.113206	0.140173	FALSE	-0.113249	0.140649	FALSE	-0.232665	3.5975e-06	TRUE
ENSG00000204120.10	GIGYF2	0.149877	0.00858829	FALSE	0.187172	0.00694897	TRUE	0.142456	6.51866e-05	TRUE
ENSG00000085978.17	ATG16L1	-0.0725962	0.262473	FALSE	-0.0728408	0.263917	FALSE	-0.0746371	0.0146237	TRUE
ENSG00000123485.7	HJURP	0.0259396	0.575147	FALSE	0.0408645	0.609689	FALSE	0.0430468	0.00941833	TRUE
ENSG00000224287.2	MSL3P1	0.00347897	0.96643	FALSE	0.00335185	0.969314	FALSE	-0.047354	0.396432	FALSE
ENSG00000130147.11	SH3BP4	-0.0935095	0.22506	FALSE	-0.0934311	0.22883	FALSE	0.03109	0.491734	FALSE
ENSG00000124839.8	RAB17	0.344235	1.13139e-05	TRUE	-1.15182	8.29428e-36	TRUE	-0.101007	2.2007e-10	TRUE
ENSG00000124831.14	LRRFIP1	0.0365696	0.642465	FALSE	-0.0410081	1	FALSE	0.112571	0.000674509	TRUE
ENSG00000184182.14	UBE2F	0.117844	0.0855103	FALSE	0.118048	0.0851422	FALSE	0.185991	3.48703e-07	TRUE
ENSG00000132330.12	SCLY	0.0717668	0.121112	FALSE	0.0859412	0.0955187	FALSE	-0.0396958	0.0188398	TRUE
ENSG00000144485.6	HES6	-0.509336	3.42843e-15	TRUE	-0.584647	1.87484e-17	TRUE	-0.519676	1.11108e-95	TRUE
ENSG00000065802.7	ASB1	-0.0958767	0.243447	FALSE	-0.117197	0.242708	FALSE	-0.194185	1.10093e-05	TRUE
ENSG00000130414.7	NDUFA10	0.0631768	0.0406398	FALSE	0.0753195	0.0185667	FALSE	0.0495026	0.000214944	TRUE
ENSG00000063660.4	GPC1	-0.0464271	0.458131	FALSE	-0.0468051	0.460637	FALSE	-0.0933265	0.000101709	TRUE
ENSG00000130294.10	KIF1A	0.007418	0.925082	FALSE	0.00687978	0.942227	FALSE	0.0741161	0.089755	FALSE
ENSG00000122085.12	MTERFD2	-0.057793	0.428019	FALSE	-0.331801	0.0160878	FALSE	-0.00747224	0.841166	FALSE
ENSG00000115687.9	PASK	-0.232196	0.00348137	TRUE	-0.306156	0.00104125	TRUE	-0.239788	5.91158e-09	TRUE
ENSG00000115685.10	PPP1R7	0.105005	0.206611	FALSE	0.105183	0.2071	FALSE	0.107346	0.0458447	FALSE
ENSG00000168385.13	2022-09-02	0.0190164	0.482081	FALSE	0.0289973	0.541925	FALSE	0.0440509	0.000162041	TRUE
ENSG00000115677.12	HDLBP	-0.0127773	0.681138	FALSE	-0.0167379	0.692594	FALSE	0.0231223	0.165729	FALSE
ENSG00000115694.10	STK25	-0.0217481	0.580021	FALSE	-0.036493	0.501807	FALSE	-0.0574708	0.00164166	TRUE
ENSG00000176946.7	THAP4	-0.0259413	0.633024	FALSE	-0.0298464	0.61102	FALSE	0.00419767	0.895563	FALSE
ENSG00000168397.12	ATG4B	-0.0414021	0.270777	FALSE	-0.0523291	0.257473	FALSE	-0.0370972	0.0143428	TRUE
ENSG00000168393.8	DTYMK	0.0135012	0.681512	FALSE	0.012851	0.682015	FALSE	0.017644	0.123048	FALSE
ENSG00000168395.10	ING5	-0.015288	0.842002	FALSE	-0.0149084	0.849592	FALSE	-0.0208758	0.53695	FALSE
ENSG00000072756.12	TRNT1	0.0408999	0.554466	FALSE	0.0393818	0.553978	FALSE	0.0228688	0.437857	FALSE
ENSG00000175928.5	LRRN1	-0.0845908	0.117592	FALSE	-0.0856368	0.0933356	FALSE	-0.0211833	0.347504	FALSE
ENSG00000170364.8	SETMAR	0.0706493	0.439174	FALSE	0.227392	0.227842	FALSE	0.142312	0.00745376	TRUE
ENSG00000144455.9	SUMF1	-0.0957784	0.151919	FALSE	-0.107512	0.141497	FALSE	-0.0919614	1.34763e-06	TRUE
ENSG00000070950.5	RAD18	0.00660762	0.927412	FALSE	0.00671924	0.92574	FALSE	0.0607632	0.176512	FALSE
ENSG00000134077.11	THUMPD3	0.0698792	0.188431	FALSE	0.0688041	0.335675	FALSE	0.0887028	4.04111e-06	TRUE
ENSG00000171148.9	TADA3	-0.00975894	0.866799	FALSE	-0.00773181	0.871528	FALSE	-0.00366368	0.911771	FALSE
ENSG00000171135.10	JAGN1	-0.00781193	0.80662	FALSE	-0.00826201	0.802383	FALSE	0.0307433	0.0360676	FALSE
ENSG00000186162.6	CIDECP	-0.0702168	0.428444	FALSE	-0.0766751	0.411495	FALSE	0.0533069	0.097032	FALSE
ENSG00000144554.6	FANCD2	0.0696927	0.169026	FALSE	0.070909	0.152293	FALSE	0.102509	6.36208e-06	TRUE
ENSG00000254999.2	BRK1	-0.0579736	0.293891	FALSE	-0.0581925	0.292432	FALSE	-0.026382	0.34192	FALSE
ENSG00000134086.7	VHL	0.266635	0.00129649	TRUE	0.358291	0.000715858	TRUE	0.253632	1.81561e-07	TRUE
ENSG00000157020.13	SEC13	-0.00816854	0.862488	FALSE	-0.00714259	0.842244	FALSE	0.00788213	0.60427	FALSE
ENSG00000197548.8	ATG7	0.149936	0.0657135	FALSE	0.150558	0.0658919	FALSE	0.207612	4.72302e-06	TRUE
ENSG00000144559.6	TAMM41	-0.0524086	0.454159	FALSE	-0.052003	0.454208	FALSE	-0.084449	0.0642053	FALSE
ENSG00000154743.13	TSEN2	0.0817889	0.316525	FALSE	0.082688	0.316995	FALSE	0.101023	0.0192138	TRUE
ENSG00000075975.11	MKRN2	-0.115724	0.0389141	FALSE	-0.122531	0.038324	FALSE	-0.160644	1.00018e-09	TRUE
ENSG00000132182.7	NUP210	0.129015	0.157749	FALSE	0.172717	0.115084	FALSE	-0.00335463	0.915959	FALSE
ENSG00000163520.9	FBLN2	-0.0590351	0.389111	FALSE	-0.0615408	0.38922	FALSE	-0.0680056	0.0157538	TRUE
ENSG00000163528.8	CHCHD4	-0.0726301	0.303617	FALSE	-0.0751267	0.303444	FALSE	-0.0513915	0.15946	FALSE
ENSG00000170876.7	TMEM43	-0.000649027	1	FALSE	-0.000721985	1	FALSE	0.0315231	0.0496895	FALSE
ENSG00000154767.10	XPC	-0.0722704	0.2205	FALSE	-0.0862137	0.210676	FALSE	-0.0356737	0.235928	FALSE
ENSG00000131389.12	SLC6A6	-0.024858	0.762732	FALSE	-0.0297527	0.775979	FALSE	-0.0527958	0.240981	FALSE
ENSG00000225733.1	FGD5-AS1	0.163323	0.0184488	FALSE	0.163382	0.0185091	FALSE	0.0875503	0.00350386	TRUE
ENSG00000144597.9	EAF1	-0.0873209	0.111919	FALSE	-0.0874526	0.111307	FALSE	-0.0463244	0.141413	FALSE
ENSG00000154813.5	DPH3	-0.11157	0.00300865	TRUE	-0.100524	0.00267755	TRUE	-0.054156	0.000653957	TRUE
ENSG00000154814.9	OXNAD1	-0.0545853	0.323338	FALSE	-0.0556851	0.322429	FALSE	-0.0701179	0.00200691	TRUE
ENSG00000131374.10	TBC1D5	0.0372335	0.660318	FALSE	0.0418731	0.679577	FALSE	0.0302437	0.553363	FALSE
ENSG00000144566.6	RAB5A	0.108721	0.0250241	FALSE	0.108376	0.0251009	FALSE	0.029153	0.295542	FALSE
ENSG00000129810.10	SGOL1	-0.041797	0.529806	FALSE	-0.0721322	0.442479	FALSE	-0.0277965	0.409506	FALSE
ENSG00000174748.14	RPL15	0.00256364	1	FALSE	-0.000413136	1	FALSE	0.0412878	0.000360626	TRUE
ENSG00000077097.9	TOP2B	-0.0178739	0.795694	FALSE	-0.0190775	0.782253	FALSE	0.04885	0.212425	FALSE
ENSG00000033867.12	SLC4A7	-0.104128	0.0618026	FALSE	-0.207668	0.026949	FALSE	-0.0935971	0.00262334	TRUE
ENSG00000163508.8	EOMES	-0.0585664	0.182086	FALSE	-0.0724391	0.246616	FALSE	-0.102133	5.59282e-09	TRUE
ENSG00000163512.9	AZI2	0.0811588	0.343071	FALSE	0.118033	0.293256	FALSE	0.0867474	0.171492	FALSE
ENSG00000091317.7	CMTM6	-0.0216144	0.721395	FALSE	-0.0227446	0.718878	FALSE	0.0230157	0.477609	FALSE
ENSG00000206557.5	TRIM71	-0.0390477	0.641787	FALSE	-0.0455176	0.651224	FALSE	-0.22835	9.81056e-07	TRUE
ENSG00000170266.11	GLB1	0.0104213	0.857225	FALSE	0.00950189	0.863611	FALSE	0.00721878	0.825976	FALSE
ENSG00000170275.10	CRTAP	-0.0149168	0.667236	FALSE	-0.0188782	0.674592	FALSE	-0.0531282	2.66296e-07	TRUE
ENSG00000163539.11	CLASP2	0.139482	0.10838	FALSE	0.139615	0.108531	FALSE	0.095129	0.0670999	FALSE
ENSG00000170248.9	PDCD6IP	-0.189657	9.94812e-05	TRUE	-0.17911	5.33823e-05	TRUE	-0.206816	5.36373e-27	TRUE
ENSG00000076242.10	MLH1	-0.00961031	0.864986	FALSE	-0.00992183	0.867797	FALSE	-0.0493444	0.0964208	FALSE
ENSG00000093167.13	LRRFIP2	0.0294619	0.596037	FALSE	0.0295528	0.595301	FALSE	-0.0347572	0.308462	FALSE
ENSG00000144674.12	GOLGA4	-0.00967477	0.909569	FALSE	-0.00966919	0.909666	FALSE	0.0756995	0.153562	FALSE
ENSG00000060971.13	ACAA1	-0.000565196	0.985948	FALSE	-0.000480573	0.978913	FALSE	-0.0318501	0.354024	FALSE
ENSG00000172939.4	OXSR1	-0.0240741	0.774226	FALSE	-0.0240908	0.774682	FALSE	0.0807601	0.10077	FALSE
ENSG00000114739.9	ACVR2B	-0.0844187	0.115441	FALSE	-0.0843556	0.116743	FALSE	-0.0975474	0.000159122	TRUE
ENSG00000114742.9	WDR48	-0.0799321	0.161345	FALSE	-0.0798927	0.162159	FALSE	0.0085052	0.763906	FALSE
ENSG00000144659.6	SLC25A38	-0.080421	0.123665	FALSE	-0.0804347	0.124253	FALSE	-0.0584297	0.00681092	TRUE
ENSG00000188846.9	RPL14	0.0445839	0.00602971	FALSE	0.0378176	0.0179833	FALSE	0.0429962	0.00041206	TRUE
ENSG00000168036.12	CTNNB1	-0.00210199	1	FALSE	0.00375453	1	FALSE	-0.00590965	0.823617	FALSE
ENSG00000182606.10	TRAK1	0.152944	0.0230756	FALSE	0.153032	0.0232057	FALSE	0.117873	0.000178265	TRUE
ENSG00000008324.6	SS18L2	-0.157594	0.000497546	TRUE	-0.157914	0.000501126	TRUE	-0.154814	2.87873e-14	TRUE
ENSG00000114857.13	NKTR	0.0134022	0.836835	FALSE	0.0132217	0.840492	FALSE	0.125194	0.000736521	TRUE
ENSG00000093183.9	SEC22C	-0.0815422	0.188713	FALSE	-0.0820891	0.189951	FALSE	0.0282053	0.277566	FALSE
ENSG00000144647.5	POMGNT2	0.13545	0.0612569	FALSE	0.135072	0.0615597	FALSE	0.183438	8.47515e-06	TRUE
ENSG00000160746.8	ANO10	-0.0214642	0.678934	FALSE	-0.0213987	0.680158	FALSE	-0.050239	0.0543427	FALSE
ENSG00000185219.11	ZNF445	-0.203659	0.0251132	FALSE	-0.205355	0.0252101	FALSE	-0.215729	3.15181e-05	TRUE
ENSG00000163808.12	KIF15	-0.109766	0.252435	FALSE	-0.11028	0.252469	FALSE	-0.123641	0.0523201	FALSE
ENSG00000169964.5	TMEM42	0.103881	0.148957	FALSE	0.335501	0.00259651	TRUE	0.136853	1.79533e-05	TRUE
ENSG00000075914.8	EXOSC7	0.104648	0.00429194	FALSE	0.121945	0.00360764	TRUE	0.0517535	0.00867034	TRUE
ENSG00000011376.5	LARS2	-0.0241884	0.747688	FALSE	-0.0239208	0.747084	FALSE	-0.0160119	0.726797	FALSE
ENSG00000211456.6	SACM1L	-0.0405323	0.474314	FALSE	-0.0449311	0.477213	FALSE	-0.0740575	0.0404243	FALSE
ENSG00000241186.3	TDGF1	-0.119443	1.40778e-10	TRUE	0.0192984	0.0904059	FALSE	-0.103569	4.32602e-35	TRUE
ENSG00000163827.8	LRRC2	-0.273142	0.00101589	TRUE	-0.531426	8.84401e-06	TRUE	-0.338269	2.95804e-12	TRUE
ENSG00000160799.7	CCDC12	-0.0468242	0.259457	FALSE	-0.101498	0.10652	FALSE	-0.0338971	0.141608	FALSE
ENSG00000114650.14	SCAP	-0.0187512	0.816582	FALSE	-0.0189232	0.816271	FALSE	-0.0360392	0.544067	FALSE
ENSG00000163832.11	ELP6	-0.0277534	0.713652	FALSE	-0.0378831	0.721421	FALSE	-0.0382589	0.427324	FALSE
ENSG00000173473.6	SMARCC1	0.033233	0.528829	FALSE	0.0332835	0.529556	FALSE	0.0813435	0.00699416	TRUE
ENSG00000132153.10	DHX30	0.0544718	0.418545	FALSE	0.0544169	0.419793	FALSE	0.0529935	0.218599	FALSE
ENSG00000047849.17	MAP4	0.0139931	0.681891	FALSE	0.01273	0.682897	FALSE	0.0282271	0.12822	FALSE
ENSG00000164048.9	ZNF589	-0.0231503	0.729965	FALSE	-0.0758487	0.298406	FALSE	0.16628	6.4983e-08	TRUE
ENSG00000172113.4	NME6	-0.00255763	0.980616	FALSE	-0.00255319	0.981105	FALSE	0.0483682	0.178556	FALSE
ENSG00000164051.9	CCDC51	0.251378	0.000155737	TRUE	0.251454	0.000157963	TRUE	0.283024	8.03374e-17	TRUE
ENSG00000232112.3	TMA7	0.0595033	0.0638316	FALSE	0.0585222	0.0633535	FALSE	0.0692584	0.000239999	TRUE
ENSG00000068745.10	IP6K2	0.0390766	0.336192	FALSE	0.04937	0.28971	FALSE	0.0511331	0.00420784	TRUE
ENSG00000178252.13	WDR6	-0.0994037	0.0541542	FALSE	-0.0993869	0.0542026	FALSE	-0.0458688	0.0751647	FALSE
ENSG00000172053.10	QARS	-0.0161068	0.779286	FALSE	-0.0481087	0.57413	FALSE	-0.0269133	0.389125	FALSE
ENSG00000233276.2	GPX1	0.168759	0.000729227	TRUE	0.298934	2.69634e-06	TRUE	0.176457	2.24555e-06	TRUE
ENSG00000067560.6	RHOA	-0.00357133	0.834176	FALSE	-0.00550299	0.801189	FALSE	-0.00167096	0.905397	FALSE
ENSG00000145020.10	AMT	-0.0666347	0.279781	FALSE	-0.0714882	0.260912	FALSE	-0.0767666	0.00694239	TRUE
ENSG00000173402.7	DAG1	0.0116907	0.778164	FALSE	0.00826648	1	FALSE	0.0305196	0.272216	FALSE
ENSG00000164062.8	APEH	0.0369285	0.365372	FALSE	0.0372749	0.366834	FALSE	0.0677193	0.000634916	TRUE
ENSG00000164068.11	RNF123	-0.0536538	0.541699	FALSE	-0.0536743	0.546017	FALSE	-0.00918774	0.86561	FALSE
ENSG00000176095.7	IP6K1	-0.0538648	0.498629	FALSE	-0.0541481	0.4991	FALSE	-0.039606	0.374667	FALSE
ENSG00000183763.4	TRAIP	0.0288298	0.682201	FALSE	0.238707	0.0781101	FALSE	0.0582775	0.118634	FALSE
ENSG00000004534.10	RBM6	0.132017	0.00687968	FALSE	0.177305	0.0159251	FALSE	0.121465	2.07292e-05	TRUE
ENSG00000003756.12	RBM5	0.0584613	0.258697	FALSE	0.0587662	0.258965	FALSE	0.0454688	0.0892872	FALSE
ENSG00000114738.6	MAPKAPK3	-0.0609184	0.274919	FALSE	-0.0729295	0.243336	FALSE	-0.0590673	0.0511527	FALSE
ENSG00000164087.3	POC1A	-0.0149059	0.849085	FALSE	-0.014814	0.851022	FALSE	0.0357449	0.301434	FALSE
ENSG00000023330.10	ALAS1	-0.0356244	0.50253	FALSE	-0.0355648	0.505302	FALSE	-0.0941543	0.00431441	TRUE
ENSG00000164091.7	WDR82	0.0210168	0.817545	FALSE	0.0216772	0.817639	FALSE	0.171207	0.00178984	TRUE
ENSG00000163938.12	GNL3	-0.0348976	0.186967	FALSE	-0.0385654	0.192782	FALSE	-0.00735269	0.46652	FALSE
ENSG00000163939.14	PBRM1	0.0389412	0.498483	FALSE	0.0376086	0.448009	FALSE	-0.0109685	0.740785	FALSE
ENSG00000114902.9	SPCS1	0.0113289	0.68952	FALSE	0.0115747	0.699199	FALSE	0.0118276	0.501304	FALSE
ENSG00000016864.12	GLT8D1	-0.00367227	0.947708	FALSE	-0.00376925	0.946666	FALSE	0.0608952	0.0296351	FALSE
ENSG00000114904.8	NEK4	-0.0478829	0.449325	FALSE	-0.0622906	0.379558	FALSE	-0.0418936	0.109994	FALSE
ENSG00000163933.5	RFT1	-0.195525	0.00106599	TRUE	-0.195976	0.00106112	TRUE	-0.15599	1.01847e-06	TRUE
ENSG00000113812.9	ACTR8	-0.0349854	0.56632	FALSE	-0.0299637	0.620101	FALSE	0.00907254	0.74434	FALSE
ENSG00000113811.6	SELK	-0.062179	0.308794	FALSE	-0.0827199	0.290866	FALSE	-0.0370161	0.277785	FALSE
ENSG00000180376.12	CCDC66	-0.192806	0.0232799	FALSE	-0.231932	0.0169481	FALSE	-0.191273	2.24007e-05	TRUE
ENSG00000163946.9	FAM208A	0.0491172	0.43944	FALSE	0.0491569	0.439915	FALSE	0.446702	2.45862e-53	TRUE
ENSG00000144730.12	IL17RD	0.134684	0.0136269	FALSE	0.349006	8.38738e-05	TRUE	0.113068	2.01201e-06	TRUE
ENSG00000157500.6	APPL1	0.067506	0.424286	FALSE	0.0670222	0.424053	FALSE	-0.0260354	0.576975	FALSE
ENSG00000163681.10	SLMAP	-0.10025	0.0805767	FALSE	-0.263988	0.00645684	TRUE	-0.0354471	0.274206	FALSE
ENSG00000136068.10	FLNB	-0.0600314	0.288548	FALSE	-0.0601176	0.289533	FALSE	-0.0523303	0.0884478	FALSE
ENSG00000163684.7	RPP14	-0.0499059	0.46444	FALSE	-0.052292	0.452401	FALSE	0.0439999	0.229143	FALSE
ENSG00000168291.8	PDHB	-0.0827865	0.000296209	TRUE	-0.0730374	0.000165369	TRUE	-0.0884445	1.20317e-39	TRUE
ENSG00000144724.14	PTPRG	0.0115908	0.864939	FALSE	0.0127502	0.976909	FALSE	0.067807	0.133012	FALSE
ENSG00000163636.6	PSMD6	0.0742616	0.154105	FALSE	0.0746374	0.153969	FALSE	0.057627	0.159375	FALSE
ENSG00000144741.13	SLC25A26	-0.00808939	0.958408	FALSE	-0.0084325	0.897033	FALSE	0.086133	5.93885e-09	TRUE
ENSG00000144749.9	LRIG1	0.0537443	0.436908	FALSE	0.0594274	0.428986	FALSE	0.0447744	0.266598	FALSE
ENSG00000172340.10	SUCLG2	-0.0362345	0.404543	FALSE	-0.0361837	0.404431	FALSE	-0.0286975	0.1951	FALSE
ENSG00000163378.9	EOGT	0.0532932	0.477943	FALSE	0.079221	0.413432	FALSE	0.122576	0.00269178	TRUE
ENSG00000144747.10	TMF1	0.0499937	0.428486	FALSE	0.0689413	0.425492	FALSE	0.115639	0.00157035	TRUE
ENSG00000144746.6	ARL6IP5	-0.0341955	0.439959	FALSE	-0.0348028	0.437861	FALSE	-0.0788674	2.72518e-05	TRUE
ENSG00000144736.9	SHQ1	0.0241947	0.75037	FALSE	0.0243795	0.750763	FALSE	-0.0261095	0.592456	FALSE
ENSG00000163605.10	PPP4R2	-0.0708973	0.460778	FALSE	-0.0704413	0.481666	FALSE	-0.0443298	0.417423	FALSE
ENSG00000169855.15	ROBO1	-0.135589	0.0452162	FALSE	-0.283445	0.0130596	FALSE	-0.250922	7.38138e-09	TRUE
ENSG00000114480.8	GBE1	-0.0296016	0.703998	FALSE	-0.0293346	0.728716	FALSE	0.0299093	0.49884	FALSE
ENSG00000083937.4	CHMP2B	-0.0488712	0.299722	FALSE	-0.0582546	0.311944	FALSE	-0.0273786	0.143113	FALSE
ENSG00000163320.6	CGGBP1	0.050316	0.309533	FALSE	0.0502732	0.310914	FALSE	0.0418377	0.0806668	FALSE
ENSG00000170854.13	MINA	-0.0276588	0.731247	FALSE	-0.0276488	0.729075	FALSE	-0.0445244	0.312594	FALSE
ENSG00000057019.11	DCBLD2	0.0013432	1	FALSE	0.00115596	0.991616	FALSE	-0.0124043	0.48084	FALSE
ENSG00000036054.8	TBC1D23	-0.215832	0.0139783	FALSE	-0.216633	0.0138321	FALSE	-0.194818	0.000211023	TRUE
ENSG00000154174.7	TOMM70A	0.162951	0.0439911	FALSE	0.167142	0.0442441	FALSE	0.0524401	0.262098	FALSE
ENSG00000206535.3	LNP1	-0.241156	0.00177829	TRUE	-0.263562	0.000191103	TRUE	-0.206903	4.23874e-09	TRUE
ENSG00000114354.8	TFG	-0.105872	2.60916e-05	TRUE	-0.133739	1.28983e-05	TRUE	-0.133488	6.65977e-42	TRUE
ENSG00000174173.6	TRMT10C	0.0652256	0.24142	FALSE	0.0945564	0.355446	FALSE	0.013684	0.620304	FALSE
ENSG00000242299.1	RP11-234A1.1	0.401092	0	TRUE	0.4421	1	FALSE	0.66722	1.01013e-12	TRUE
ENSG00000170017.8	ALCAM	0.0594534	0.430469	FALSE	0.467128	0.000149384	TRUE	0.172076	1.52503e-05	TRUE
ENSG00000114423.14	CBLB	0.109602	0.157806	FALSE	0.10968	0.157867	FALSE	0.0456475	0.266815	FALSE
ENSG00000114446.4	IFT57	-0.0770741	0.222304	FALSE	-0.178223	0.172951	FALSE	-0.0852735	0.00511305	TRUE
ENSG00000121570.8	DPPA4	0.0349664	0.167958	FALSE	0.0496197	0.151078	FALSE	0.0537557	7.69865e-08	TRUE
ENSG00000144824.15	PHLDB2	0.206017	0.0139045	FALSE	0.478035	0.000371088	TRUE	0.570684	9.47796e-51	TRUE
ENSG00000144827.4	ABHD10	0.0437964	0.549067	FALSE	0.0183345	0.829604	FALSE	0.0963751	0.00198371	TRUE
ENSG00000091972.14	CD200	0.308715	2.39281e-10	TRUE	0.349567	8.23176e-11	TRUE	0.211515	1.43964e-23	TRUE
ENSG00000163608.10	C3orf17	0.0202164	0.794899	FALSE	0.0204676	0.791713	FALSE	-0.00300147	0.945954	FALSE
ENSG00000163611.7	SPICE1	-0.0329563	0.705849	FALSE	-0.0578131	0.615105	FALSE	0.0842808	0.075806	FALSE
ENSG00000121579.8	NAA50	-0.0666122	0.163635	FALSE	-0.15175	0.0119126	FALSE	-0.129358	1.10395e-05	TRUE
ENSG00000114573.5	ATP6V1A	-0.196395	0.00475616	FALSE	-0.25949	0.000614217	TRUE	-0.192856	8.09111e-06	TRUE
ENSG00000151576.6	QTRTD1	0.162513	0.0684644	FALSE	0.21434	0.0575707	FALSE	0.0199146	0.724065	FALSE
ENSG00000121578.8	B4GALT4	0.0711867	0.0732245	FALSE	0.202854	0.00125032	TRUE	0.109474	1.4155e-11	TRUE
ENSG00000176142.8	TMEM39A	0.000359543	0.982325	FALSE	-0.000303797	0.980455	FALSE	-0.00394349	0.896381	FALSE
ENSG00000163389.6	POGLUT1	0.0133725	0.829582	FALSE	0.0137092	0.832488	FALSE	0.073638	0.00331591	TRUE
ENSG00000113845.5	TIMMDC1	0.0344009	0.27682	FALSE	0.0460574	0.227193	FALSE	0.0050567	0.720695	FALSE
ENSG00000163428.3	LRRC58	-0.0977259	0.175125	FALSE	-0.504194	5.02066e-06	TRUE	-0.166475	3.65545e-05	TRUE
ENSG00000163430.5	FSTL1	-0.0787909	0.00277696	TRUE	-0.120949	0.000323882	TRUE	-0.057492	2.18121e-10	TRUE
ENSG00000144840.4	RABL3	0.0271706	0.688033	FALSE	0.0271175	0.689218	FALSE	0.0734216	0.0636828	FALSE
ENSG00000153767.5	GTF2E1	0.0533424	0.407529	FALSE	0.0532539	0.407812	FALSE	0.0284846	0.500306	FALSE
ENSG00000051341.9	POLQ	0.0553648	0.554198	FALSE	0.0681505	0.506713	FALSE	-0.078772	0.179899	FALSE
ENSG00000173230.11	GOLGB1	0.00839865	0.879566	FALSE	0.0118924	0.855698	FALSE	0.0321623	0.26681	FALSE
ENSG00000173226.12	IQCB1	0.237552	1.5927e-06	TRUE	0.43868	1.45519e-16	TRUE	0.211305	5.98303e-23	TRUE
ENSG00000114030.8	KPNA1	-0.0224377	0.789181	FALSE	-0.029944	0.764449	FALSE	0.0567361	0.309123	FALSE
ENSG00000065485.13	PDIA5	0.145227	0.0330074	FALSE	0.145627	0.0329767	FALSE	-0.0249619	0.516719	FALSE
ENSG00000121542.7	SEC22A	-0.169088	0.0249101	FALSE	-0.168976	0.0250267	FALSE	-0.177918	2.05169e-06	TRUE
ENSG00000206527.5	PTPLB	-0.173784	0.029923	FALSE	-0.393743	0.00217548	TRUE	-0.0355955	0.46075	FALSE
ENSG00000175455.10	CCDC14	0.0280102	0.668595	FALSE	0.0281782	0.669301	FALSE	0.083857	0.0229518	TRUE
ENSG00000114491.9	UMPS	-0.152817	0.00531084	FALSE	-0.168787	0.0017568	TRUE	-0.0661688	0.0012859	TRUE
ENSG00000082781.7	ITGB5	-0.00689566	0.899691	FALSE	-0.0119074	0.835903	FALSE	0.0664178	0.00113314	TRUE
ENSG00000221955.6	SLC12A8	-0.0308566	0.703453	FALSE	-0.0308293	0.704694	FALSE	0.108648	0.00032429	TRUE
ENSG00000114544.11	SLC41A3	0.0169548	0.805505	FALSE	0.0163432	0.818083	FALSE	0.092798	0.00394911	TRUE
ENSG00000159685.6	CHCHD6	-0.0927323	0.0913271	FALSE	-0.0927951	0.0915993	FALSE	-0.128275	8.9083e-07	TRUE
ENSG00000073111.9	MCM2	0.0369498	0.516211	FALSE	0.0371773	0.515426	FALSE	0.000507924	0.989189	FALSE
ENSG00000058262.5	SEC61A1	-0.0519801	0.275399	FALSE	-0.0540024	0.274411	FALSE	-0.0201284	0.239509	FALSE
ENSG00000175792.7	RUVBL1	-0.0984847	0.0260681	FALSE	-0.117171	0.0278296	FALSE	-0.147444	2.02178e-20	TRUE
ENSG00000163902.7	RPN1	-0.0198043	0.370984	FALSE	-0.0868771	0.00880292	FALSE	-0.0366485	0.00016646	TRUE
ENSG00000075785.8	RAB7A	-0.103774	0.0207479	FALSE	-0.0579068	0.0639144	FALSE	-0.0620147	0.00723575	TRUE
ENSG00000177646.13	ACAD9	-0.0930655	0.17321	FALSE	-0.0933454	0.171814	FALSE	-0.0680419	0.0463868	FALSE
ENSG00000184897.4	H1FX	-0.0904256	0.242359	FALSE	-0.0908197	0.242355	FALSE	-0.147788	0.00133246	TRUE
ENSG00000163781.8	TOPBP1	-0.0536111	0.455793	FALSE	-0.0561557	0.451432	FALSE	-0.0901293	0.0350011	FALSE
ENSG00000144867.7	SRPRB	0.0552318	0.496771	FALSE	0.0545535	0.497493	FALSE	0.0263603	0.616953	FALSE
ENSG00000174640.8	SLCO2A1	-0.0715755	0.404049	FALSE	-0.89846	2.01931e-16	TRUE	-0.10963	0.00144214	TRUE
ENSG00000114019.10	AMOTL2	-0.0133371	0.818302	FALSE	-0.0134194	0.816995	FALSE	-0.0263433	0.364121	FALSE
ENSG00000182923.12	CEP63	-0.0203064	0.827149	FALSE	-0.019297	0.827756	FALSE	0.0231203	0.673624	FALSE
ENSG00000073711.6	PPP2R3A	0.106084	0.140349	FALSE	0.285273	0.0595654	FALSE	0.18463	5.52475e-10	TRUE
ENSG00000138231.8	DBR1	-0.164584	0.0255647	FALSE	-0.21846	0.0132566	FALSE	-0.153913	1.8801e-07	TRUE
ENSG00000114107.4	CEP70	-0.118743	0.0502329	FALSE	-0.229036	0.0262352	FALSE	-0.135058	3.17048e-06	TRUE
ENSG00000114125.9	RNF7	0.0219928	0.467936	FALSE	0.048011	0.371753	FALSE	0.0398016	0.0010085	TRUE
ENSG00000069849.6	ATP1B3	-0.180796	0.0016954	TRUE	-0.183877	0.000395381	TRUE	-0.152508	0.000128216	TRUE
ENSG00000175054.10	ATR	0.0508527	0.476515	FALSE	0.295348	0.0190612	FALSE	-0.0974163	0.00451428	TRUE
ENSG00000163710.3	PCOLCE2	0.0387609	0.641738	FALSE	0.038572	0.645203	FALSE	0.0507424	0.292335	FALSE
ENSG00000163714.13	U2SURP	0.0190186	0.819319	FALSE	0.0186385	0.820021	FALSE	0.116283	0.00991423	TRUE
ENSG00000181744.4	C3orf58	-0.0525874	0.5119	FALSE	-0.0539046	0.509796	FALSE	0.128248	0.00542391	TRUE
ENSG00000152952.7	PLOD2	-0.048967	0.554737	FALSE	-0.354737	0.0255688	FALSE	-0.140801	0.0238683	TRUE
ENSG00000114698.10	PLSCR4	-0.107584	0.323167	FALSE	-0.108122	0.323036	FALSE	-0.0151447	0.799254	FALSE
ENSG00000188313.8	PLSCR1	-0.186373	0.000861008	TRUE	-0.269306	0.000129581	TRUE	-0.188823	5.01164e-13	TRUE
ENSG00000163754.13	GYG1	0.031047	0.657706	FALSE	0.0310418	0.658889	FALSE	0.0159917	0.610808	FALSE
ENSG00000071794.11	HLTF	0.0574772	0.349956	FALSE	0.0595517	0.349752	FALSE	0.0139223	0.68099	FALSE
ENSG00000163755.4	HPS3	0.0481283	0.435226	FALSE	0.0467489	0.403405	FALSE	0.0911923	0.00413718	TRUE
ENSG00000114744.4	COMMD2	0.0107519	0.805052	FALSE	0.0129644	0.842136	FALSE	0.0437953	0.000841026	TRUE
ENSG00000082996.15	RNF13	-0.0173264	0.81416	FALSE	-0.0174744	0.812427	FALSE	-0.0795949	0.0560075	FALSE
ENSG00000144895.7	EIF2A	-0.0138544	0.730459	FALSE	0.0427262	1	FALSE	-0.0145779	0.519074	FALSE
ENSG00000198843.8	SELT	-0.00332097	0.931374	FALSE	-0.0185605	1	FALSE	0.0201071	0.173183	FALSE
ENSG00000120742.6	SERP1	-0.00637978	0.841256	FALSE	-0.0103304	0.908297	FALSE	-0.000854269	0.939018	FALSE
ENSG00000181467.2	RAP2B	-0.153927	0.0702489	FALSE	-0.153703	0.0702893	FALSE	-0.286195	3.39261e-07	TRUE
ENSG00000114790.8	ARHGEF26	0.0821921	0.322922	FALSE	0.353253	0.0599721	FALSE	-0.00449986	0.921161	FALSE
ENSG00000174953.9	DHX36	0.00854682	0.909786	FALSE	0.00934217	0.905973	FALSE	0.0319856	0.528587	FALSE
ENSG00000114850.2	SSR3	-0.0033415	0.791142	FALSE	-0.037985	0.725742	FALSE	-0.0287763	0.0120029	TRUE
ENSG00000178053.13	MLF1	-0.0348154	0.429943	FALSE	-0.0341987	0.43234	FALSE	-0.0583628	0.00127118	TRUE
ENSG00000168827.10	GFM1	-0.246991	2.41612e-06	TRUE	-0.328291	1.90176e-10	TRUE	-0.269738	4.62241e-26	TRUE
ENSG00000118855.14	MFSD1	0.00452351	0.959545	FALSE	0.00450561	0.961872	FALSE	0.00507311	0.904933	FALSE
ENSG00000213186.3	TRIM59	0.0302479	0.400607	FALSE	-0.0315452	1	FALSE	0.0297727	0.0111674	TRUE
ENSG00000186432.4	KPNA4	0.0094083	0.922961	FALSE	0.00927544	0.925253	FALSE	0.0613357	0.286532	FALSE
ENSG00000163558.8	PRKCI	-0.0270233	0.634882	FALSE	-0.114896	0.0771758	FALSE	-0.00884933	0.788831	FALSE
ENSG00000136603.9	SKIL	0.0270211	0.374124	FALSE	0.011425	0.375269	FALSE	0.0595243	1.01962e-05	TRUE
ENSG00000154310.12	TNIK	0.188286	0.0142335	FALSE	0.748774	9.4581e-13	TRUE	0.269603	6.28256e-12	TRUE
ENSG00000075420.8	FNDC3B	0.00743256	0.914126	FALSE	0.00717499	0.915148	FALSE	0.0108319	0.77705	FALSE
ENSG00000177565.11	TBL1XR1	-0.0348117	0.343788	FALSE	-0.0337342	0.344023	FALSE	-0.0740859	1.13176e-05	TRUE
ENSG00000114450.5	GNB4	0.129767	0.0307961	FALSE	0.155251	0.0280673	FALSE	0.109528	0.00052483	TRUE
ENSG00000136518.12	ACTL6A	0.0801957	0.0155977	FALSE	0.143008	0.00415129	TRUE	0.0584245	5.10772e-05	TRUE
ENSG00000043093.9	DCUN1D1	-0.0386724	0.491034	FALSE	-0.0433986	0.498776	FALSE	-0.0311663	0.332703	FALSE
ENSG00000078070.7	MCCC1	-0.00875407	0.870053	FALSE	-0.00746649	1	FALSE	0.0708306	0.0368427	FALSE
ENSG00000240024.1	LINC00888	-0.140421	0.00577442	FALSE	-0.307374	4.72223e-05	TRUE	-0.0904146	3.52921e-06	TRUE
ENSG00000114796.11	KLHL24	-0.0122591	0.857716	FALSE	-0.0122787	0.859104	FALSE	0.0235841	0.514575	FALSE
ENSG00000175193.8	PARL	0.110332	0.00493851	FALSE	0.239371	9.1291e-06	TRUE	0.120172	6.01211e-19	TRUE
ENSG00000114770.12	ABCC5	0.119117	0.0755238	FALSE	0.233331	0.0380433	FALSE	0.151881	2.08147e-05	TRUE
ENSG00000145191.7	EIF2B5	-8.80051e-05	1	FALSE	-0.00365915	0.964761	FALSE	0.000431421	0.992188	FALSE
ENSG00000161203.9	AP2M1	-0.0164712	0.399398	FALSE	-0.0422749	0.37463	FALSE	-0.0600445	2.3714e-10	TRUE
ENSG00000214160.5	ALG3	-0.0548005	0.312588	FALSE	-0.057815	0.314607	FALSE	-0.128042	0.000202255	TRUE
ENSG00000145194.13	ECE2	0.0140695	0.82104	FALSE	0.019621	0.818865	FALSE	0.0149451	0.510426	FALSE
ENSG00000175166.12	PSMD2	-0.0348918	0.124104	FALSE	-0.0226073	0.411139	FALSE	-0.046984	8.1675e-06	TRUE
ENSG00000114867.15	EIF4G1	0.0468811	0.265603	FALSE	0.0479403	0.270924	FALSE	0.0626386	0.00912354	TRUE
ENSG00000175182.9	FAM131A	-0.021304	0.805635	FALSE	-0.0213411	0.805081	FALSE	0.100474	0.0468198	FALSE
ENSG00000177383.3	MAGEF1	-0.0474191	0.332028	FALSE	-0.0466604	0.482159	FALSE	-0.0588775	0.00235832	TRUE
ENSG00000156931.11	VPS8	0.00309988	0.9619	FALSE	0.000644466	0.984108	FALSE	0.0393123	0.193014	FALSE
ENSG00000163904.8	SENP2	-0.0201259	0.722154	FALSE	-0.0205038	0.719286	FALSE	-0.0125567	0.629608	FALSE
ENSG00000244405.3	ETV5	-0.06311	0.457537	FALSE	-0.0649698	0.457842	FALSE	-0.113477	0.0234522	TRUE
ENSG00000090520.6	DNAJB11	-0.00705275	0.884695	FALSE	-0.00633059	0.877397	FALSE	0.0128067	0.450065	FALSE
ENSG00000163918.6	RFC4	-0.0173572	0.54712	FALSE	-0.0221803	0.55443	FALSE	-0.00106154	0.955156	FALSE
ENSG00000073849.10	ST6GAL1	-0.0405155	0.374075	FALSE	-0.0624448	0.396091	FALSE	-0.0505245	0.00821052	TRUE
ENSG00000145012.8	LPP	-0.0995081	0.0527837	FALSE	-0.106869	0.0513766	FALSE	-0.14284	3.43585e-08	TRUE
ENSG00000090530.5	LEPREL1	-0.199328	5.64305e-05	TRUE	-0.655933	3.82567e-28	TRUE	-0.0942006	7.2932e-05	TRUE
ENSG00000163347.5	CLDN1	-0.13776	0.139	FALSE	-0.139288	0.137811	FALSE	-0.0751413	0.030171	FALSE
ENSG00000152492.9	CCDC50	0.00103801	0.952381	FALSE	0.00149248	1	FALSE	-0.0560591	0.00622558	TRUE
ENSG00000114279.9	FGF12	-0.0722871	0.303641	FALSE	-0.0790953	0.304093	FALSE	0.0265186	0.412678	FALSE
ENSG00000180611.6	MB21D2	0.0227646	0.787776	FALSE	0.0253468	0.789313	FALSE	-0.115938	0.000795079	TRUE
ENSG00000198836.4	OPA1	-0.17935	8.29827e-05	TRUE	-0.268455	1.22218e-05	TRUE	-0.170481	2.13969e-15	TRUE
ENSG00000041802.6	LSG1	0.0449093	0.360365	FALSE	0.243285	0.00828621	FALSE	0.0105001	0.561891	FALSE
ENSG00000173950.11	XXYLT1	-0.0124075	0.86103	FALSE	-0.0120806	0.869492	FALSE	0.0255872	0.357107	FALSE
ENSG00000184203.3	PPP1R2	0.0475115	0.404177	FALSE	0.0481683	0.424964	FALSE	-0.0209319	0.553649	FALSE
ENSG00000072274.8	TFRC	-0.024797	0.530965	FALSE	-0.0257323	0.529139	FALSE	-0.0220984	0.284968	FALSE
ENSG00000161217.7	PCYT1A	-0.0649233	0.413528	FALSE	-0.0656651	0.409566	FALSE	-0.181135	3.67793e-05	TRUE
ENSG00000163961.4	RNF168	-0.079241	0.136733	FALSE	-0.172977	0.0377639	FALSE	-0.0881821	0.00188741	TRUE
ENSG00000163964.9	PIGX	0.0293162	0.689138	FALSE	0.0315562	0.70585	FALSE	0.0144015	0.70491	FALSE
ENSG00000180370.6	PAK2	0.0525499	0.331612	FALSE	0.060759	0.344868	FALSE	0.0383635	0.250887	FALSE
ENSG00000119231.6	SENP5	0.00379226	0.934016	FALSE	-0.000399615	0.984901	FALSE	-0.0321062	0.139887	FALSE
ENSG00000114503.6	NCBP2	-0.00140338	0.981534	FALSE	-0.0112565	0.75503	FALSE	-0.0475725	0.000483508	TRUE
ENSG00000270170.1	NCBP2-AS2	-0.0716982	0.0567024	FALSE	-0.171589	0.00143909	TRUE	-0.0359566	0.03104	FALSE
ENSG00000075711.16	DLG1	0.0772109	0.346542	FALSE	0.0880906	0.354755	FALSE	0.0449779	0.37145	FALSE
ENSG00000122068.8	FYTTD1	0.0132818	0.839503	FALSE	0.014543	0.836467	FALSE	-0.0191628	0.604502	FALSE
ENSG00000186001.8	LRCH3	0.00324142	0.964956	FALSE	0.00315761	0.966001	FALSE	0.00476399	0.915174	FALSE
ENSG00000185619.13	PCGF3	-0.0511278	0.38372	FALSE	-0.0564556	0.386159	FALSE	-0.0460864	0.149724	FALSE
ENSG00000178950.12	GAK	-0.0611372	0.302053	FALSE	-0.0621928	0.303568	FALSE	0.0172768	0.595646	FALSE
ENSG00000159692.11	CTBP1	0.0488334	0.479592	FALSE	0.0585868	0.412854	FALSE	0.13587	0.0352413	FALSE
ENSG00000090316.11	MAEA	0.0695039	0.145221	FALSE	0.0694217	0.146524	FALSE	0.071086	0.00578162	TRUE
ENSG00000163950.8	SLBP	0.0223729	0.670546	FALSE	0.022375	0.670479	FALSE	-0.00901918	0.652886	FALSE
ENSG00000168936.6	TMEM129	0.0629226	0.452595	FALSE	0.0731365	0.461685	FALSE	-0.119801	0.00144186	TRUE
ENSG00000013810.14	TACC3	-0.0424979	0.305169	FALSE	-0.0424492	0.301776	FALSE	-0.0486392	0.00010886	TRUE
ENSG00000063978.11	RNF4	0.0048751	1	FALSE	-9.01359e-05	0.808388	FALSE	-0.0268942	0.49706	FALSE
ENSG00000168884.10	TNIP2	-0.120452	0.0667922	FALSE	-0.120844	0.0669224	FALSE	-0.0105812	0.745914	FALSE
ENSG00000087274.12	ADD1	0.0187174	0.792356	FALSE	0.023203	0.75685	FALSE	-0.0504356	0.195394	FALSE
ENSG00000087269.11	NOP14	0.0687617	0.448951	FALSE	0.0674986	0.448928	FALSE	0.0325153	0.601686	FALSE
ENSG00000197386.6	HTT	0.0239405	0.730827	FALSE	0.025108	0.732597	FALSE	0.0628668	0.0527163	FALSE
ENSG00000163956.6	LRPAP1	-0.0767842	0.00639214	FALSE	-0.0768856	0.00971833	FALSE	-0.0843181	1.96411e-14	TRUE
ENSG00000132406.7	TMEM128	0.0627675	0.206862	FALSE	0.094839	0.217633	FALSE	0.116236	8.07366e-09	TRUE
ENSG00000145220.9	LYAR	0.0281938	0.582109	FALSE	0.0280922	0.583626	FALSE	0.0910184	0.00176996	TRUE
ENSG00000072832.10	CRMP1	-0.0142944	0.757414	FALSE	-0.0871161	0.329885	FALSE	-0.034048	0.179435	FALSE
ENSG00000109501.9	WFS1	0.0819569	0.127303	FALSE	0.0829035	0.127394	FALSE	-0.0497588	0.000488236	TRUE
ENSG00000186222.3	BLOC1S4	-0.0429844	0.561411	FALSE	-0.0517736	0.558523	FALSE	-0.0654842	0.106669	FALSE
ENSG00000196526.6	AFAP1	0.0655235	0.399588	FALSE	0.0718979	0.406946	FALSE	0.0538568	0.165886	FALSE
ENSG00000087008.11	ACOX3	0.039228	0.532909	FALSE	0.0493182	0.528852	FALSE	0.105712	0.00151978	TRUE
ENSG00000071127.12	WDR1	-0.016806	0.439332	FALSE	-0.0241541	1	FALSE	-0.0245243	0.0128923	TRUE
ENSG00000178163.3	ZNF518B	0.0781032	0.282288	FALSE	0.0879631	0.290325	FALSE	0.0683082	0.0907644	FALSE
ENSG00000038219.8	BOD1L1	0.0911416	0.325031	FALSE	0.124175	0.336378	FALSE	0.159517	0.00410938	TRUE
ENSG00000118564.10	FBXL5	0.0802692	0.23588	FALSE	0.0814012	0.236153	FALSE	0.0400939	0.31149	FALSE
ENSG00000007062.7	PROM1	0.125908	0.14797	FALSE	0.124172	0.148144	FALSE	0.157687	0.00184837	TRUE
ENSG00000169744.8	LDB2	0.0724373	0.336668	FALSE	0.0808613	0.346289	FALSE	0.0481375	0.29337	FALSE
ENSG00000151552.7	QDPR	-0.173717	4.57907e-05	TRUE	-0.230755	6.95064e-06	TRUE	-0.114336	5.39509e-25	TRUE
ENSG00000002549.8	LAP3	0.0652213	0.197846	FALSE	0.0653311	0.197393	FALSE	0.0131218	0.656928	FALSE
ENSG00000118579.7	MED28	-0.150631	0.000412883	TRUE	-0.150795	0.000413578	TRUE	-0.110906	5.78644e-07	TRUE
ENSG00000109805.5	NCAPG	0.0263917	0.612284	FALSE	0.0309481	0.595925	FALSE	-0.0899359	0.000192593	TRUE
ENSG00000145147.15	SLIT2	-0.0731076	0.380047	FALSE	-0.479068	0.000354493	TRUE	-0.014682	0.644031	FALSE
ENSG00000168228.10	ZCCHC4	0.0574211	0.489873	FALSE	0.0595209	0.498258	FALSE	0.0404058	0.410259	FALSE
ENSG00000053900.6	ANAPC4	0.0295038	0.611224	FALSE	0.0297937	0.610357	FALSE	0.0286	0.35311	FALSE
ENSG00000250317.4	SMIM20	-0.0287567	0.553769	FALSE	-0.0291538	0.0576839	FALSE	0.120104	1.98334e-06	TRUE
ENSG00000168214.16	RBPJ	0.0167194	0.754992	FALSE	-0.0135835	0.675226	FALSE	0.0324145	0.212605	FALSE
ENSG00000169299.9	PGM2	0.412562	8.7889e-09	TRUE	0.586636	2.22536e-11	TRUE	0.317877	4.78888e-17	TRUE
ENSG00000065882.11	TBC1D1	0.135263	0.0682465	FALSE	0.140633	0.0690761	FALSE	0.137034	0.00363381	TRUE
ENSG00000197712.7	FAM114A1	0.0747681	0.217563	FALSE	0.102334	0.173509	FALSE	0.0194491	0.342847	FALSE
ENSG00000035928.10	RFC1	0.0106317	0.88968	FALSE	0.00940408	0.925332	FALSE	-0.0994122	0.0100009	TRUE
ENSG00000163682.11	RPL9	-0.0929756	0.116253	FALSE	-0.0896933	0.101062	FALSE	-0.145167	2.13366e-05	TRUE
ENSG00000121897.9	LIAS	0.146573	0.0870905	FALSE	0.351878	0.0205291	FALSE	0.166667	0.00037822	TRUE
ENSG00000109814.7	UGDH	0.0418291	0.185295	FALSE	0.0396922	0.184205	FALSE	0.0318653	0.0170604	TRUE
ENSG00000078140.9	UBE2K	0.00849536	0.911083	FALSE	0.0126874	0.90185	FALSE	0.0490172	0.293923	FALSE
ENSG00000078177.9	N4BP2	-0.00224589	1	FALSE	-0.00894998	1	FALSE	-0.00453178	0.864178	FALSE
ENSG00000163694.10	RBM47	-0.0497724	0.450585	FALSE	-0.0501815	0.446842	FALSE	-0.0218905	0.578174	FALSE
ENSG00000163697.12	APBB2	0.139702	0.0921403	FALSE	0.330381	0.00226392	TRUE	0.126385	0.0264463	FALSE
ENSG00000154277.8	UCHL1	-0.0258101	0.576753	FALSE	-0.0468427	0.385026	FALSE	-0.0768277	1.63751e-12	TRUE
ENSG00000109133.8	TMEM33	-0.0340244	0.561865	FALSE	-0.0663304	0.19351	FALSE	-0.0815018	0.00271422	TRUE
ENSG00000014824.9	SLC30A9	-0.0146709	0.715245	FALSE	-0.0168169	0.707278	FALSE	0.00271412	0.86037	FALSE
ENSG00000151806.9	GUF1	-0.0474978	0.51046	FALSE	-0.0488666	0.507237	FALSE	-0.0540037	0.176676	FALSE
ENSG00000170448.7	NFXL1	0.0222418	0.676647	FALSE	0.0222687	0.677534	FALSE	0.0155122	0.529579	FALSE
ENSG00000109171.10	SLAIN2	0.0570569	0.520242	FALSE	0.0568296	0.519528	FALSE	-0.0462144	0.44016	FALSE
ENSG00000109184.10	DCUN1D4	-0.0749829	0.33996	FALSE	-0.0749797	0.3393	FALSE	-0.0710448	0.111238	FALSE
ENSG00000128045.5	RASL11B	0.27301	0.000102697	TRUE	0.382149	1.15571e-07	TRUE	0.303734	7.93796e-44	TRUE
ENSG00000184178.11	SCFD2	0.102703	0.28615	FALSE	0.121145	0.281709	FALSE	0.0427341	0.454421	FALSE
ENSG00000145216.11	FIP1L1	-0.00451107	0.953716	FALSE	-0.00297012	1	FALSE	-0.0588163	0.328126	FALSE
ENSG00000128052.8	KDR	0.106854	0.276998	FALSE	1.06489	2.07475e-19	TRUE	0.00575196	0.918551	FALSE
ENSG00000128039.6	SRD5A3	-0.0593002	0.347666	FALSE	-0.0595084	0.348045	FALSE	-0.00295905	0.928954	FALSE
ENSG00000134851.8	TMEM165	-0.000167124	0.97669	FALSE	-0.00263468	0.961635	FALSE	0.0185658	0.404949	FALSE
ENSG00000134852.10	CLOCK	-0.020486	0.784332	FALSE	-0.0225826	0.790088	FALSE	-0.174622	1.37686e-05	TRUE
ENSG00000109255.7	NMU	0.533184	1.53912e-18	TRUE	1.06754	1.92657e-59	TRUE	0.424554	1.66341e-81	TRUE
ENSG00000128059.4	PPAT	-0.0173346	0.663712	FALSE	-0.0224718	0.661568	FALSE	-0.00264578	0.902901	FALSE
ENSG00000128050.4	PAICS	-0.0234893	0.363432	FALSE	-0.0270591	0.32161	FALSE	-0.0154136	0.22229	FALSE
ENSG00000174780.11	SRP72	-0.0698016	0.135475	FALSE	-0.0698736	0.108544	FALSE	-0.0832425	0.00541457	TRUE
ENSG00000084093.11	REST	-0.00819359	0.900546	FALSE	-0.011998	0.875603	FALSE	0.0361977	0.370215	FALSE
ENSG00000047315.10	POLR2B	-0.0512447	0.235272	FALSE	-0.159549	0.0056334	TRUE	-0.0741736	0.000529222	TRUE
ENSG00000145241.6	CENPC	0.120045	0.155586	FALSE	0.23975	0.0770674	FALSE	0.0977706	0.0379268	FALSE
ENSG00000033178.8	UBA6	-0.0881413	0.0646083	FALSE	-0.0808696	0.324257	FALSE	-0.131441	2.09474e-10	TRUE
ENSG00000132466.13	ANKRD17	-0.0208455	0.81488	FALSE	-0.0201178	0.827428	FALSE	-0.000316489	0.995093	FALSE
ENSG00000138757.10	G3BP2	-0.0521136	0.472522	FALSE	-0.228053	0.0462149	FALSE	-0.0267668	0.539819	FALSE
ENSG00000138768.10	USO1	0.0568634	0.174227	FALSE	-0.00729791	0.825454	FALSE	0.0414722	0.057318	FALSE
ENSG00000198301.7	SDAD1	0.0259839	0.774376	FALSE	-0.135373	0.0873781	FALSE	-0.00784115	0.904587	FALSE
ENSG00000138750.10	NUP54	0.0397912	0.316711	FALSE	0.0376491	0.319332	FALSE	0.0669435	1.22962e-06	TRUE
ENSG00000138760.4	SCARB2	-0.120106	0.121937	FALSE	-0.120174	0.122373	FALSE	-0.134074	0.00171248	TRUE
ENSG00000138758.7	2022-09-11	0.108061	0.00644406	FALSE	0.120712	0.00492298	TRUE	0.13647	3.86163e-09	TRUE
ENSG00000138759.13	FRAS1	0.0105007	0.869043	FALSE	0.0142063	0.784385	FALSE	0.0331357	0.161623	FALSE
ENSG00000138772.8	ANXA3	-0.250678	0.000368415	TRUE	-0.551264	5.74821e-11	TRUE	-0.218862	9.66602e-15	TRUE
ENSG00000152795.13	HNRNPDL	-0.0201724	0.633334	FALSE	-0.0240502	0.633189	FALSE	0.00768273	0.616137	FALSE
ENSG00000138674.12	SEC31A	0.0148939	0.678626	FALSE	0.0151365	0.677562	FALSE	-0.0248976	0.21597	FALSE
ENSG00000251022.2	THAP9-AS1	0.0558074	0.381924	FALSE	0.135112	0.081886	FALSE	-0.056282	0.173475	FALSE
ENSG00000173085.9	COQ2	-0.0203117	0.749746	FALSE	-0.0206287	0.749598	FALSE	-0.0152545	0.553131	FALSE
ENSG00000163629.8	PTPN13	0.0690669	0.265967	FALSE	0.0691465	0.267006	FALSE	0.0568339	0.08539	FALSE
ENSG00000172493.16	AFF1	-0.0456806	0.497583	FALSE	-0.258961	0.0347357	FALSE	-0.241706	1.29691e-10	TRUE
ENSG00000198189.6	HSD17B11	0.0265978	0.715014	FALSE	0.030959	0.695064	FALSE	-0.0399939	0.361344	FALSE
ENSG00000163104.13	SMARCAD1	-0.0238666	0.631089	FALSE	-0.0258733	0.569809	FALSE	-0.0358748	0.165095	FALSE
ENSG00000163110.10	PDLIM5	-0.0108261	0.803853	FALSE	-0.0268942	0.759759	FALSE	-0.115146	4.40609e-10	TRUE
ENSG00000164024.7	METAP1	-0.0277257	0.706117	FALSE	-0.0271365	0.752965	FALSE	-0.0249925	0.466539	FALSE
ENSG00000197894.6	ADH5	-0.0531459	0.187747	FALSE	-0.0714809	0.0867568	FALSE	0.0245596	0.0852815	FALSE
ENSG00000138821.8	SLC39A8	-0.00894232	0.854615	FALSE	-0.342665	2.62445e-08	TRUE	-0.023466	0.167863	FALSE
ENSG00000109323.4	MANBA	0.120774	0.127799	FALSE	0.121326	0.127905	FALSE	-0.0540468	0.0850717	FALSE
ENSG00000109332.15	UBE2D3	-0.020815	0.687357	FALSE	-0.0210677	0.680206	FALSE	-0.0180482	0.636805	FALSE
ENSG00000145354.5	CISD2	-0.117574	0.00862694	FALSE	-0.118435	0.00863543	FALSE	-0.098393	0.000650144	TRUE
ENSG00000164039.10	BDH2	-0.0374414	0.591887	FALSE	-0.0375793	0.59099	FALSE	0.0600658	0.0903112	FALSE
ENSG00000138778.7	CENPE	0.0678229	0.264774	FALSE	0.067536	0.270975	FALSE	0.0537009	0.0331673	FALSE
ENSG00000138777.15	PPA2	0.0190694	0.603533	FALSE	0.0204549	0.568848	FALSE	-0.00705341	0.624856	FALSE
ENSG00000164022.12	AIMP1	0.0239375	0.71503	FALSE	0.0206356	0.716227	FALSE	0.0496431	0.0701109	FALSE
ENSG00000145348.12	TBCK	0.0631127	0.429484	FALSE	0.180661	0.0311753	FALSE	0.114058	0.00535199	TRUE
ENSG00000138801.4	PAPSS1	0.00414983	0.897402	FALSE	-0.00403774	1	FALSE	0.0055139	0.740795	FALSE
ENSG00000138796.11	HADH	-0.0184931	0.729057	FALSE	-0.0217664	0.739096	FALSE	-0.0369258	0.110774	FALSE
ENSG00000005059.11	CCDC109B	0.198353	0.00462199	FALSE	0.329817	0.000338625	TRUE	0.27777	2.42581e-23	TRUE
ENSG00000123739.6	PLA2G12A	0.0320172	0.573821	FALSE	0.0320102	0.566783	FALSE	-0.0292683	0.165988	FALSE
ENSG00000109534.12	GAR1	-0.0735313	0.240899	FALSE	-0.0734169	0.242309	FALSE	0.0284765	0.540272	FALSE
ENSG00000170522.5	ELOVL6	0.0102381	0.831797	FALSE	0.00777215	0.840617	FALSE	0.022738	0.129279	FALSE
ENSG00000138658.11	C4orf21	0.0034031	0.968025	FALSE	0.00284147	0.971081	FALSE	-0.0339484	0.47415	FALSE
ENSG00000174720.11	LARP7	-0.0307489	0.652558	FALSE	-0.0408214	0.659276	FALSE	-0.0948757	0.0123432	TRUE
ENSG00000145349.12	CAMK2D	-0.05782	0.406567	FALSE	-0.378577	0.00975963	FALSE	-0.160975	3.87234e-05	TRUE
ENSG00000269893.2	SNHG8	0.0679109	0.1497	FALSE	0.369883	2.09653e-08	TRUE	0.0762682	0.000961128	TRUE
ENSG00000145388.10	METTL14	0.0132006	0.8348	FALSE	0.0170825	0.846255	FALSE	0.115681	0.00134218	TRUE
ENSG00000150961.10	SEC24D	0.187983	0.012876	FALSE	0.188115	0.0129242	FALSE	0.122148	0.00567217	TRUE
ENSG00000145390.7	USP53	-0.107557	0.147362	FALSE	-0.24435	0.000807568	TRUE	-0.142571	0.0021451	TRUE
ENSG00000164096.10	C4orf3	0.0725062	0.155834	FALSE	0.0902296	0.149909	FALSE	0.0896585	0.000712605	TRUE
ENSG00000245958.2	RP11-33B1.1	-0.0776554	0.32959	FALSE	-0.0759097	0.361707	FALSE	-0.0317794	0.471074	FALSE
ENSG00000164109.9	MAD2L1	-0.028114	0.394629	FALSE	-0.0236718	0.398024	FALSE	-0.0302067	0.0369272	FALSE
ENSG00000164111.10	ANXA5	-0.0829201	0.000122649	TRUE	-0.0777266	0.000174795	TRUE	-0.0645648	1.48848e-07	TRUE
ENSG00000145386.5	CCNA2	-0.0223067	0.54551	FALSE	-0.0193468	0.467902	FALSE	-0.020877	0.323142	FALSE
ENSG00000138686.5	BBS7	0.0333321	0.660248	FALSE	0.0333417	0.660319	FALSE	0.0608577	0.261132	FALSE
ENSG00000142731.6	PLK4	0.0716798	0.35053	FALSE	0.074726	0.353953	FALSE	0.0613849	0.161065	FALSE
ENSG00000138709.13	LARP1B	-0.052199	0.44978	FALSE	-0.0523335	0.449471	FALSE	0.0853898	0.0115046	TRUE
ENSG00000151466.7	SCLT1	-0.0103858	0.905955	FALSE	-0.0108439	0.908279	FALSE	-0.0709942	0.157153	FALSE
ENSG00000109390.7	NDUFC1	0.123882	0.0578162	FALSE	0.24247	0.00109833	TRUE	0.190619	5.03726e-10	TRUE
ENSG00000109445.6	ZNF330	-0.0413804	0.446055	FALSE	-0.0411151	0.446681	FALSE	-0.116308	4.67683e-06	TRUE
ENSG00000153147.5	SMARCA5	-0.0100873	0.730097	FALSE	-0.0105927	0.72395	FALSE	-0.0143943	0.399882	FALSE
ENSG00000164167.5	LSM6	-0.0526292	0.153148	FALSE	-0.0532082	0.153083	FALSE	-0.0197411	0.273729	FALSE
ENSG00000059691.7	PET112	0.124331	0.0558852	FALSE	0.124591	0.0552322	FALSE	0.0522364	0.188117	FALSE
ENSG00000164144.10	ARFIP1	0.043301	0.568164	FALSE	0.0432069	0.569426	FALSE	0.0933103	0.120922	FALSE
ENSG00000109654.10	TRIM2	-0.017189	0.830857	FALSE	-0.0256045	0.814923	FALSE	-0.0547872	0.232911	FALSE
ENSG00000121210.11	KIAA0922	0.033228	0.724415	FALSE	0.0325882	0.725577	FALSE	-0.0797725	0.118583	FALSE
ENSG00000145428.10	RNF175	-0.0206856	0.867616	FALSE	-0.0197892	0.870406	FALSE	0.101399	0.0467193	FALSE
ENSG00000145423.4	SFRP2	0.23466	1.90034e-06	TRUE	0.729805	1.17882e-41	TRUE	0.193909	5.46965e-15	TRUE
ENSG00000171566.7	PLRG1	0.0240528	0.437431	FALSE	0.140655	0.0291135	FALSE	0.0536072	3.73551e-06	TRUE
ENSG00000164114.14	MAP9	0.0604914	0.360405	FALSE	0.0608551	0.358527	FALSE	-0.0749046	0.0550643	FALSE
ENSG00000205208.4	C4orf46	0.0365192	0.632726	FALSE	0.0414829	0.61783	FALSE	0.024048	0.658318	FALSE
ENSG00000171497.4	PPID	-0.0901439	0.0513562	FALSE	-0.229241	2.25979e-05	TRUE	-0.101139	7.44059e-10	TRUE
ENSG00000198498.5	TMA16	-0.0900687	0.0179276	FALSE	-0.015128	0.503514	FALSE	-0.133155	7.76698e-16	TRUE
ENSG00000170088.9	TMEM192	-0.0412399	0.562262	FALSE	-0.0412047	0.563354	FALSE	0.00988136	0.781512	FALSE
ENSG00000052802.8	MSMO1	-0.00674099	0.803819	FALSE	-0.0109021	0.73452	FALSE	-0.0169462	0.324711	FALSE
ENSG00000145439.7	CBR4	0.0157978	0.754951	FALSE	0.0156351	0.752273	FALSE	-0.0295366	0.171468	FALSE
ENSG00000056050.6	C4orf27	0.0917942	0.0741123	FALSE	0.111079	0.0149222	FALSE	0.158273	4.33398e-09	TRUE
ENSG00000109586.7	GALNT7	-0.0288339	0.713212	FALSE	-0.0351937	0.688968	FALSE	0.0210893	0.699684	FALSE
ENSG00000164118.8	CEP44	-0.0376033	0.604232	FALSE	-0.0435997	0.595553	FALSE	0.0277937	0.530338	FALSE
ENSG00000129128.8	SPCS3	0.126212	0.00268495	TRUE	0.252191	3.67912e-05	TRUE	0.0238239	0.199897	FALSE
ENSG00000109674.3	NEIL3	0.0706277	0.282655	FALSE	0.0706028	0.284399	FALSE	0.00679006	0.81069	FALSE
ENSG00000218336.3	TENM3	-0.160438	0.0156848	FALSE	-0.383819	0.000746197	TRUE	-0.113498	0.00173582	TRUE
ENSG00000129187.10	DCTD	0.0244088	0.550861	FALSE	0.0296446	0.504869	FALSE	0.00237073	0.814998	FALSE
ENSG00000151718.11	WWC2	-0.109105	0.075251	FALSE	-0.116714	0.0724249	FALSE	0.0376065	0.300242	FALSE
ENSG00000182552.10	RWDD4	0.0913695	0.141856	FALSE	0.0914333	0.141988	FALSE	0.122075	0.00184476	TRUE
ENSG00000168538.11	TRAPPC11	-0.0903583	0.185973	FALSE	-0.167096	0.133996	FALSE	-0.1448	0.00038597	TRUE
ENSG00000164305.13	CASP3	-0.0250933	0.465294	FALSE	-0.157546	0.00456437	TRUE	-0.0741694	4.41468e-07	TRUE
ENSG00000151725.7	MLF1IP	-0.147412	1.24833e-05	TRUE	-0.152001	1.1887e-11	TRUE	0.0375107	0.00458536	TRUE
ENSG00000164323.8	KIAA1430	-0.0638094	0.293651	FALSE	-0.0645116	0.291682	FALSE	-0.0840435	0.00122693	TRUE
ENSG00000109775.6	UFSP2	0.125753	0.110753	FALSE	0.0872413	0.335704	FALSE	0.181313	1.03301e-05	TRUE
ENSG00000083857.9	FAT1	0.0191092	0.813523	FALSE	0.0233066	0.84749	FALSE	0.0448871	0.322188	FALSE
ENSG00000179059.5	ZFP42	0.0927573	0.0934953	FALSE	0.11677	0.0551915	FALSE	0.0931959	0.00150386	TRUE
ENSG00000164366.3	CCDC127	0.363396	1.12437e-05	TRUE	0.363237	1.13727e-05	TRUE	0.442275	2.23056e-38	TRUE
ENSG00000073578.12	SDHA	-0.0752553	0.0705259	FALSE	-0.232695	2.37049e-05	TRUE	0.0314646	0.0386533	FALSE
ENSG00000249915.3	PDCD6	-0.0284677	0.399541	FALSE	-0.028659	0.413572	FALSE	-0.0499268	0.000769682	TRUE
ENSG00000180104.11	EXOC3	-0.235272	0.00353239	TRUE	-0.187211	0.0106748	FALSE	0.0223387	0.549138	FALSE
ENSG00000112877.6	CEP72	-0.090865	0.346905	FALSE	-0.0907715	0.346187	FALSE	-0.0158186	0.773982	FALSE
ENSG00000113504.15	SLC12A7	0.0431193	0.558546	FALSE	0.471826	0.000761844	TRUE	0.0641498	0.106507	FALSE
ENSG00000153395.5	LPCAT1	-0.193858	0.000575878	TRUE	-0.194012	0.000576815	TRUE	-0.11449	6.13101e-05	TRUE
ENSG00000188002.6	RP11-43F13.1	0.0502278	0.540999	FALSE	0.0428531	0.578019	FALSE	-0.0172679	0.704875	FALSE
ENSG00000133398.3	MED10	0.000338306	1	FALSE	0.000262665	1	FALSE	-0.0135411	0.484808	FALSE
ENSG00000037474.10	NSUN2	0.0698377	0.0444401	FALSE	0.150927	0.00272215	TRUE	0.0271478	0.15188	FALSE
ENSG00000145545.7	SRD5A1	-0.0461904	0.442084	FALSE	-0.0726585	0.381818	FALSE	0.00205633	0.94247	FALSE
ENSG00000124275.10	MTRR	-0.0137781	0.771219	FALSE	-0.0186477	0.777182	FALSE	0.0178928	0.395407	FALSE
ENSG00000124279.7	FASTKD3	-0.0462733	0.560718	FALSE	-0.0466905	0.559133	FALSE	0.0463978	0.315041	FALSE
ENSG00000112902.7	SEMA5A	0.00863478	0.916783	FALSE	0.0128605	0.903062	FALSE	0.0200089	0.698496	FALSE
ENSG00000250786.1	SNHG18	0.134621	0.11975	FALSE	0.284349	0.0551016	FALSE	0.0764529	0.0947368	FALSE
ENSG00000150756.9	FAM173B	-0.102333	0.112517	FALSE	-0.108136	0.114538	FALSE	-0.0416963	0.244309	FALSE
ENSG00000150753.7	CCT5	-0.0117083	0.566514	FALSE	-0.0146975	0.568744	FALSE	0.00268798	0.736989	FALSE
ENSG00000164237.4	CMBL	-0.250043	0.00778812	FALSE	-0.326396	0.0032104	TRUE	-0.297157	1.52609e-08	TRUE
ENSG00000112977.11	DAP	-0.0119423	0.752393	FALSE	-0.0127041	0.757085	FALSE	-0.0506372	0.00703118	TRUE
ENSG00000145555.10	MYO10	-0.0442568	0.348905	FALSE	-0.210489	0.00603109	TRUE	-0.0500193	0.0354176	FALSE
ENSG00000113360.12	DROSHA	0.0165015	0.760352	FALSE	0.0191045	0.74952	FALSE	-0.0582819	0.0541483	FALSE
ENSG00000082213.13	C5orf22	-0.0845391	0.100003	FALSE	-0.122825	0.0937202	FALSE	-0.156075	4.19607e-10	TRUE
ENSG00000056097.11	ZFR	0.0747667	0.201807	FALSE	0.232826	0.0210882	FALSE	0.0186877	0.578135	FALSE
ENSG00000113407.9	TARS	0.0830291	0.00297425	TRUE	0.094676	0.00154136	TRUE	0.0760516	9.41066e-08	TRUE
ENSG00000242110.3	AMACR	0.185875	0.0147358	FALSE	0.216146	0.00741113	TRUE	0.159899	1.11504e-06	TRUE
ENSG00000039560.9	RAI14	0.0431125	0.300998	FALSE	0.0528085	0.261065	FALSE	0.008695	0.617692	FALSE
ENSG00000113569.11	NUP155	0.0480351	0.412088	FALSE	0.0480393	0.41236	FALSE	0.0818561	0.01021	TRUE
ENSG00000145592.9	RPL37	-0.00420177	0.966923	FALSE	-0.00319719	0.986288	FALSE	0.00919357	0.853779	FALSE
ENSG00000172262.7	ZNF131	-0.0168386	0.834772	FALSE	-0.0180803	0.839279	FALSE	-0.00561609	0.902134	FALSE
ENSG00000112972.10	HMGCS1	-0.0399606	0.528818	FALSE	-0.0449485	0.508859	FALSE	0.0509516	0.11883	FALSE
ENSG00000172244.4	C5orf34	0.0545446	0.540584	FALSE	0.0543974	0.541852	FALSE	0.0101396	0.840057	FALSE
ENSG00000112996.5	MRPS30	-0.0139307	0.787662	FALSE	-0.0160496	0.769695	FALSE	-0.0976385	0.00237571	TRUE
ENSG00000170571.7	EMB	0.162087	0.025206	FALSE	0.19021	0.0240646	FALSE	0.159477	0.00101829	TRUE
ENSG00000152684.10	PELO	-0.000655721	0.988559	FALSE	-0.000695986	1	FALSE	-0.0706748	0.0319088	FALSE
ENSG00000164258.7	NDUFS4	-0.0522563	0.0496874	FALSE	-0.0590608	0.0502929	FALSE	-0.114744	1.68979e-26	TRUE
ENSG00000164294.9	GPX8	0.00927192	0.86167	FALSE	0.0105848	0.861164	FALSE	-0.0500419	0.0443222	FALSE
ENSG00000039123.11	SKIV2L2	-0.0744068	0.218864	FALSE	-0.0746799	0.218044	FALSE	-0.0614768	0.124599	FALSE
ENSG00000177058.7	SLC38A9	0.146008	0.0292689	FALSE	0.146316	0.0291175	FALSE	0.165328	2.33231e-12	TRUE
ENSG00000155542.7	SETD9	0.0752062	0.383115	FALSE	0.12439	0.182895	FALSE	-0.0246602	0.584706	FALSE
ENSG00000062194.11	GPBP1	0.0856859	0.0576181	FALSE	0.0862509	0.0574102	FALSE	0.0404167	0.15564	FALSE
ENSG00000145632.10	PLK2	0.23766	0.00281296	TRUE	0.268613	0.00237353	TRUE	0.273436	1.17383e-15	TRUE
ENSG00000049167.9	ERCC8	0.0448062	0.483502	FALSE	0.0463493	0.468996	FALSE	0.109408	0.000294285	TRUE
ENSG00000164182.6	NDUFAF2	-0.0337089	0.485666	FALSE	-0.0286233	0.544004	FALSE	0.0230425	0.45705	FALSE
ENSG00000086189.5	DIMT1	-0.043481	0.302849	FALSE	-0.0475957	0.308502	FALSE	-0.0509918	0.0175136	TRUE
ENSG00000086200.12	IPO11	-0.130499	0.0793077	FALSE	-0.130942	0.0783463	FALSE	-0.0516119	0.330285	FALSE
ENSG00000145642.7	FAM159B	-0.0628462	0.318209	FALSE	-0.0628169	0.257857	FALSE	0.161829	1.09176e-09	TRUE
ENSG00000153006.10	SREK1IP1	0.119585	0.00216169	TRUE	0.367709	3.18313e-16	TRUE	0.137428	4.9742e-11	TRUE
ENSG00000153015.11	CWC27	0.0645058	0.0450362	FALSE	0.079844	0.0432907	FALSE	0.0982899	1.99551e-12	TRUE
ENSG00000123219.8	CENPK	-0.0602227	0.29631	FALSE	0.0060715	1	FALSE	-0.0981108	0.017736	TRUE
ENSG00000113593.7	PPWD1	-0.0757929	0.143175	FALSE	-0.0798175	0.141978	FALSE	-0.112937	9.6244e-05	TRUE
ENSG00000123213.18	NLN	0.0784705	0.0749346	FALSE	0.131058	0.0333753	FALSE	0.0113835	0.640481	FALSE
ENSG00000145740.14	SLC30A5	-0.0132374	0.834739	FALSE	-0.0126333	1	FALSE	-0.0454908	0.0961116	FALSE
ENSG00000134057.10	CCNB1	-0.00662563	0.716817	FALSE	-0.00837671	0.75545	FALSE	-0.00654245	0.596349	FALSE
ENSG00000153044.5	CENPH	-0.0470422	0.389883	FALSE	-0.0235617	0.470067	FALSE	-0.015782	0.6496	FALSE
ENSG00000131844.11	MCCC2	0.0254957	0.626063	FALSE	0.0329953	1	FALSE	0.130851	6.15566e-08	TRUE
ENSG00000131711.10	MAP1B	0.00147341	1	FALSE	0.00341778	1	FALSE	0.0085932	0.716136	FALSE
ENSG00000113048.12	MRPS27	0.067876	0.0641146	FALSE	0.088319	0.032192	FALSE	0.0589736	0.000145447	TRUE
ENSG00000083312.13	TNPO1	-0.115918	0.112828	FALSE	-0.115982	0.112973	FALSE	-0.113297	0.00492339	TRUE
ENSG00000164338.5	UTP15	-0.102589	0.221651	FALSE	-0.249327	0.0111161	FALSE	-0.0765804	0.0512642	FALSE
ENSG00000049860.9	HEXB	-0.0566273	0.203534	FALSE	-0.236313	0.000348565	TRUE	-0.0725265	0.0040783	TRUE
ENSG00000171617.9	ENC1	0.0126183	0.866171	FALSE	0.0177004	0.833935	FALSE	0.19205	5.68572e-11	TRUE
ENSG00000164347.13	GFM2	-0.180277	0.00171991	TRUE	-0.209434	0.00133808	TRUE	-0.152073	5.02649e-07	TRUE
ENSG00000164346.5	NSA2	0.0647831	0.211618	FALSE	0.0625719	0.20358	FALSE	-0.0040012	0.878179	FALSE
ENSG00000113161.11	HMGCR	0.0573004	0.194887	FALSE	0.0788285	0.230893	FALSE	0.0350248	0.178962	FALSE
ENSG00000113163.11	COL4A3BP	-0.174279	0.0182017	FALSE	-0.17436	0.0182198	FALSE	-0.161013	8.91063e-05	TRUE
ENSG00000152359.10	POC5	-0.225914	0.00353833	TRUE	-0.225776	0.0362357	FALSE	-0.228892	1.01745e-06	TRUE
ENSG00000145703.11	IQGAP2	-0.316309	0.000536295	TRUE	-0.450634	0.000259904	TRUE	-0.284417	1.25319e-11	TRUE
ENSG00000164252.8	AGGF1	0.00891977	0.936216	FALSE	0.0114762	1	FALSE	-0.0319239	0.525024	FALSE
ENSG00000164253.8	WDR41	0.0500674	0.244471	FALSE	0.0496785	0.15046	FALSE	0.0926032	4.7251e-06	TRUE
ENSG00000171530.9	TBCA	-0.0050154	0.859721	FALSE	-0.00597508	0.849769	FALSE	0.0266887	0.331001	FALSE
ENSG00000132842.9	AP3B1	0.0157654	0.739993	FALSE	0.0157981	0.747233	FALSE	0.0216428	0.377356	FALSE
ENSG00000085365.13	SCAMP1	0.0668047	0.294395	FALSE	0.0668462	0.295151	FALSE	0.0976964	0.0238242	TRUE
ENSG00000145685.9	LHFPL2	-0.209892	0.00330883	TRUE	-0.356065	0.000588298	TRUE	-0.266913	1.41476e-15	TRUE
ENSG00000113273.11	ARSB	0.0267396	0.765235	FALSE	0.0265319	0.772746	FALSE	0.0910802	0.0693697	FALSE
ENSG00000177034.10	MTX3	0.0921555	0.276293	FALSE	0.0923211	0.27873	FALSE	0.127348	0.00528327	TRUE
ENSG00000131732.7	ZCCHC9	-0.0378109	0.535748	FALSE	-0.0453203	0.552381	FALSE	-0.0399327	0.240154	FALSE
ENSG00000145687.11	SSBP2	-0.152831	0.049041	FALSE	-0.438337	0.000190563	TRUE	-0.214315	1.73859e-10	TRUE
ENSG00000152348.11	ATG10	-0.0854775	0.0991237	FALSE	-0.119405	0.0397142	FALSE	-0.109492	3.13564e-09	TRUE
ENSG00000186468.8	RPS23	-0.118202	0.000655131	TRUE	-0.149699	7.52949e-06	TRUE	-0.096287	4.97507e-07	TRUE
ENSG00000174695.5	TMEM167A	0.0816814	0.126364	FALSE	0.0970228	0.106155	FALSE	0.0813607	0.00275799	TRUE
ENSG00000038427.11	VCAN	0.14372	5.98503e-05	TRUE	0.337668	8.71102e-10	TRUE	0.148275	3.1674e-27	TRUE
ENSG00000134480.9	CCNH	0.0514504	0.406686	FALSE	0.0514903	0.407413	FALSE	0.0741572	0.0366165	FALSE
ENSG00000153140.4	CETN3	0.0708532	0.207372	FALSE	0.0728778	0.193942	FALSE	0.0593116	0.0934651	FALSE
ENSG00000113356.6	POLR3G	-0.135037	0.093475	FALSE	-0.590881	2.60137e-07	TRUE	-0.173488	0.00267278	TRUE
ENSG00000164199.11	GPR98	-0.0420303	0.637956	FALSE	-0.0522325	0.629239	FALSE	-0.0361994	0.482761	FALSE
ENSG00000164292.8	RHOBTB3	-0.240974	1.71345e-07	TRUE	-0.458741	1.10162e-14	TRUE	-0.0771881	0.000353807	TRUE
ENSG00000173221.9	GLRX	-0.0385948	0.341428	FALSE	-0.0429299	0.341765	FALSE	-0.0977411	5.05356e-08	TRUE
ENSG00000153113.19	CAST	-0.0368685	0.59922	FALSE	-0.0365317	0.600766	FALSE	0.00590267	0.890226	FALSE
ENSG00000058729.6	RIOK2	-0.090034	0.0393432	FALSE	-0.245604	1.52965e-05	TRUE	-0.0142299	0.367046	FALSE
ENSG00000174136.7	RGMB	-0.0603331	0.385239	FALSE	-0.0626489	0.377903	FALSE	0.05905	0.188371	FALSE
ENSG00000174132.8	FAM174A	0.0617872	0.413214	FALSE	0.061807	0.428283	FALSE	0.319262	1.7384e-16	TRUE
ENSG00000113532.8	ST8SIA4	0.340568	0.0294544	FALSE	0.385765	0.0259493	FALSE	0.377554	2.41167e-05	TRUE
ENSG00000145730.16	PAM	-0.334162	4.8887e-07	TRUE	-0.334743	2.90498e-07	TRUE	-0.312124	5.05873e-19	TRUE
ENSG00000112874.5	NUDT12	-0.0831683	0.219684	FALSE	-0.0856492	0.221253	FALSE	-0.0314482	0.317014	FALSE
ENSG00000184349.8	EFNA5	-0.0877371	0.114806	FALSE	-0.272361	0.00288393	TRUE	-0.230275	6.53236e-19	TRUE
ENSG00000151422.8	FER	-0.129678	0.0482465	FALSE	-0.312275	0.00565905	TRUE	-0.0770468	0.0274138	FALSE
ENSG00000198961.5	PJA2	-0.00840819	0.876118	FALSE	-0.014442	1	FALSE	-0.0498297	0.0366374	FALSE
ENSG00000112893.5	MAN2A1	0.107298	0.100301	FALSE	0.107842	0.100699	FALSE	0.227545	8.2215e-09	TRUE
ENSG00000134987.7	WDR36	-0.0268235	0.649691	FALSE	-0.0287661	0.70901	FALSE	0.0677463	0.0356168	FALSE
ENSG00000134986.9	NREP	0.058839	0.0750716	FALSE	0.22777	2.88858e-05	TRUE	0.0192322	0.241179	FALSE
ENSG00000134982.12	APC	0.0786464	0.204102	FALSE	0.0786875	0.204369	FALSE	0.104288	0.000908068	TRUE
ENSG00000153037.8	SRP19	0.0435004	0.439839	FALSE	0.0435057	0.439936	FALSE	-0.0256331	0.541547	FALSE
ENSG00000129625.8	REEP5	0.0497294	0.176177	FALSE	0.053571	0.187331	FALSE	0.0174934	0.310163	FALSE
ENSG00000172795.11	DCP2	0.0238284	0.523494	FALSE	0.024872	0.524917	FALSE	0.0254662	0.109352	FALSE
ENSG00000171444.13	MCC	0.0681846	0.162871	FALSE	0.0682188	0.164681	FALSE	0.116849	3.60342e-08	TRUE
ENSG00000047188.11	YTHDC2	-0.00796903	0.902594	FALSE	-0.00850714	0.901492	FALSE	-0.00689785	0.83403	FALSE
ENSG00000164219.5	PGGT1B	-0.0350962	0.566101	FALSE	-0.0959901	0.280981	FALSE	-0.0592496	0.103823	FALSE
ENSG00000134970.13	TMED7	-0.132823	0.0183775	FALSE	-0.265997	0.000335161	TRUE	-0.0893808	0.000940303	TRUE
ENSG00000145782.8	ATG12	0.101292	0.201893	FALSE	0.368489	0.017422	FALSE	0.0694373	0.106216	FALSE
ENSG00000145781.4	COMMD10	0.0110903	0.857043	FALSE	0.00877683	0.860191	FALSE	0.00514467	0.797359	FALSE
ENSG00000145779.7	TNFAIP8	-0.142523	0.0688851	FALSE	-0.142836	0.0688654	FALSE	-0.110118	0.00027567	TRUE
ENSG00000133835.10	HSD17B4	-0.00474501	0.821038	FALSE	-0.00238529	1	FALSE	-0.0317321	0.00497415	TRUE
ENSG00000168938.5	PPIC	-0.13517	0.0206884	FALSE	-0.169656	0.0441009	FALSE	-0.151153	1.44198e-08	TRUE
ENSG00000151292.13	CSNK1G3	-0.0617207	0.277901	FALSE	-0.0627642	0.276429	FALSE	-0.0952563	0.00438036	TRUE
ENSG00000168916.11	ZNF608	0.0574048	0.413575	FALSE	0.0617347	0.420869	FALSE	0.150066	0.00107346	TRUE
ENSG00000164904.11	ALDH7A1	0.0195589	0.604142	FALSE	0.0181651	0.603894	FALSE	0.0223528	0.18126	FALSE
ENSG00000113368.7	LMNB1	0.0627922	0.292243	FALSE	0.0645975	0.298878	FALSE	0.0354628	0.283863	FALSE
ENSG00000164244.16	PRRC1	0.0637358	0.211208	FALSE	0.0716703	0.195389	FALSE	0.112415	1.09013e-08	TRUE
ENSG00000064651.9	SLC12A2	0.0758203	0.304081	FALSE	0.075475	1	FALSE	0.0857098	0.0648814	FALSE
ENSG00000138829.6	FBN2	-0.0182146	0.79849	FALSE	-0.0336472	0.806081	FALSE	-0.0793868	0.0277934	FALSE
ENSG00000066583.7	ISOC1	0.00253711	0.860691	FALSE	0.0170226	0.556855	FALSE	0.034086	0.0971391	FALSE
ENSG00000131435.8	PDLIM4	-0.0050896	0.936622	FALSE	-0.0051791	0.938714	FALSE	-0.0686321	0.0156833	TRUE
ENSG00000155329.7	ZCCHC10	0.0159391	0.806576	FALSE	0.019474	0.787308	FALSE	-0.0469307	0.150661	FALSE
ENSG00000170606.9	HSPA4	0.0555002	0.139832	FALSE	0.135537	0.00193226	TRUE	0.080165	9.89774e-05	TRUE
ENSG00000113558.14	SKP1	0.0265325	0.367404	FALSE	0.0261107	0.367151	FALSE	-0.00383106	0.856329	FALSE
ENSG00000113575.5	PPP2CA	0.02094	0.587006	FALSE	0.0200799	0.59406	FALSE	0.00442532	0.841172	FALSE
ENSG00000152700.9	SAR1B	0.0242906	0.705171	FALSE	0.031362	0.688392	FALSE	0.0563844	0.11953	FALSE
ENSG00000113621.10	TXNDC15	-0.182988	0.0138848	FALSE	-0.183266	0.0137762	FALSE	-0.115589	0.00688814	TRUE
ENSG00000113658.12	SMAD5	-0.0440057	0.549912	FALSE	-0.0451286	0.549542	FALSE	-0.107228	0.00207875	TRUE
ENSG00000152377.8	SPOCK1	-0.216772	0.00492303	FALSE	-0.217813	0.00493735	TRUE	-0.128159	0.00484383	TRUE
ENSG00000112984.7	KIF20A	-0.067207	0.382277	FALSE	-0.0673157	0.382019	FALSE	0.0149514	0.756904	FALSE
ENSG00000094880.6	CDC23	0.053502	0.540432	FALSE	0.0544846	0.137575	FALSE	0.123934	0.077614	FALSE
ENSG00000158402.14	CDC25C	0.0486191	0.532905	FALSE	-0.00600023	1	FALSE	0.0731734	0.108089	FALSE
ENSG00000120733.9	KDM3B	0.0559788	0.455708	FALSE	0.406146	0.00201488	TRUE	0.0722907	0.0654977	FALSE
ENSG00000113013.8	HSPA9	0.0186213	0.447365	FALSE	0.016889	0.487601	FALSE	0.00688996	0.554206	FALSE
ENSG00000044115.16	CTNNA1	0.0964713	0.00387948	TRUE	0.136446	0.00024761	TRUE	0.093291	1.19951e-07	TRUE
ENSG00000015479.13	MATR3	-0.00424759	1	FALSE	0.00978704	1	FALSE	-0.0223672	0.184001	FALSE
ENSG00000170464.5	DNAJC18	-0.206494	0.0100098	FALSE	-0.294799	0.00115073	TRUE	-0.244735	1.42466e-07	TRUE
ENSG00000120306.5	CYSTM1	0.0990088	0.0961303	FALSE	0.0984687	0.0529761	FALSE	0.0400609	0.113605	FALSE
ENSG00000113068.5	PFDN1	-0.0911877	0.109186	FALSE	-0.0911843	0.109215	FALSE	-0.0574238	0.0363666	FALSE
ENSG00000213523.5	SRA1	-0.0531788	0.213132	FALSE	-0.0447258	0.298865	FALSE	-0.116489	1.88163e-06	TRUE
ENSG00000176087.10	SLC35A4	0.0322095	0.434499	FALSE	0.0325961	0.433939	FALSE	0.014632	0.547501	FALSE
ENSG00000131495.4	NDUFA2	0.143686	0.00245438	TRUE	0.150983	0.00146114	TRUE	0.0875844	0.00408561	TRUE
ENSG00000120314.14	WDR55	0.1242	0.0396079	FALSE	0.124224	0.0396417	FALSE	0.051065	0.0751281	FALSE
ENSG00000146007.6	ZMAT2	0.0337241	0.686874	FALSE	0.0333479	0.695283	FALSE	0.0757676	0.147191	FALSE
ENSG00000178913.5	TAF7	0.0340877	0.61178	FALSE	0.0339279	0.612241	FALSE	0.0639607	0.0228001	TRUE
ENSG00000171720.5	HDAC3	-0.00443775	0.915032	FALSE	-0.00431275	0.917812	FALSE	-0.0384528	0.0530048	FALSE
ENSG00000081791.4	KIAA0141	-0.0509229	0.434488	FALSE	-0.0659227	0.242294	FALSE	0.0544092	0.153811	FALSE
ENSG00000013561.13	RNF14	0.0218866	0.754655	FALSE	0.201655	0.000419714	TRUE	0.0060323	0.870405	FALSE
ENSG00000113552.11	GNPDA1	0.0539792	0.241055	FALSE	0.0541757	0.239678	FALSE	0.0311845	0.202177	FALSE
ENSG00000131507.9	NDFIP1	-0.0960204	0.09642	FALSE	-0.0963274	0.0964095	FALSE	-0.0926253	0.0154636	TRUE
ENSG00000187678.8	SPRY4	-0.10975	0.0211367	FALSE	-0.122232	0.0206613	FALSE	-0.0600703	0.00329544	TRUE
ENSG00000145817.12	YIPF5	-0.0823792	0.0679659	FALSE	-0.0834767	0.0675912	FALSE	-0.138153	1.81239e-11	TRUE
ENSG00000133706.13	LARS	-0.0659311	0.0612122	FALSE	-0.112582	0.00524414	TRUE	-0.0280094	0.0157564	TRUE
ENSG00000145868.12	FBXO38	-0.0435817	0.59915	FALSE	-0.0435847	0.599969	FALSE	-0.0998089	0.0724102	FALSE
ENSG00000164284.10	GRPEL2	0.0339167	0.658246	FALSE	0.0342805	0.654597	FALSE	0.0497135	0.356206	FALSE
ENSG00000113716.8	HMGXB3	-0.0328708	0.697267	FALSE	-0.0345692	0.696128	FALSE	0.140035	0.00289801	TRUE
ENSG00000070814.13	TCOF1	-0.00254	0.93696	FALSE	-0.00385277	0.944188	FALSE	0.0191287	0.351455	FALSE
ENSG00000164587.7	RPS14	0.00892502	0.315539	FALSE	0.00878202	0.314533	FALSE	-0.00401016	0.391321	FALSE
ENSG00000070614.10	NDST1	-0.0154727	0.751632	FALSE	-0.0163379	0.767519	FALSE	0.0116721	0.670555	FALSE
ENSG00000211445.7	GPX3	-0.249983	1.37796e-06	TRUE	-0.213608	1.15274e-06	TRUE	-0.247918	8.07942e-48	TRUE
ENSG00000145901.10	TNIP1	-0.0936727	0.216872	FALSE	-0.307314	0.0500854	FALSE	-0.116545	0.0172744	TRUE
ENSG00000197043.9	ANXA6	0.0546779	0.200313	FALSE	0.0646754	0.194103	FALSE	0.0442307	0.0680822	FALSE
ENSG00000196743.4	GM2A	-0.00366111	0.937821	FALSE	-0.00571666	0.933321	FALSE	0.00679065	0.766013	FALSE
ENSG00000113140.6	SPARC	-0.0303082	0.229588	FALSE	-0.227741	6.67589e-23	TRUE	-0.0586913	4.11703e-16	TRUE
ENSG00000145907.10	G3BP1	-0.0314306	0.20097	FALSE	-0.0516954	0.000356274	TRUE	-0.0429692	0.00451244	TRUE
ENSG00000055147.13	FAM114A2	0.13109	0.13483	FALSE	0.142685	0.134121	FALSE	0.150598	0.000404062	TRUE
ENSG00000037749.7	MFAP3	-0.111061	0.214609	FALSE	-0.408239	0.0118166	FALSE	-0.169635	5.68467e-06	TRUE
ENSG00000082516.8	GEMIN5	0.058777	0.383216	FALSE	0.061777	0.384583	FALSE	-0.103122	0.000483686	TRUE
ENSG00000082515.12	MRPL22	-0.0464915	0.240868	FALSE	-0.119175	0.0636723	FALSE	-0.0590154	2.4676e-05	TRUE
ENSG00000055163.14	CYFIP2	0.0445033	0.640545	FALSE	0.0444418	0.642473	FALSE	-0.0805034	0.133998	FALSE
ENSG00000135074.11	ADAM19	-0.0544716	0.124431	FALSE	-0.0744527	0.0695513	FALSE	-0.0607844	1.7625e-05	TRUE
ENSG00000113272.9	THG1L	0.0663945	0.281867	FALSE	0.0663203	0.283242	FALSE	0.150354	1.3628e-07	TRUE
ENSG00000113282.9	CLINT1	0.107432	0.0291175	FALSE	0.132417	0.0247317	FALSE	0.151924	2.24499e-06	TRUE
ENSG00000164609.5	SLU7	0.0448249	0.38283	FALSE	0.0450621	0.384213	FALSE	0.0179211	0.531259	FALSE
ENSG00000072571.15	HMMR	-0.0342233	0.500836	FALSE	-0.037909	0.509056	FALSE	0.00375117	0.886134	FALSE
ENSG00000038274.12	MAT2B	0.053461	0.433545	FALSE	0.0523705	1	FALSE	0.0999219	0.00627325	TRUE
ENSG00000113643.4	RARS	0.0248505	0.504067	FALSE	-0.0194273	0.489399	FALSE	0.0505996	4.72342e-12	TRUE
ENSG00000120137.6	PANK3	0.0419867	0.626551	FALSE	0.0433099	0.645004	FALSE	0.0964224	0.0977646	FALSE
ENSG00000040275.12	SPDL1	0.028392	0.579465	FALSE	0.0331134	0.523796	FALSE	0.0159327	0.363957	FALSE
ENSG00000174705.7	SH3PXD2B	0.107704	0.125447	FALSE	0.242943	0.0608675	FALSE	0.238821	2.84821e-10	TRUE
ENSG00000145919.6	BOD1	-0.0109589	0.876124	FALSE	-0.0117492	0.882052	FALSE	0.00102092	0.970214	FALSE
ENSG00000164466.8	SFXN1	-0.081279	0.0313284	FALSE	-0.0957275	0.0267051	FALSE	-0.0878617	1.32183e-09	TRUE
ENSG00000122203.10	KIAA1191	-0.00755914	0.871161	FALSE	-0.00745753	0.87075	FALSE	0.00929623	0.744261	FALSE
ENSG00000113194.8	FAF2	-0.0628718	0.360814	FALSE	-0.0662062	0.368542	FALSE	-0.133941	0.000223999	TRUE
ENSG00000048140.13	TSPAN17	-0.100653	0.171003	FALSE	-0.122567	0.162219	FALSE	-0.127704	5.1296e-10	TRUE
ENSG00000087206.12	UIMC1	-0.0502436	0.383154	FALSE	-0.0548266	0.380726	FALSE	-0.042604	0.150145	FALSE
ENSG00000113761.7	ZNF346	0.000304607	1	FALSE	0.000244154	1	FALSE	0.095713	0.0194353	TRUE
ENSG00000160867.10	FGFR4	-0.0373215	0.455274	FALSE	-0.107313	0.0371154	FALSE	-0.0268484	0.270468	FALSE
ENSG00000165671.14	NSD1	-0.00420579	0.941329	FALSE	-0.00213222	0.970243	FALSE	-0.0302102	0.282112	FALSE
ENSG00000113758.9	DBN1	0.0292502	0.356607	FALSE	0.0202591	0.57339	FALSE	0.0370565	0.00769802	TRUE
ENSG00000196923.9	PDLIM7	0.168033	3.08955e-05	TRUE	0.168143	3.10271e-05	TRUE	0.0939316	4.84712e-07	TRUE
ENSG00000183258.7	DDX41	0.0847235	0.0934145	FALSE	0.164534	0.0381465	FALSE	-0.0212507	0.433225	FALSE
ENSG00000184840.7	TMED9	0.00642838	1	FALSE	0.0129331	1	FALSE	0.0250097	0.218869	FALSE
ENSG00000027847.9	B4GALT7	0.0512376	0.425212	FALSE	0.0512498	0.425009	FALSE	0.0851928	0.0102871	TRUE
ENSG00000197451.6	HNRNPAB	0.170564	0.000658826	TRUE	0.240924	2.02984e-05	TRUE	0.115344	4.35874e-05	TRUE
ENSG00000176783.10	RUFY1	0.0317618	0.634231	FALSE	0.0419734	0.61763	FALSE	0.0514244	0.0884205	FALSE
ENSG00000127022.10	CANX	0.000453213	0.955597	FALSE	-0.00288377	1	FALSE	-0.00545646	0.665857	FALSE
ENSG00000161021.7	MAML1	0.10439	0.152471	FALSE	0.104469	0.153082	FALSE	0.0814489	0.04256	FALSE
ENSG00000161011.15	SQSTM1	-0.0546074	0.14386	FALSE	-0.0542579	0.144088	FALSE	-0.061463	6.84736e-06	TRUE
ENSG00000161010.10	C5orf45	0.0805722	0.293113	FALSE	0.0804641	0.293288	FALSE	0.146113	0.00039221	TRUE
ENSG00000197226.8	TBC1D9B	-0.0367209	0.575363	FALSE	-0.0419073	0.585618	FALSE	0.0722364	0.0358364	FALSE
ENSG00000113269.9	RNF130	-8.11403e-05	0.979985	FALSE	0.000259252	1	FALSE	0.0368641	0.105465	FALSE
ENSG00000050748.13	MAPK9	0.0693598	0.438362	FALSE	0.0744446	0.434534	FALSE	0.2128	1.11683e-05	TRUE
ENSG00000131459.8	GFPT2	-0.165717	0.000637348	TRUE	-0.284348	3.77815e-05	TRUE	-0.181225	3.28358e-23	TRUE
ENSG00000131446.11	MGAT1	0.0471661	0.383606	FALSE	0.0492102	0.404214	FALSE	-0.0388348	0.17987	FALSE
ENSG00000248275.1	TRIM52-AS1	0.0609034	0.49545	FALSE	0.0691169	0.444832	FALSE	0.0588473	0.12183	FALSE
ENSG00000112685.9	EXOC2	-0.0607469	0.37351	FALSE	-0.300815	0.00182384	TRUE	-0.0714361	0.0780017	FALSE
ENSG00000112699.6	GMDS	-0.0696618	0.280396	FALSE	-0.0818266	0.267771	FALSE	-0.00110633	0.972735	FALSE
ENSG00000170542.5	SERPINB9	-0.233198	3.18353e-09	TRUE	-0.139345	2.2896e-09	TRUE	-0.271653	0	TRUE
ENSG00000124570.13	SERPINB6	-0.0576009	0.236698	FALSE	-0.0845303	0.199894	FALSE	-0.282621	9.37701e-30	TRUE
ENSG00000124588.15	NQO2	-0.0411108	0.176397	FALSE	-0.100301	1.92998e-06	TRUE	0.122516	2.01888e-30	TRUE
ENSG00000112739.12	PRPF4B	0.135596	0.0118898	FALSE	0.135916	0.0118074	FALSE	0.0930943	0.00487874	TRUE
ENSG00000198721.8	ECI2	0.0989438	0.0739839	FALSE	0.101086	0.0228285	FALSE	0.140267	2.06588e-09	TRUE
ENSG00000153046.13	CDYL	-0.0437935	0.590871	FALSE	-0.387292	0.00634553	TRUE	-0.161445	0.00123758	TRUE
ENSG00000214113.6	LYRM4	0.0564583	0.141719	FALSE	0.0871265	0.10848	FALSE	0.122089	1.19295e-14	TRUE
ENSG00000124782.15	RREB1	-0.0734647	0.389637	FALSE	-0.0764106	0.38775	FALSE	-0.136743	0.00518402	TRUE
ENSG00000124783.8	SSR1	0.0198573	0.473981	FALSE	0.0230939	0.480772	FALSE	0.0216554	0.0702671	FALSE
ENSG00000124784.4	RIOK1	0.0183764	0.74646	FALSE	0.0231073	0.741039	FALSE	-0.0360875	0.269004	FALSE
ENSG00000096696.9	DSP	-0.00891101	0.843964	FALSE	-0.00963961	0.902764	FALSE	0.0214194	0.340917	FALSE
ENSG00000168566.11	SNRNP48	0.0300843	0.630988	FALSE	0.0307741	0.633679	FALSE	-0.0592502	0.0654626	FALSE
ENSG00000188428.12	BLOC1S5	0.0236035	0.739622	FALSE	0.0651057	0.473858	FALSE	0.020141	0.504545	FALSE
ENSG00000124802.7	EEF1E1	0.0575411	0.428356	FALSE	0.0573631	0.428989	FALSE	0.0851289	0.0665053	FALSE
ENSG00000111843.9	TMEM14C	0.0255005	0.30465	FALSE	0.0365346	0.315321	FALSE	0.0153244	0.307204	FALSE
ENSG00000137210.9	TMEM14B	-0.0602813	0.461518	FALSE	-0.060404	0.461128	FALSE	-0.1472	0.00190649	TRUE
ENSG00000111859.12	NEDD9	0.00836277	0.922827	FALSE	0.00712768	0.929115	FALSE	0.252214	9.80315e-09	TRUE
ENSG00000145979.13	TBC1D7	0.134268	0.0806512	FALSE	0.313841	0.013606	FALSE	0.113137	0.0106825	TRUE
ENSG00000124523.10	SIRT5	0.000749651	0.991448	FALSE	-0.00366564	0.962775	FALSE	0.123963	0.000380919	TRUE
ENSG00000050393.7	MCUR1	0.0551152	0.190436	FALSE	0.054214	0.176081	FALSE	0.036468	0.0689668	FALSE
ENSG00000008083.9	JARID2	-0.0728197	0.25389	FALSE	-0.0724024	0.253974	FALSE	0.0142118	0.728141	FALSE
ENSG00000112186.7	CAP2	0.0468602	0.406285	FALSE	0.0467746	0.408611	FALSE	0.0391708	0.239054	FALSE
ENSG00000124789.7	NUP153	-0.019943	0.730313	FALSE	-0.0193483	0.74495	FALSE	-0.030571	0.290519	FALSE
ENSG00000137364.4	TPMT	-0.0599298	0.281043	FALSE	-0.0704376	0.265467	FALSE	0.00283928	0.921851	FALSE
ENSG00000124795.10	DEK	-0.0130895	0.711175	FALSE	-0.012803	0.723757	FALSE	-0.00790915	0.649747	FALSE
ENSG00000145996.7	CDKAL1	-0.0422901	0.417103	FALSE	-0.0462782	0.416207	FALSE	-0.0417064	0.185326	FALSE
ENSG00000124532.10	MRS2	-0.110926	0.00649457	FALSE	-0.220576	7.28203e-06	TRUE	-0.217159	1.31959e-47	TRUE
ENSG00000111802.9	TDP2	-0.0147783	0.765544	FALSE	0.0599387	0.283892	FALSE	-0.106707	2.22106e-06	TRUE
ENSG00000112304.6	ACOT13	0.0484223	0.309246	FALSE	0.0665805	0.174562	FALSE	-0.00210128	0.91969	FALSE
ENSG00000112308.8	C6orf62	-0.0349372	0.222967	FALSE	-0.0416505	0.132872	FALSE	-0.0231329	0.168143	FALSE
ENSG00000112312.5	GMNN	-0.00733237	0.847322	FALSE	-0.008108	0.879531	FALSE	0.00260063	0.905138	FALSE
ENSG00000187837.2	HIST1H1C	0.0105577	0.812242	FALSE	0.0111985	0.820992	FALSE	0.049331	0.0291212	FALSE
ENSG00000197061.3	HIST1H4C	-0.0183295	0.182471	FALSE	-0.0170816	0.130763	FALSE	0.000513275	0.907223	FALSE
ENSG00000180573.8	HIST1H2AC	-0.0185065	0.819488	FALSE	-0.0173609	0.840154	FALSE	-0.0911759	0.0561418	FALSE
ENSG00000182952.4	HMGN4	0.114476	0.0031152	TRUE	0.11745	0.00312794	TRUE	0.131963	5.80461e-11	TRUE
ENSG00000198315.6	ZKSCAN8	-0.146291	0.0360113	FALSE	-0.14641	0.0361401	FALSE	-0.137204	9.78956e-05	TRUE
ENSG00000161904.7	LEMD2	0.0163864	0.850307	FALSE	0.0237154	0.832123	FALSE	0.0941266	0.029248	FALSE
ENSG00000272325.1	NUDT3	-0.20876	0.00517691	FALSE	-0.159117	0.0125455	FALSE	-0.0770755	0.0258412	FALSE
ENSG00000124614.9	RPS10	-0.639923	1.8061e-112	TRUE	-0.639922	7.47032e-113	TRUE	-0.617765	0	TRUE
ENSG00000064995.12	TAF11	-0.0130621	0.789615	FALSE	0.0093816	0.736437	FALSE	-0.012656	0.696904	FALSE
ENSG00000198755.6	RPL10A	0.0244324	0.545669	FALSE	0.0283625	0.480425	FALSE	0.0411689	0.0438496	FALSE
ENSG00000096060.10	FKBP5	0.426878	1.79298e-08	TRUE	0.559956	1.71107e-11	TRUE	0.345604	4.13592e-18	TRUE
ENSG00000096063.10	SRPK1	0.0299753	0.663693	FALSE	0.0600438	0.5381	FALSE	0.0370995	0.452701	FALSE
ENSG00000112078.9	KCTD20	-0.105142	0.152688	FALSE	-0.138406	0.0918656	FALSE	-0.158103	5.16314e-06	TRUE
ENSG00000112081.12	SRSF3	-0.064732	0.00307744	TRUE	-0.0675508	0.00313103	TRUE	-0.0553793	3.58733e-06	TRUE
ENSG00000137168.7	PPIL1	-0.0804498	0.0504718	FALSE	-0.0719597	0.0556138	FALSE	-0.051594	0.0303936	FALSE
ENSG00000137409.14	MTCH1	0.0165221	0.641512	FALSE	0.0230304	0.795778	FALSE	0.0305541	0.0275382	FALSE
ENSG00000137193.9	PIM1	-0.119325	0.032817	FALSE	-0.234758	0.00308871	TRUE	-0.126478	0.000135377	TRUE
ENSG00000065491.8	TBC1D22B	-0.035696	0.676705	FALSE	-0.309627	0.0166014	FALSE	-0.00357576	0.947755	FALSE
ENSG00000112130.12	RNF8	-0.0779825	0.239591	FALSE	-0.080191	0.24011	FALSE	-0.187499	1.73677e-07	TRUE
ENSG00000198937.8	CCDC167	0.134444	0.00547949	FALSE	0.134999	0.00547941	TRUE	0.136111	9.42847e-10	TRUE
ENSG00000124767.6	GLO1	-0.0330176	0.075059	FALSE	-0.0339733	0.0736547	FALSE	-0.022302	0.00713789	TRUE
ENSG00000124596.12	OARD1	-0.0117906	0.832038	FALSE	-0.0119634	0.829037	FALSE	-0.0135696	0.642104	FALSE
ENSG00000124641.10	MED20	-0.058868	0.28223	FALSE	-0.0590333	0.280446	FALSE	-0.00646645	0.841257	FALSE
ENSG00000112578.5	BYSL	0.0392514	0.518195	FALSE	0.257197	0.0117861	FALSE	0.0702601	0.011809	TRUE
ENSG00000112576.8	CCND3	0.164429	0.00827622	FALSE	0.164957	0.00892748	FALSE	0.168634	8.65199e-09	TRUE
ENSG00000137413.11	TAF8	-0.0922196	0.205749	FALSE	-0.108062	0.200956	FALSE	-0.109066	0.0050158	TRUE
ENSG00000188112.4	C6orf132	0.187228	0.0866002	FALSE	0.187288	0.0797511	FALSE	0.190978	0.00224796	TRUE
ENSG00000048544.5	MRPS10	0.0759086	0.149534	FALSE	0.0763818	0.252131	FALSE	0.0719513	0.00895057	TRUE
ENSG00000024048.6	UBR2	-0.045278	0.433689	FALSE	-0.0539329	0.570783	FALSE	-0.140729	4.70301e-07	TRUE
ENSG00000137161.12	CNPY3	-0.0080826	0.84803	FALSE	-0.00829551	0.841766	FALSE	-0.0459968	0.0484055	FALSE
ENSG00000112655.11	PTK7	0.0913804	0.094575	FALSE	0.0920219	0.0945178	FALSE	0.0334018	0.28648	FALSE
ENSG00000112667.8	DNPH1	-0.0548764	0.421218	FALSE	-0.0548772	0.421218	FALSE	0.130544	7.96715e-05	TRUE
ENSG00000146215.9	CRIP3	-0.407862	0.000167929	TRUE	-0.407948	0.000168735	TRUE	-0.193798	0.000778548	TRUE
ENSG00000124571.13	XPO5	-0.0411411	0.39039	FALSE	-0.0645523	0.112823	FALSE	-0.15575	2.1025e-09	TRUE
ENSG00000124688.9	MAD2L1BP	-0.0254837	0.620084	FALSE	-0.0255711	0.618968	FALSE	-0.0686109	0.00893351	TRUE
ENSG00000180992.5	MRPL14	0.00116532	0.908738	FALSE	-0.0396966	1	FALSE	0.0147868	0.105387	FALSE
ENSG00000157593.12	SLC35B2	-0.0467964	0.386581	FALSE	-0.0509812	0.350509	FALSE	-0.048021	0.0626759	FALSE
ENSG00000096401.7	CDC5L	-0.0077451	0.848129	FALSE	-0.011495	0.829295	FALSE	0.037164	0.161562	FALSE
ENSG00000196284.9	SUPT3H	0.134579	0.0945653	FALSE	0.162681	0.0245655	FALSE	0.25516	4.79661e-09	TRUE
ENSG00000112796.5	ENPP5	0.337919	0.00014683	TRUE	0.356821	6.27121e-05	TRUE	0.418858	1.57135e-43	TRUE
ENSG00000146072.6	TNFRSF21	-0.0987857	0.140448	FALSE	-0.0983611	0.140459	FALSE	-0.0323014	0.479673	FALSE
ENSG00000198087.7	CD2AP	-0.196007	0.0166927	FALSE	-0.225188	0.015839	FALSE	-0.171488	0.00148623	TRUE
ENSG00000146085.7	MUT	-0.0635681	0.297836	FALSE	-0.0630137	0.263668	FALSE	-0.0660537	0.0267529	FALSE
ENSG00000031691.6	CENPQ	0.16555	0.00516171	FALSE	0.266952	0.000207075	TRUE	0.109567	0.000131793	TRUE
ENSG00000112118.13	MCM3	-0.0620377	0.0477858	FALSE	-0.0635039	0.0491851	FALSE	-0.0420652	0.0100614	TRUE
ENSG00000096093.10	EFHC1	-0.0600858	0.435844	FALSE	-0.0602733	0.435323	FALSE	-0.0182517	0.69693	FALSE
ENSG00000065308.4	TRAM2	0.0185569	0.756379	FALSE	0.0664201	1	FALSE	0.146979	8.62702e-09	TRUE
ENSG00000170899.6	GSTA4	0.0645053	0.276898	FALSE	0.326515	0.00311728	TRUE	0.0903649	0.000256872	TRUE
ENSG00000012660.9	ELOVL5	-0.0414587	0.368104	FALSE	-0.057101	0.358664	FALSE	-0.0222176	0.337198	FALSE
ENSG00000151914.13	DST	0.164714	0.00424457	FALSE	0.168694	0.00430127	TRUE	0.172044	1.74756e-08	TRUE
ENSG00000168116.9	KIAA1586	-0.244834	0.000249759	TRUE	-0.242564	0.000347719	TRUE	-0.187804	5.19857e-07	TRUE
ENSG00000168216.6	LMBRD1	-0.0311594	0.637244	FALSE	-0.0437193	0.372661	FALSE	-0.0340997	0.376799	FALSE
ENSG00000154079.5	C6orf57	-0.0547937	0.515102	FALSE	-0.0248447	0.789075	FALSE	-0.00806282	0.884821	FALSE
ENSG00000135297.11	MTO1	-0.123898	0.157279	FALSE	-0.124255	0.156655	FALSE	0.0425778	0.400562	FALSE
ENSG00000156508.13	EEF1A1	-0.0355066	0.601879	FALSE	-0.0357438	0.599956	FALSE	0.00285451	0.944403	FALSE
ENSG00000112701.13	SENP6	0.0232284	0.667429	FALSE	0.0232152	0.668633	FALSE	0.0617302	0.0314745	FALSE
ENSG00000196586.9	MYO6	0.00375704	0.984816	FALSE	0.00366857	1	FALSE	0.0629006	0.159961	FALSE
ENSG00000146247.13	PHIP	-0.0314998	0.555899	FALSE	-0.0510526	0.517961	FALSE	0.00521326	0.846325	FALSE
ENSG00000198478.6	SH3BGRL2	-0.0670491	0.318337	FALSE	-0.279847	0.055995	FALSE	0.0796569	0.030425	FALSE
ENSG00000112742.5	TTK	-0.00786205	0.910968	FALSE	-0.00851353	0.90515	FALSE	0.00530488	0.821432	FALSE
ENSG00000146242.5	TPBG	0.00891841	0.877591	FALSE	0.00872665	0.879853	FALSE	-0.0817216	0.0209943	TRUE
ENSG00000118420.12	UBE3D	0.0574328	0.48086	FALSE	0.0669608	0.472795	FALSE	0.0592221	0.139929	FALSE
ENSG00000013375.11	PGM3	0.0634682	0.231663	FALSE	0.0634481	0.23265	FALSE	0.0659829	0.0166048	TRUE
ENSG00000065833.7	ME1	-0.129901	0.08724	FALSE	-0.129694	0.0880225	FALSE	-0.261789	8.353e-09	TRUE
ENSG00000203875.6	SNHG5	0.365266	0	TRUE	0.335121	5.35919e-19	TRUE	-0.0402564	0.0226189	TRUE
ENSG00000188994.8	ZNF292	0.00398192	0.955425	FALSE	0.00396824	0.956548	FALSE	0.0397494	0.245835	FALSE
ENSG00000111850.6	SMIM8	-0.150679	0.0872	FALSE	-0.151	0.0871508	FALSE	-0.107526	0.0211341	TRUE
ENSG00000164414.12	SLC35A1	0.0267411	0.714089	FALSE	0.00146741	0.843848	FALSE	-0.124911	0.00093704	TRUE
ENSG00000146282.13	RARS2	-0.000500894	0.991317	FALSE	-0.00477607	0.944222	FALSE	0.00406852	0.891313	FALSE
ENSG00000135334.8	AKIRIN2	-0.0618971	0.165733	FALSE	-0.0624064	0.166056	FALSE	-0.0574289	0.0194408	TRUE
ENSG00000198833.6	UBE2J1	0.00686787	0.931172	FALSE	0.0107337	0.898952	FALSE	0.034523	0.308059	FALSE
ENSG00000135299.12	ANKRD6	0.180724	0.042009	FALSE	0.183746	0.0418527	FALSE	0.147242	0.00250174	TRUE
ENSG00000083099.6	LYRM2	-0.024085	0.699602	FALSE	-0.0241953	0.698597	FALSE	-0.0079459	0.822154	FALSE
ENSG00000112159.7	MDN1	-0.0153002	0.815012	FALSE	-0.0220733	0.794881	FALSE	0.0194634	0.581364	FALSE
ENSG00000118412.8	CASP8AP2	-0.0462104	0.443278	FALSE	-0.0462872	0.44356	FALSE	-0.00105727	0.975868	FALSE
ENSG00000172469.10	MANEA	0.308648	7.79878e-07	TRUE	0.430674	2.91557e-09	TRUE	0.392802	5.68784e-35	TRUE
ENSG00000123545.5	NDUFAF4	0.0234592	0.538574	FALSE	0.0356401	0.490561	FALSE	0.0675418	6.19218e-05	TRUE
ENSG00000146263.7	MMS22L	-0.0468782	0.49147	FALSE	-0.0476813	0.48944	FALSE	-0.0164232	0.631978	FALSE
ENSG00000112234.4	FBXL4	0.0362178	0.629965	FALSE	0.0371356	0.646038	FALSE	0.0732802	0.0848366	FALSE
ENSG00000132423.6	COQ3	0.042512	0.495336	FALSE	0.0464274	0.49572	FALSE	0.0569615	0.0505949	FALSE
ENSG00000132424.10	PNISR	0.101301	0.108469	FALSE	0.104509	0.108908	FALSE	0.0847803	0.0212105	TRUE
ENSG00000123552.13	USP45	-0.00889369	0.906	FALSE	-0.011768	0.893162	FALSE	-0.00954493	0.808716	FALSE
ENSG00000112237.8	CCNC	-0.131437	0.00186718	TRUE	-0.231866	0.000171749	TRUE	-0.119233	9.22843e-12	TRUE
ENSG00000112249.9	ASCC3	-0.0098708	0.852694	FALSE	-0.0204099	0.732784	FALSE	-0.060378	0.0400258	FALSE
ENSG00000085377.9	PREP	-0.00901333	0.811566	FALSE	-0.00932111	0.807915	FALSE	0.0111282	0.661556	FALSE
ENSG00000130347.8	RTN4IP1	-0.038773	0.607581	FALSE	-0.0669701	0.540461	FALSE	-0.0148615	0.707363	FALSE
ENSG00000130348.7	QRSL1	0.0615302	0.249882	FALSE	0.0671341	0.240954	FALSE	0.0787395	0.000856925	TRUE
ENSG00000025796.9	SEC63	0.0950814	0.209081	FALSE	0.0950448	0.21043	FALSE	0.0426613	0.300838	FALSE
ENSG00000081087.10	OSTM1	-0.0210969	0.79404	FALSE	-0.0210386	0.795136	FALSE	0.0331901	0.430941	FALSE
ENSG00000135535.10	CD164	0.0345513	0.453089	FALSE	0.0223512	0.483981	FALSE	0.105515	3.48027e-15	TRUE
ENSG00000135596.13	MICAL1	-0.0427812	0.577296	FALSE	-0.0424914	0.582725	FALSE	-0.140158	9.85718e-05	TRUE
ENSG00000112367.6	FIG4	0.0194201	0.804084	FALSE	0.0191541	0.808322	FALSE	0.0238528	0.601908	FALSE
ENSG00000123505.10	AMD1	0.0645828	0.341654	FALSE	0.0646876	0.342615	FALSE	0.0628471	0.09834	FALSE
ENSG00000197498.8	RPF2	0.339388	0.000152606	TRUE	0.406721	1.49591e-05	TRUE	0.302141	4.89736e-13	TRUE
ENSG00000231889.3	TRAF3IP2-AS1	0.186644	0.0367555	FALSE	0.186658	0.0368292	FALSE	0.120699	0.00104748	TRUE
ENSG00000155130.5	MARCKS	-0.0600355	0.21141	FALSE	-0.0796434	0.155483	FALSE	-0.0824388	0.000366015	TRUE
ENSG00000196591.7	HDAC2	0.0191853	0.603239	FALSE	0.0192694	0.601264	FALSE	-0.0129865	0.665132	FALSE
ENSG00000187189.9	TSPYL4	0.0602983	0.151851	FALSE	0.0622359	0.151981	FALSE	0.0917186	5.41104e-08	TRUE
ENSG00000111817.12	DSE	0.194049	0.0422007	FALSE	0.201938	0.04271	FALSE	0.282598	4.96773e-06	TRUE
ENSG00000189241.6	TSPYL1	-0.00354143	0.813679	FALSE	0.0462354	1	FALSE	-0.0323768	0.00256177	TRUE
ENSG00000047932.9	GOPC	-0.126359	0.0651078	FALSE	-0.128172	0.0650212	FALSE	-0.184712	4.97682e-05	TRUE
ENSG00000196376.6	SLC35F1	0.124122	0.252657	FALSE	0.124417	0.25202	FALSE	0.0389807	0.486994	FALSE
ENSG00000152661.7	GJA1	-0.0172749	0.800653	FALSE	-0.0144847	0.440681	FALSE	-0.0719342	0.0191755	TRUE
ENSG00000111897.6	SERINC1	-0.0540388	0.204186	FALSE	-0.066926	0.195814	FALSE	-0.0277029	0.173233	FALSE
ENSG00000135549.10	PKIB	0.0157514	0.861008	FALSE	0.0153159	0.853567	FALSE	-0.0296955	0.29445	FALSE
ENSG00000186439.8	TRDN	-0.324443	3.08885e-06	TRUE	-1.0319	4.50588e-40	TRUE	-0.377587	7.99982e-48	TRUE
ENSG00000111911.5	HINT3	-0.0249078	0.740062	FALSE	-0.02886	0.72982	FALSE	-0.00909312	0.847557	FALSE
ENSG00000093144.14	ECHDC1	-0.081432	0.170975	FALSE	-0.0816318	0.170173	FALSE	-0.0935241	0.018786	TRUE
ENSG00000152894.10	PTPRK	0.0428041	0.644221	FALSE	0.0624667	0.65208	FALSE	0.183543	0.00292458	TRUE
ENSG00000079819.12	EPB41L2	0.0681115	0.223063	FALSE	0.0692054	0.229483	FALSE	0.0481485	0.137394	FALSE
ENSG00000079950.9	STX7	0.0225616	0.676379	FALSE	0.0223915	0.677152	FALSE	0.0388324	0.131276	FALSE
ENSG00000112306.7	RPS12	-0.00372764	0.675151	FALSE	-0.00882825	0.225508	FALSE	-0.00932747	0.156252	FALSE
ENSG00000112339.10	HBS1L	-0.0215659	0.633592	FALSE	-0.0363642	0.440307	FALSE	0.046156	0.0679246	FALSE
ENSG00000027697.8	IFNGR1	0.020531	0.757243	FALSE	0.0262613	0.754237	FALSE	0.0100873	0.793869	FALSE
ENSG00000112378.11	PERP	-0.0672566	0.0256103	FALSE	-0.132375	0.00361234	TRUE	-0.0720156	3.22349e-16	TRUE
ENSG00000024862.12	CCDC28A	0.00347489	0.962235	FALSE	0.00530537	0.94799	FALSE	-0.0293053	0.527231	FALSE
ENSG00000164442.8	CITED2	-0.0354845	0.533728	FALSE	-0.0469001	0.523683	FALSE	-0.0452202	0.151781	FALSE
ENSG00000009844.11	VTA1	0.0192844	0.824567	FALSE	0.0192437	0.825298	FALSE	-0.0014212	0.978049	FALSE
ENSG00000001036.9	FUCA2	0.0775196	0.0990313	FALSE	0.0775335	0.0996942	FALSE	0.0503543	0.00215949	TRUE
ENSG00000112419.10	PHACTR2	0.0926654	0.0881939	FALSE	0.102533	0.0837438	FALSE	0.0703092	0.00412529	TRUE
ENSG00000152818.14	UTRN	0.0534232	0.42306	FALSE	0.0537563	0.422831	FALSE	0.0121889	0.76353	FALSE
ENSG00000118496.4	FBXO30	-0.00276312	0.974245	FALSE	-4.45932e-05	0.989308	FALSE	-0.0219237	0.629638	FALSE
ENSG00000186625.9	KATNA1	-0.106443	0.136	FALSE	-0.175676	0.0486039	FALSE	-0.0336092	0.395819	FALSE
ENSG00000131023.8	LATS1	0.0435212	0.503529	FALSE	0.0476038	0.490181	FALSE	0.101348	0.00370964	TRUE
ENSG00000120265.12	PCMT1	0.010743	0.884551	FALSE	-0.0217695	0.495331	FALSE	0.0415239	0.00165815	TRUE
ENSG00000120254.11	MTHFD1L	-0.0441468	0.462421	FALSE	-0.0485379	0.463236	FALSE	-0.0837041	0.0113667	TRUE
ENSG00000131016.12	AKAP12	-0.0696953	0.127569	FALSE	-0.101372	0.0685094	FALSE	-0.0200562	0.283659	FALSE
ENSG00000155906.12	RMND1	0.0428726	0.505904	FALSE	0.0414951	0.443271	FALSE	0.0269458	0.37143	FALSE
ENSG00000146476.6	C6orf211	0.0720067	0.15694	FALSE	0.0783244	0.161337	FALSE	0.0561739	0.023918	TRUE
ENSG00000112029.5	FBXO5	-0.0408982	0.361081	FALSE	-0.0418601	0.361391	FALSE	-0.00417437	0.833568	FALSE
ENSG00000153721.13	CNKSR3	0.0154539	0.872669	FALSE	0.0208293	1	FALSE	0.227935	5.18997e-06	TRUE
ENSG00000029639.6	TFB1M	0.142605	0.00544731	FALSE	0.20723	0.000954506	TRUE	0.266515	1.14852e-26	TRUE
ENSG00000130340.10	SNX9	-0.0698154	0.305602	FALSE	-0.070136	0.306412	FALSE	-0.225062	3.50578e-13	TRUE
ENSG00000122335.9	SERAC1	0.035126	0.693045	FALSE	0.0358626	0.683072	FALSE	0.0311859	0.561755	FALSE
ENSG00000130338.8	TULP4	-0.160427	0.0027181	TRUE	-0.159564	0.00438849	TRUE	-0.177599	3.4681e-13	TRUE
ENSG00000146425.6	DYNLT1	-0.0793947	0.00306973	TRUE	-0.113981	0.000688501	TRUE	-0.0985176	6.33761e-12	TRUE
ENSG00000092820.13	EZR	0.0970476	0.00586549	FALSE	0.170871	0.00194653	TRUE	0.124505	2.54281e-09	TRUE
ENSG00000146457.10	WTAP	-0.0334409	0.687793	FALSE	-0.0335632	0.68889	FALSE	-0.0616591	0.129607	FALSE
ENSG00000112096.12	SOD2	0.151666	0.0130095	FALSE	0.167843	0.0129621	FALSE	0.179468	1.60069e-08	TRUE
ENSG00000120437.7	ACAT2	0.0106836	0.579946	FALSE	0.0151383	0.486018	FALSE	0.0123264	0.0092298	TRUE
ENSG00000112110.5	MRPL18	-0.1064	0.00290348	TRUE	-0.116547	0.00282806	TRUE	-0.150547	2.53827e-22	TRUE
ENSG00000197081.8	IGF2R	0.0920685	0.301467	FALSE	0.127507	0.238954	FALSE	0.035889	0.514134	FALSE
ENSG00000164458.5	T	-0.195416	0.0331252	FALSE	-0.278317	0.00156494	TRUE	0.010531	0.766826	FALSE
ENSG00000198818.5	SFT2D1	-0.0563302	0.0545938	FALSE	-0.0705989	0.0569414	FALSE	-0.0681276	7.56383e-09	TRUE
ENSG00000060762.14	MPC1	-0.0210905	0.772312	FALSE	-0.0202478	0.771869	FALSE	0.084775	0.0441029	FALSE
ENSG00000026297.11	RNASET2	0.0961245	0.103637	FALSE	0.349874	0.000534148	TRUE	-0.0321616	0.252769	FALSE
ENSG00000213066.7	FGFR1OP	-0.062796	0.475789	FALSE	-0.0631239	0.47512	FALSE	-0.170066	0.000550352	TRUE
ENSG00000186340.10	THBS2	0.220279	0.23465	FALSE	0.276243	0.175358	FALSE	0.366787	0.000151688	TRUE
ENSG00000184465.11	WDR27	0.00385959	0.959982	FALSE	0.00342389	0.959777	FALSE	-0.057179	0.126313	FALSE
ENSG00000112584.9	FAM120B	0.116932	0.0375109	FALSE	0.121778	0.0272239	FALSE	0.0874545	5.84903e-05	TRUE
ENSG00000008018.8	PSMB1	0.0220377	0.281918	FALSE	0.0222147	0.284789	FALSE	0.0232043	0.0027417	TRUE
ENSG00000112592.8	TBP	-0.0870941	0.191727	FALSE	-0.0871293	0.192413	FALSE	-0.0545388	0.175277	FALSE
ENSG00000071994.6	PDCD2	0.00084563	0.974595	FALSE	0.0978509	0.228735	FALSE	0.0074517	0.708978	FALSE
ENSG00000164818.11	HEATR2	0.0993704	0.139484	FALSE	0.100352	0.139326	FALSE	0.0546343	0.0816037	FALSE
ENSG00000164828.13	SUN1	0.0550176	0.271516	FALSE	0.0556111	0.274883	FALSE	0.0339814	0.203848	FALSE
ENSG00000146540.10	C7orf50	0.116781	6.36176e-05	TRUE	0.274216	6.7024e-13	TRUE	0.00609733	0.635886	FALSE
ENSG00000178381.7	ZFAND2A	0.307995	1.44851e-05	TRUE	0.326186	3.33093e-05	TRUE	0.418824	2.51731e-40	TRUE
ENSG00000002822.11	MAD1L1	0.0550149	0.366626	FALSE	0.0549315	0.367797	FALSE	0.0264863	0.460903	FALSE
ENSG00000122687.13	FTSJ2	-0.11218	0.147723	FALSE	-0.118709	0.151936	FALSE	-0.132409	0.000219521	TRUE
ENSG00000106268.11	NUDT1	-0.010895	0.833765	FALSE	-0.00882578	0.847053	FALSE	-0.0277998	0.180813	FALSE
ENSG00000106009.11	BRAT1	0.0650035	0.2456	FALSE	0.0650962	0.245747	FALSE	0.127877	5.4806e-08	TRUE
ENSG00000136295.10	TTYH3	0.00654663	0.945835	FALSE	0.00695804	0.967316	FALSE	0.0689833	0.0231774	TRUE
ENSG00000146535.9	GNA12	-0.0905954	0.185951	FALSE	-0.232513	0.143546	FALSE	-0.0211794	0.383717	FALSE
ENSG00000196204.7	RNF216P1	0.00919177	0.84846	FALSE	0.0303127	1	FALSE	0.0157752	0.332056	FALSE
ENSG00000157954.10	WIPI2	0.117519	0.102502	FALSE	0.134246	0.104579	FALSE	0.113334	0.00504061	TRUE
ENSG00000075624.9	ACTB	0.00841831	0.0759617	FALSE	0.0169735	0.0253371	FALSE	0.00723266	0.00477163	TRUE
ENSG00000075618.13	FSCN1	0.0284449	0.392135	FALSE	0.0208558	0.312731	FALSE	0.0255177	0.247226	FALSE
ENSG00000122512.10	PMS2	0.104412	0.23836	FALSE	0.104902	0.238205	FALSE	0.0942315	0.0788728	FALSE
ENSG00000106305.5	AIMP2	-0.00951453	0.859804	FALSE	-0.00770153	0.878969	FALSE	-0.00991053	0.74041	FALSE
ENSG00000086232.8	EIF2AK1	-0.129155	0.0236026	FALSE	-0.127603	0.024013	FALSE	-0.0602907	0.0438522	FALSE
ENSG00000178397.8	FAM220A	-0.0217648	0.662058	FALSE	-0.0227008	0.663152	FALSE	-0.00626178	0.774973	FALSE
ENSG00000136238.13	RAC1	-0.00356796	1	FALSE	-0.00141875	0.972459	FALSE	-0.0212387	0.477893	FALSE
ENSG00000164535.10	DAGLB	0.0819463	0.202137	FALSE	0.0822527	0.20307	FALSE	0.0725056	0.00885976	TRUE
ENSG00000136240.5	KDELR2	0.00935294	0.757569	FALSE	0.0131867	0.740399	FALSE	0.0123884	0.54958	FALSE
ENSG00000136247.10	ZDHHC4	-0.107726	0.0537496	FALSE	-0.124605	0.0682014	FALSE	-0.0870887	0.000539783	TRUE
ENSG00000106392.6	C1GALT1	0.00581898	0.890127	FALSE	-0.0333912	1	FALSE	0.0237563	0.373563	FALSE
ENSG00000164654.11	MIOS	-0.093336	0.26943	FALSE	-0.096296	0.268128	FALSE	-0.143471	0.00203514	TRUE
ENSG00000219545.5	RPA3-AS1	-0.0700795	0.292309	FALSE	-0.0835574	0.27644	FALSE	0.00380192	0.897152	FALSE
ENSG00000106460.14	TMEM106B	0.119555	0.0146591	FALSE	0.119639	0.0148099	FALSE	0.145246	1.45291e-16	TRUE
ENSG00000146530.7	VWDE	-0.682352	3.8584e-10	TRUE	-0.903542	7.10496e-16	TRUE	-0.491018	1.34033e-24	TRUE
ENSG00000122644.8	ARL4A	-0.0168336	0.790702	FALSE	-0.016823	0.79053	FALSE	0.00555545	0.871078	FALSE
ENSG00000006468.9	ETV1	-0.01821	0.74843	FALSE	-0.0188976	0.781596	FALSE	0.0222415	0.455622	FALSE
ENSG00000106524.4	ANKMY2	0.0025964	0.958667	FALSE	0.00173565	0.967381	FALSE	-0.0567609	0.007676	TRUE
ENSG00000136261.10	BZW2	0.0158849	0.710592	FALSE	0.0156517	0.715086	FALSE	0.0748621	0.0145572	TRUE
ENSG00000106537.7	TSPAN13	0.116062	0.00485432	FALSE	0.139725	0.00415527	TRUE	0.106425	2.26427e-08	TRUE
ENSG00000164649.15	CDCA7L	0.0111773	0.790763	FALSE	-0.250569	1.85652e-05	TRUE	0.0344134	0.0974656	FALSE
ENSG00000196683.6	TOMM7	-0.0424937	0.064817	FALSE	-0.0425387	0.0648038	FALSE	-0.0336398	0.0207399	TRUE
ENSG00000122591.7	FAM126A	0.143495	0.00282472	TRUE	0.315279	2.82733e-07	TRUE	0.0790784	0.000578324	TRUE
ENSG00000122550.13	KLHL7	-0.0694147	0.13784	FALSE	-0.0884985	0.0642846	FALSE	-0.0290118	0.236997	FALSE
ENSG00000136243.12	NUPL2	-0.125266	0.118342	FALSE	-0.15652	0.114055	FALSE	-0.0829362	0.0602315	FALSE
ENSG00000188732.6	FAM221A	0.108208	0.202823	FALSE	0.108545	0.080314	FALSE	0.149527	0.000679936	TRUE
ENSG00000105926.11	MPP6	-0.0918672	0.287457	FALSE	-0.547538	5.10846e-05	TRUE	-0.232176	1.68482e-06	TRUE
ENSG00000106049.4	HIBADH	0.0137171	0.83159	FALSE	-0.45151	1.52397e-06	TRUE	-0.110509	0.00340458	TRUE
ENSG00000106066.9	CPVL	0.103098	0.0315686	FALSE	0.115741	0.0302898	FALSE	0.0800486	7.17614e-05	TRUE
ENSG00000122574.6	WIPF3	-0.00508241	0.953836	FALSE	-0.0109409	0.942604	FALSE	-0.101073	0.00115427	TRUE
ENSG00000136193.12	SCRN1	-0.15468	0.0260575	FALSE	-0.257592	0.00954741	FALSE	-0.222641	1.20898e-26	TRUE
ENSG00000006625.13	GGCT	-0.0245317	0.557933	FALSE	-0.024251	0.563637	FALSE	0.0154019	0.478338	FALSE
ENSG00000106105.9	GARS	-0.00196247	1	FALSE	0.00066709	0.961294	FALSE	-0.00333455	0.86575	FALSE
ENSG00000106355.5	LSM5	-0.0270933	0.309853	FALSE	-0.0610193	0.104766	FALSE	-0.0280543	0.0732589	FALSE
ENSG00000105778.13	AVL9	0.0498651	0.28544	FALSE	0.0501492	0.284124	FALSE	0.0208421	0.427142	FALSE
ENSG00000170852.6	KBTBD2	-0.080957	0.287623	FALSE	-0.0810645	0.287595	FALSE	-0.0319049	0.389032	FALSE
ENSG00000122643.14	NT5C3A	-0.131636	0.0341075	FALSE	-0.131838	0.0338774	FALSE	-0.157525	3.24686e-06	TRUE
ENSG00000122557.5	HERPUD2	-0.0123978	0.833195	FALSE	-0.0122042	0.836757	FALSE	-0.0289192	0.393121	FALSE
ENSG00000011426.6	ANLN	0.0130551	0.779979	FALSE	0.0132398	0.780567	FALSE	0.103955	6.51447e-06	TRUE
ENSG00000155849.11	ELMO1	-0.126484	0.0606728	FALSE	-0.164671	0.0511711	FALSE	-0.0883103	0.0328874	FALSE
ENSG00000010270.9	STARD3NL	0.0290685	0.432278	FALSE	0.0256794	0.43594	FALSE	0.0207261	0.173387	FALSE
ENSG00000006715.11	VPS41	0.0375677	0.427077	FALSE	0.0373917	0.427419	FALSE	-0.0143265	0.528068	FALSE
ENSG00000006451.3	RALA	0.0658393	0.286977	FALSE	0.069105	0.288322	FALSE	0.133266	0.00259306	TRUE
ENSG00000106591.3	MRPL32	-0.0288458	0.431885	FALSE	-0.0590404	0.130676	FALSE	-0.0080643	0.541461	FALSE
ENSG00000164543.5	STK17A	0.0745421	0.202545	FALSE	0.0744364	0.202652	FALSE	0.107338	1.55826e-05	TRUE
ENSG00000106603.13	COA1	-0.000835753	0.795057	FALSE	-0.00146099	0.911144	FALSE	0.0470826	0.0052401	TRUE
ENSG00000106605.6	BLVRA	-0.0747627	0.106611	FALSE	-0.289039	6.60953e-06	TRUE	-0.0305802	0.142056	FALSE
ENSG00000136279.14	DBNL	-0.0597474	0.329086	FALSE	-0.0598806	0.329494	FALSE	-0.0763497	0.021393	TRUE
ENSG00000106624.4	AEBP1	0.258932	0.00128825	TRUE	0.25873	0.00129441	TRUE	0.263704	6.9735e-07	TRUE
ENSG00000015676.13	NUDCD3	0.0105873	0.893275	FALSE	0.0104221	0.895599	FALSE	0.0926083	7.31265e-05	TRUE
ENSG00000136271.6	DDX56	-0.0308646	0.517626	FALSE	-0.0308555	0.518081	FALSE	-0.0380354	0.0963838	FALSE
ENSG00000158604.10	TMED4	0.0628506	0.123674	FALSE	0.0678901	0.151	FALSE	0.0497785	0.00873882	TRUE
ENSG00000105953.10	OGDH	-0.0378789	0.561434	FALSE	-0.0505039	0.545032	FALSE	-0.124059	0.000790101	TRUE
ENSG00000196262.9	PPIA	0.0469168	0.226304	FALSE	0.164209	0.0198906	FALSE	-0.0059792	0.718523	FALSE
ENSG00000105968.14	H2AFV	0.0703853	0.261175	FALSE	0.0708795	0.261194	FALSE	0.0620964	0.0127603	TRUE
ENSG00000232956.4	SNHG15	0.0772053	0.134395	FALSE	0.0950868	0.123507	FALSE	0.0459862	0.015964	TRUE
ENSG00000136280.11	CCM2	0.000508371	1	FALSE	0.000223177	1	FALSE	0.0657657	0.0490842	FALSE
ENSG00000136270.9	TBRG4	0.0262984	0.46611	FALSE	0.0300231	0.445564	FALSE	0.00636348	0.679989	FALSE
ENSG00000136273.7	HUS1	-0.0417792	0.49666	FALSE	-0.0420688	0.492358	FALSE	-0.105472	0.000167724	TRUE
ENSG00000183696.9	UPP1	0.240741	0.000151294	TRUE	0.359432	3.98156e-06	TRUE	0.0541754	0.107967	FALSE
ENSG00000132434.5	LANCL2	0.0200122	0.777181	FALSE	0.0222108	0.774816	FALSE	0.0160361	0.646716	FALSE
ENSG00000146729.5	GBAS	-0.0281322	0.500961	FALSE	-0.0300138	0.525139	FALSE	0.0203364	0.386629	FALSE
ENSG00000239789.1	MRPS17	-0.0854593	0.140227	FALSE	-0.087069	0.140092	FALSE	-0.0490054	0.119959	FALSE
ENSG00000146731.6	CCT6A	0.012163	0.507658	FALSE	0.00480557	0.717113	FALSE	-0.0014876	0.886967	FALSE
ENSG00000129103.13	SUMF2	-0.0617877	0.193003	FALSE	0.0203899	1	FALSE	-0.0555096	0.033658	FALSE
ENSG00000106153.12	CHCHD2	-0.0877916	1	FALSE	-0.124287	0.0454166	FALSE	-0.045928	0.0110251	TRUE
ENSG00000173041.7	ZNF680	0.132771	0.0536679	FALSE	0.301617	0.0276488	FALSE	0.341326	1.64991e-22	TRUE
ENSG00000197008.5	ZNF138	0.126063	0.0124905	FALSE	0.126183	0.0095982	FALSE	0.149302	9.06505e-15	TRUE
ENSG00000198039.7	ZNF273	0.0725218	0.35769	FALSE	0.0726774	0.357646	FALSE	0.0424523	0.376191	FALSE
ENSG00000213462.4	ERV3-1	0.0301394	0.720583	FALSE	0.0337223	0.000734583	TRUE	-0.0850447	0.0311424	FALSE
ENSG00000146757.9	ZNF92	-0.00783647	0.907615	FALSE	-0.00792827	0.906199	FALSE	-0.00751746	0.799146	FALSE
ENSG00000169919.12	GUSB	0.0495608	0.427073	FALSE	0.0494454	0.430033	FALSE	0.0586783	0.114261	FALSE
ENSG00000241258.2	CRCP	0.0138297	0.846945	FALSE	0.01514	0.840964	FALSE	0.0469486	0.164906	FALSE
ENSG00000232559.2	GS1-124K5.12	-0.110746	0.126643	FALSE	-0.148662	0.105043	FALSE	-0.209184	2.60558e-08	TRUE
ENSG00000198874.8	TYW1	0.1106	0.14959	FALSE	0.0419799	0.797058	FALSE	0.0878237	0.0449515	FALSE
ENSG00000106610.10	STAG3L4	-0.168189	0.00558786	FALSE	-0.168192	0.00558769	TRUE	-0.0983987	0.00314329	TRUE
ENSG00000185274.7	WBSCR17	-0.137997	0.0779677	FALSE	-0.139206	0.0790906	FALSE	-0.143682	0.000279906	TRUE
ENSG00000170027.5	YWHAG	0.00232833	0.975359	FALSE	0.00211165	0.976864	FALSE	0.0252375	0.632407	FALSE
ENSG00000091073.15	DTX2	-0.056913	0.388578	FALSE	-0.224716	0.0974741	FALSE	-0.178788	9.7083e-09	TRUE
ENSG00000214293.4	RSBN1L-AS1	0.0492671	0.575957	FALSE	0.0588812	0.560106	FALSE	0.100571	0.0455029	FALSE
ENSG00000135211.5	TMEM60	0.0627724	0.201902	FALSE	0.0625432	0.203658	FALSE	0.0708861	0.00290242	TRUE
ENSG00000127955.11	GNAI1	-0.0108637	0.864934	FALSE	-0.0107905	0.865983	FALSE	-0.0242563	0.490625	FALSE
ENSG00000170381.8	SEMA3E	-0.174669	0.0979817	FALSE	-0.441309	0.0199511	FALSE	0.0274967	0.603974	FALSE
ENSG00000075213.6	SEMA3A	-0.0620959	0.374676	FALSE	-0.0858151	0.383386	FALSE	0.0382059	0.295314	FALSE
ENSG00000135164.14	DMTF1	-0.0750034	0.253037	FALSE	-0.0915123	0.250026	FALSE	-0.0836078	0.0163389	TRUE
ENSG00000157214.9	STEAP2	-0.0801164	0.387006	FALSE	-0.0253839	1	FALSE	-0.168838	0.000151364	TRUE
ENSG00000105793.11	GTPBP10	-0.168372	0.0119144	FALSE	-0.168645	0.0118593	FALSE	-0.268095	1.57418e-15	TRUE
ENSG00000157224.11	CLDN12	0.00550701	0.933652	FALSE	0.00520331	0.947078	FALSE	0.0688049	0.0437762	FALSE
ENSG00000127989.9	MTERF	-0.0601761	0.43607	FALSE	-0.0639498	0.430722	FALSE	-0.0864492	0.0423994	FALSE
ENSG00000127914.12	AKAP9	-0.139274	0.00401057	FALSE	-0.139597	0.00401174	TRUE	-0.118671	2.09771e-05	TRUE
ENSG00000105810.5	CDK6	0.19517	0.00509978	FALSE	0.337534	0.000175386	TRUE	0.140839	0.000111421	TRUE
ENSG00000105829.7	BET1	0.0959321	0.0579903	FALSE	0.0959336	0.058037	FALSE	0.0990454	0.000324305	TRUE
ENSG00000164692.13	COL1A2	-0.132005	0.0213224	FALSE	-0.150606	0.0204747	FALSE	-0.170865	9.86963e-08	TRUE
ENSG00000158528.7	PPP1R9A	0.13392	0.101426	FALSE	0.156944	0.0896675	FALSE	0.113956	0.0157346	TRUE
ENSG00000105854.8	PON2	0.0280319	0.597877	FALSE	0.0302332	0.461104	FALSE	0.172317	4.55943e-17	TRUE
ENSG00000004864.9	SLC25A13	0.162986	0.0003481	TRUE	0.163139	0.000349452	TRUE	0.129016	1.55288e-06	TRUE
ENSG00000196636.7	ACN9	0.0279462	0.50192	FALSE	0.0301578	0.505848	FALSE	0.0469255	0.0318501	FALSE
ENSG00000070669.12	ASNS	-0.0504881	0.203384	FALSE	-0.0594883	0.232387	FALSE	0.0223818	0.267543	FALSE
ENSG00000006453.9	BAIAP2L1	0.0357541	0.562827	FALSE	0.0354731	0.566944	FALSE	-0.0818441	0.0071762	TRUE
ENSG00000160917.10	CPSF4	0.0133276	0.858151	FALSE	0.0129494	0.859925	FALSE	0.0904281	0.0114308	TRUE
ENSG00000106261.12	ZKSCAN1	0.024886	0.674981	FALSE	0.0320466	0.663246	FALSE	-0.0429833	0.164731	FALSE
ENSG00000166529.10	ZSCAN21	0.100386	0.168427	FALSE	0.100226	0.169684	FALSE	0.132151	0.000484988	TRUE
ENSG00000166526.12	ZNF3	-0.00532222	0.940768	FALSE	-0.00589031	0.938902	FALSE	-0.0143179	0.669527	FALSE
ENSG00000166508.13	MCM7	0.0192359	0.32001	FALSE	0.026014	0.244092	FALSE	0.00227277	0.792004	FALSE
ENSG00000106290.10	TAF6	-0.114823	0.102593	FALSE	-0.115025	0.102078	FALSE	-0.0658615	0.261248	FALSE
ENSG00000188186.6	LAMTOR4	0.104556	6.35506e-06	TRUE	0.106654	6.39461e-06	TRUE	0.0892459	4.30142e-12	TRUE
ENSG00000166925.4	TSC22D4	-0.00499058	0.954051	FALSE	-0.00480428	0.956787	FALSE	0.0592631	0.212454	FALSE
ENSG00000196411.5	EPHB4	-0.0360049	0.610621	FALSE	-0.0359394	0.612071	FALSE	-0.0243242	0.518422	FALSE
ENSG00000087077.7	TRIP6	0.0634922	0.0647824	FALSE	0.139393	0.0016535	TRUE	0.0503077	0.0024643	TRUE
ENSG00000087087.14	SRRT	0.0435867	0.313508	FALSE	0.0436056	0.313744	FALSE	0.0559109	0.032635	FALSE
ENSG00000106367.9	AP1S1	0.0280198	0.66617	FALSE	0.0281123	0.66367	FALSE	0.00945952	0.809503	FALSE
ENSG00000106400.7	ZNHIT1	-0.121851	0.0200785	FALSE	-0.1219	0.0201774	FALSE	-0.0816116	0.00244023	TRUE
ENSG00000128581.11	RABL5	-0.0183137	0.73724	FALSE	-0.0193338	0.731612	FALSE	-0.0365402	0.213526	FALSE
ENSG00000160963.9	COL26A1	-0.0212932	0.706655	FALSE	-0.0256051	0.687514	FALSE	-0.018635	0.31808	FALSE
ENSG00000160991.11	ORAI2	-0.0962131	0.280744	FALSE	-0.0962787	0.280159	FALSE	-0.152382	0.00338165	TRUE
ENSG00000161036.6	LRWD1	0.0588989	0.322624	FALSE	0.0576952	0.36686	FALSE	0.0818107	0.00624312	TRUE
ENSG00000005075.11	POLR2J	0.000677564	0.963623	FALSE	0.00557163	0.915418	FALSE	-0.00176122	0.930427	FALSE
ENSG00000105821.10	DNAJC2	0.0407731	0.542773	FALSE	0.040804	0.542506	FALSE	0.094501	0.0551186	FALSE
ENSG00000091127.9	PUS7	-0.255551	0.000731107	TRUE	-0.3457	0.000210023	TRUE	-0.296298	7.19135e-15	TRUE
ENSG00000008282.3	SYPL1	0.011928	0.740779	FALSE	0.0213495	0.954914	FALSE	-0.00216433	0.952756	FALSE
ENSG00000105856.9	HBP1	0.0134682	0.847735	FALSE	0.0133082	0.849031	FALSE	-0.0124505	0.759265	FALSE
ENSG00000164597.9	COG5	0.0664526	0.380305	FALSE	0.0674176	0.37817	FALSE	0.105588	0.0165639	TRUE
ENSG00000075790.6	BCAP29	0.0454792	0.611504	FALSE	0.047937	0.608968	FALSE	0.0604219	0.321131	FALSE
ENSG00000091140.8	DLD	-0.0242337	0.387052	FALSE	-0.0251003	0.384763	FALSE	0.0070046	0.620057	FALSE
ENSG00000091136.9	LAMB1	0.0484705	0.457279	FALSE	0.345897	0.00333347	TRUE	0.0050955	0.89394	FALSE
ENSG00000177683.9	THAP5	-0.152123	2.1131e-16	TRUE	-0.110638	0.00674271	TRUE	0.24158	3.43989e-15	TRUE
ENSG00000128590.4	DNAJB9	-0.0291152	0.674764	FALSE	-0.0284979	0.674874	FALSE	0.0391716	0.31335	FALSE
ENSG00000006652.9	IFRD1	0.070149	0.0861959	FALSE	0.164152	0.000842695	TRUE	0.11375	4.04712e-13	TRUE
ENSG00000214194.4	LINC00998	-0.134273	0.0111735	FALSE	-0.134439	0.011103	FALSE	-0.0790434	0.00145922	TRUE
ENSG00000135269.13	TES	0.0178393	0.725234	FALSE	0.0320373	1	FALSE	0.0263803	0.270731	FALSE
ENSG00000198898.8	CAPZA2	-0.0280316	0.418211	FALSE	-0.0279834	0.416891	FALSE	-0.00990328	0.573742	FALSE
ENSG00000128534.3	NAA38	-0.0637503	0.0877808	FALSE	-0.0638416	0.0878563	FALSE	-0.0282154	0.108756	FALSE
ENSG00000106025.4	TSPAN12	-0.104731	0.109135	FALSE	-0.104804	0.109667	FALSE	-0.0232372	0.40663	FALSE
ENSG00000106278.7	PTPRZ1	-0.259152	0.0357571	FALSE	-0.295183	0.0275943	FALSE	-0.444388	9.80361e-10	TRUE
ENSG00000106299.7	WASL	-0.0588897	0.180465	FALSE	-0.184654	0.0326215	FALSE	-0.0365552	0.116371	FALSE
ENSG00000179562.2	GCC1	-0.139933	0.108979	FALSE	-0.140161	0.109072	FALSE	-0.23157	2.15996e-06	TRUE
ENSG00000197157.6	SND1	-0.0125865	0.643978	FALSE	-0.0226796	0.713882	FALSE	-0.0156777	0.377362	FALSE
ENSG00000106344.4	RBM28	0.0627105	0.333647	FALSE	0.0626537	0.334784	FALSE	0.162738	7.13804e-06	TRUE
ENSG00000135245.9	HILPDA	-0.0903766	0.168825	FALSE	-0.0917931	0.16781	FALSE	-0.0242847	0.413217	FALSE
ENSG00000165055.11	METTL2B	0.097548	0.0572412	FALSE	0.0968037	0.0571045	FALSE	0.123412	5.78962e-07	TRUE
ENSG00000128595.12	CALU	0.021819	0.366587	FALSE	0.0246069	0.327344	FALSE	0.0216872	0.0157377	TRUE
ENSG00000064419.9	TNPO3	-0.061657	0.135112	FALSE	-0.118744	0.0110863	FALSE	-0.00529999	0.785309	FALSE
ENSG00000106459.10	NRF1	0.103866	0.223765	FALSE	0.10602	0.223509	FALSE	0.208914	0.000183729	TRUE
ENSG00000186591.7	UBE2H	0.110719	0.141859	FALSE	0.11073	0.142445	FALSE	0.00952831	0.822221	FALSE
ENSG00000091732.11	ZC3HC1	0.00883454	0.852242	FALSE	0.0084032	0.849686	FALSE	0.0859045	4.73486e-05	TRUE
ENSG00000128567.12	PODXL	0.0302179	0.419972	FALSE	0.0400442	0.391303	FALSE	0.0388497	0.00570103	TRUE
ENSG00000131558.10	EXOC4	0.00595989	0.922391	FALSE	0.00742911	0.84457	FALSE	0.0149619	0.633293	FALSE
ENSG00000205060.6	SLC35B4	0.0240815	0.63167	FALSE	0.0250505	0.614641	FALSE	0.0689861	8.95872e-08	TRUE
ENSG00000085662.9	AKR1B1	-0.0388876	0.611554	FALSE	-0.0441439	0.606449	FALSE	-0.00626889	0.783565	FALSE
ENSG00000122786.15	CALD1	0.0331024	0.664876	FALSE	0.0334959	0.663682	FALSE	-0.0249252	0.585224	FALSE
ENSG00000080802.14	CNOT4	-0.0017859	0.9835	FALSE	-0.00205647	0.981846	FALSE	0.0205541	0.729448	FALSE
ENSG00000155561.10	NUP205	0.191354	0.00310882	TRUE	0.191389	0.00313558	TRUE	0.219584	2.87349e-10	TRUE
ENSG00000182158.10	CREB3L2	-0.0226057	0.719284	FALSE	-0.0256197	0.718165	FALSE	0.0186919	0.621941	FALSE
ENSG00000105939.8	ZC3HAV1	-0.00917433	0.803113	FALSE	0.00357721	1	FALSE	-0.110977	8.58741e-14	TRUE
ENSG00000164898.8	C7orf55	-0.122916	0.0414233	FALSE	-0.122927	0.0414115	FALSE	-0.173343	2.16511e-06	TRUE
ENSG00000146963.13	C7orf55-LUC7L2	0.107731	0.04524	FALSE	0.120749	0.0306064	FALSE	0.180111	1.32494e-10	TRUE
ENSG00000157800.13	SLC37A3	0.106912	0.0164337	FALSE	0.106933	0.0165593	FALSE	0.0781388	0.000457961	TRUE
ENSG00000133606.6	MKRN1	0.0152889	0.747463	FALSE	0.016442	0.760096	FALSE	0.0556605	0.0103539	TRUE
ENSG00000090263.11	MRPS33	0.0338266	0.55505	FALSE	0.0351002	0.556001	FALSE	-0.00649223	0.793355	FALSE
ENSG00000159840.11	ZYX	0.0430887	0.239961	FALSE	0.0455179	0.23786	FALSE	0.035285	0.0663308	FALSE
ENSG00000146904.4	EPHA1	-0.0419419	0.262827	FALSE	-0.196848	0.00242993	TRUE	-0.118959	2.02911e-11	TRUE
ENSG00000174469.13	CNTNAP2	0.0681357	0.016183	FALSE	0.022333	0.124836	FALSE	0.085393	2.08166e-18	TRUE
ENSG00000155660.6	PDIA4	-0.0221882	0.31432	FALSE	-0.0122495	0.439767	FALSE	-0.0216107	0.0591216	FALSE
ENSG00000170260.4	ZNF212	-0.0047552	0.953586	FALSE	-0.00493352	0.961218	FALSE	0.00203635	0.96743	FALSE
ENSG00000171130.13	ATP6V0E2	0.369601	2.11595e-05	TRUE	0.465183	5.79559e-07	TRUE	0.124613	5.18928e-05	TRUE
ENSG00000106538.5	RARRES2	0.0275839	0.582751	FALSE	0.0112087	1	FALSE	0.144338	3.845e-11	TRUE
ENSG00000214022.7	REPIN1	0.0720092	0.410853	FALSE	0.0780351	0.430262	FALSE	0.00861714	0.774444	FALSE
ENSG00000197150.8	ABCB8	-0.0744832	0.355626	FALSE	-0.0753143	0.361935	FALSE	-0.0604991	0.164662	FALSE
ENSG00000164889.8	SLC4A2	-0.0586428	0.471464	FALSE	-0.0656965	0.449849	FALSE	0.0189935	0.730631	FALSE
ENSG00000164896.15	FASTK	-0.0455077	0.480948	FALSE	-0.049512	0.486176	FALSE	-0.0132689	0.781096	FALSE
ENSG00000164897.8	TMUB1	-0.0113728	0.855721	FALSE	-0.0116297	0.855741	FALSE	0.00830353	0.822877	FALSE
ENSG00000033050.3	ABCF2	0.0203463	0.659252	FALSE	0.0305677	0.62006	FALSE	-0.0150465	0.395401	FALSE
ENSG00000013374.11	NUB1	-0.0340358	0.592501	FALSE	-0.0495613	0.728228	FALSE	-0.115698	0.000819456	TRUE
ENSG00000196584.2	XRCC2	-0.010497	0.887713	FALSE	-0.00916316	0.915082	FALSE	-0.0395702	0.362908	FALSE
ENSG00000184863.6	RBM33	-0.0739831	0.401564	FALSE	-0.324661	0.0812049	FALSE	-0.237707	7.11759e-06	TRUE
ENSG00000105983.15	LMBR1	-0.057991	0.247489	FALSE	-0.0659475	0.249453	FALSE	-0.0118905	0.631069	FALSE
ENSG00000146909.3	NOM1	0.0963942	0.187527	FALSE	0.131207	0.113253	FALSE	0.0387851	0.182415	FALSE
ENSG00000009335.13	UBE3C	-0.133314	0.089609	FALSE	-0.20995	0.0563058	FALSE	-0.193471	9.6229e-06	TRUE
ENSG00000105993.10	DNAJB6	-0.00636372	0.827629	FALSE	-0.00653067	0.827328	FALSE	0.019725	0.327612	FALSE
ENSG00000126870.11	WDR60	0.365654	2.97202e-07	TRUE	0.366331	2.44382e-07	TRUE	0.479771	1.35901e-46	TRUE
ENSG00000272005.1	RP11-91J19.4	-0.0156142	0.847409	FALSE	-0.0235515	1	FALSE	-0.242146	1.15908e-09	TRUE
ENSG00000180190.7	TDRP	-0.035546	0.628165	FALSE	-0.0385335	0.626417	FALSE	-0.0677887	0.0441443	FALSE
ENSG00000104714.9	ERICH1	0.11328	0.158926	FALSE	0.305495	0.0476584	FALSE	0.185194	6.0991e-05	TRUE
ENSG00000182372.6	CLN8	0.00314654	0.960996	FALSE	0.0231674	1	FALSE	0.00486036	0.905224	FALSE
ENSG00000104728.11	ARHGEF10	0.0764574	0.39641	FALSE	0.0770675	0.396535	FALSE	0.057821	0.268867	FALSE
ENSG00000246089.3	RP11-115C21.2	0.0505786	0.514267	FALSE	0.0523003	0.515572	FALSE	0.0209943	0.29244	FALSE
ENSG00000147316.8	MCPH1	-0.0764152	0.176559	FALSE	-0.204112	0.0509181	FALSE	-0.145847	2.83918e-08	TRUE
ENSG00000155189.7	AGPAT5	-0.294051	9.84074e-05	TRUE	-0.365431	6.67651e-05	TRUE	-0.249378	1.45349e-09	TRUE
ENSG00000147324.6	MFHAS1	0.153794	0.101485	FALSE	0.171148	0.0987302	FALSE	0.132251	0.00531691	TRUE
ENSG00000104626.10	ERI1	-0.0094124	0.874016	FALSE	-0.317623	0.00724576	TRUE	-0.030863	0.353259	FALSE
ENSG00000173281.4	PPP1R3B	-0.11897	0.0364828	FALSE	-0.180331	0.0432243	FALSE	-0.168695	3.46702e-25	TRUE
ENSG00000173273.11	TNKS	-0.0618016	0.399502	FALSE	-0.252819	0.202392	FALSE	0.0967266	0.0119756	TRUE
ENSG00000254093.4	PINX1	-0.0343315	0.497767	FALSE	-0.0375145	0.484292	FALSE	-0.00576041	0.814409	FALSE
ENSG00000104643.5	MTMR9	-0.133618	0.0947215	FALSE	-0.321649	0.00639206	TRUE	-0.251058	3.59107e-09	TRUE
ENSG00000136574.13	GATA4	0.00602894	0.966288	FALSE	0.0285887	0.87169	FALSE	-0.225672	1.46381e-06	TRUE
ENSG00000154328.11	NEIL2	0.187646	0.000388919	TRUE	0.237556	0.000184674	TRUE	0.277759	6.52375e-33	TRUE
ENSG00000079459.8	FDFT1	0.0276235	0.0446497	FALSE	0.100794	3.35422e-07	TRUE	0.039795	8.28864e-16	TRUE
ENSG00000164733.16	CTSB	-0.091427	0.0142788	FALSE	-0.276701	8.78529e-07	TRUE	-0.04912	1.03365e-05	TRUE
ENSG00000164741.10	DLC1	-0.131195	0.0836707	FALSE	-0.284431	0.0243319	FALSE	-0.059408	0.174219	FALSE
ENSG00000104723.16	TUSC3	-0.177291	0.00218518	TRUE	-0.221271	0.00067425	TRUE	-0.210418	4.88277e-09	TRUE
ENSG00000198791.7	CNOT7	-0.0795192	0.0519677	FALSE	-0.0812073	0.0543796	FALSE	-0.080957	0.000257771	TRUE
ENSG00000155975.5	VPS37A	0.0414778	0.476771	FALSE	0.0782594	0.360263	FALSE	0.0069373	0.831544	FALSE
ENSG00000078674.13	PCM1	-0.0638321	0.275389	FALSE	-0.0639376	0.275425	FALSE	-0.0304115	0.230247	FALSE
ENSG00000104763.13	ASAH1	-0.0401417	0.343176	FALSE	-0.0676251	0.232983	FALSE	-0.0886993	1.86685e-10	TRUE
ENSG00000156011.12	PSD3	0.19854	0.0232176	FALSE	0.249675	0.0217411	FALSE	0.273776	3.27067e-08	TRUE
ENSG00000104613.7	INTS10	0.0414043	0.543471	FALSE	0.0418332	0.55342	FALSE	-0.0346232	0.409402	FALSE
ENSG00000061337.11	LZTS1	0.126007	0.0744692	FALSE	0.446894	0.000275571	TRUE	0.100703	0.00374593	TRUE
ENSG00000130227.12	XPO7	0.0451395	0.551938	FALSE	0.0450758	0.553022	FALSE	0.128902	0.000702096	TRUE
ENSG00000168476.7	REEP4	0.0585301	0.388332	FALSE	0.0646275	0.381813	FALSE	0.0113599	0.748251	FALSE
ENSG00000168495.8	POLR3D	0.0501916	0.293487	FALSE	0.0493427	0.294686	FALSE	0.0178001	0.458285	FALSE
ENSG00000104635.9	SLC39A14	-0.0762809	0.0979841	FALSE	-0.153218	0.0119333	FALSE	-0.0890174	7.40091e-06	TRUE
ENSG00000120896.9	SORBS3	-0.0234248	0.645178	FALSE	-0.0178749	1	FALSE	-0.046374	0.126087	FALSE
ENSG00000120913.19	PDLIM2	-0.21294	0.000121344	TRUE	-0.410766	2.80075e-08	TRUE	-0.224568	4.41756e-18	TRUE
ENSG00000158941.12	CCAR2	-0.0339577	0.490351	FALSE	-0.039999	0.494356	FALSE	0.0217492	0.395229	FALSE
ENSG00000147439.7	BIN3	0.00328957	0.952671	FALSE	0.00116644	0.978909	FALSE	-0.030179	0.33568	FALSE
ENSG00000120889.8	TNFRSF10B	-0.0308494	0.550839	FALSE	-0.0439973	0.50531	FALSE	0.0382837	0.175161	FALSE
ENSG00000173530.5	TNFRSF10D	-0.133681	0.136216	FALSE	-0.429851	0.00480441	TRUE	-0.0353052	0.481661	FALSE
ENSG00000147457.9	CHMP7	0.0176004	0.729727	FALSE	0.018246	0.727137	FALSE	0.0251595	0.259973	FALSE
ENSG00000104679.6	R3HCC1	0.0198769	0.642984	FALSE	0.0237262	0.526401	FALSE	-0.0612492	3.39776e-05	TRUE
ENSG00000134013.11	LOXL2	-0.0767603	0.11582	FALSE	-0.0766903	0.115697	FALSE	-0.0856256	1.58943e-05	TRUE
ENSG00000197217.8	ENTPD4	0.0620748	0.256667	FALSE	0.062359	0.260003	FALSE	0.102274	0.000951853	TRUE
ENSG00000147454.9	SLC25A37	0.0922743	0.115038	FALSE	0.0920702	0.115895	FALSE	0.0921689	0.00185731	TRUE
ENSG00000184661.9	CDCA2	0.0830434	0.24209	FALSE	0.0932007	0.250893	FALSE	0.0272685	0.468868	FALSE
ENSG00000104765.10	BNIP3L	-0.0138634	0.744383	FALSE	-0.0138693	0.74409	FALSE	0.0138872	0.57991	FALSE
ENSG00000092964.12	DPYSL2	0.0225411	0.419362	FALSE	0.0301375	0.358434	FALSE	-0.00333737	0.785105	FALSE
ENSG00000120885.15	CLU	0.0180401	0.728322	FALSE	0.0176048	0.740173	FALSE	0.0742463	0.00307018	TRUE
ENSG00000147419.12	CCDC25	-0.0220176	0.701665	FALSE	-0.0222634	0.699102	FALSE	0.012911	0.620125	FALSE
ENSG00000168078.5	PBK	-0.076181	0.317193	FALSE	-0.0785808	0.316806	FALSE	0.058985	0.0686884	FALSE
ENSG00000104290.6	FZD3	0.000285484	1	FALSE	0.000112248	1	FALSE	-0.0557819	0.0713279	FALSE
ENSG00000120875.4	DUSP4	0.318117	3.34417e-06	TRUE	0.4125	1.06671e-07	TRUE	0.156562	5.41163e-07	TRUE
ENSG00000133872.9	TMEM66	-0.0440461	0.244638	FALSE	-0.0433704	0.245135	FALSE	-0.0586613	0.000138967	TRUE
ENSG00000104660.13	LEPROTL1	-0.0775808	0.146427	FALSE	-0.142507	0.104279	FALSE	-0.0365572	0.126813	FALSE
ENSG00000157110.11	RBPMS	0.000177119	0.993656	FALSE	-0.000518472	1	FALSE	-0.076602	0.109334	FALSE
ENSG00000165392.5	WRN	-0.0221203	0.774312	FALSE	-0.029516	0.781809	FALSE	-0.0530279	0.236221	FALSE
ENSG00000172728.11	FUT10	-0.0519195	0.544302	FALSE	-0.0516469	0.544308	FALSE	-0.0996406	0.00195103	TRUE
ENSG00000198042.6	MAK16	-0.120543	0.0500386	FALSE	-0.120429	0.0489279	FALSE	-0.223371	1.47483e-15	TRUE
ENSG00000129696.8	TTI2	0.115709	0.0618144	FALSE	0.249291	0.00681977	TRUE	0.0736591	0.00467848	TRUE
ENSG00000175324.5	LSM1	-9.11383e-05	1	FALSE	-0.000409296	0.982308	FALSE	-0.0660555	0.231863	FALSE
ENSG00000156735.6	BAG4	0.0118166	0.820057	FALSE	0.013715	0.80383	FALSE	0.0180207	0.56523	FALSE
ENSG00000077782.15	FGFR1	-0.127932	0.13946	FALSE	-0.450821	0.00401285	TRUE	-0.20012	0.000135981	TRUE
ENSG00000169490.12	TM2D2	-0.0441301	0.281267	FALSE	-0.0440964	0.281118	FALSE	-0.0189153	0.352576	FALSE
ENSG00000104332.7	SFRP1	0.132415	0.00626912	FALSE	0.13121	0.0559413	FALSE	0.0992363	4.33675e-08	TRUE
ENSG00000147533.12	GOLGA7	0.10689	0.00887238	FALSE	0.106626	0.00888249	FALSE	0.107035	7.13189e-08	TRUE
ENSG00000158669.7	AGPAT6	-0.0140145	0.833905	FALSE	-0.0140048	0.833805	FALSE	-0.0711228	0.114759	FALSE
ENSG00000070718.7	AP3M2	0.0258297	0.762611	FALSE	-0.0259872	0.773953	FALSE	0.0975798	0.0457888	FALSE
ENSG00000104738.12	MCM4	0.12434	0.0136488	FALSE	0.125049	0.0136095	FALSE	0.0459868	0.124439	FALSE
ENSG00000168300.9	PCMTD1	0.0700828	0.32461	FALSE	0.069685	0.569115	FALSE	0.0379601	0.313686	FALSE
ENSG00000023287.8	RB1CC1	0.014479	0.794845	FALSE	0.0145135	0.794405	FALSE	0.01554	0.65836	FALSE
ENSG00000167904.10	TMEM68	-0.196664	0.00468323	FALSE	-0.203957	0.00466572	TRUE	-0.234499	2.15684e-08	TRUE
ENSG00000137574.6	TGS1	0.0326627	0.651371	FALSE	0.0330195	0.649891	FALSE	0.0461186	0.197626	FALSE
ENSG00000008988.5	RPS20	0.0481547	2.45038e-05	TRUE	0.0829403	8.9761e-09	TRUE	0.0483633	2.92577e-16	TRUE
ENSG00000215114.3	UBXN2B	-0.174036	0.00184471	TRUE	-0.177107	0.00180952	TRUE	-0.0421672	0.211374	FALSE
ENSG00000104388.10	RAB2A	-0.129001	0.0247813	FALSE	-0.129106	0.0248876	FALSE	-0.0842843	0.0144505	TRUE
ENSG00000171316.7	CHD7	0.0580457	0.450742	FALSE	0.0783569	0.435951	FALSE	0.0796624	0.101028	FALSE
ENSG00000198363.11	ASPH	0.0468746	0.389443	FALSE	0.0468808	0.39019	FALSE	0.0625372	0.0412982	FALSE
ENSG00000137563.7	GGH	0.0207748	0.609855	FALSE	0.0322848	0.541666	FALSE	-0.0582632	0.00064497	TRUE
ENSG00000104442.5	ARMC1	0.0250643	0.614909	FALSE	0.216383	0.0140114	FALSE	-0.0117476	0.616652	FALSE
ENSG00000046889.14	PREX2	0.193559	0.0292239	FALSE	0.193352	0.0293994	FALSE	0.229083	1.95702e-07	TRUE
ENSG00000147596.3	PRDM14	0.131221	0.0756	FALSE	0.133307	0.0732199	FALSE	0.0873012	0.0034122	TRUE
ENSG00000147601.9	TERF1	-0.0795638	0.359329	FALSE	-0.263887	0.0388617	FALSE	-0.199837	0.000606524	TRUE
ENSG00000040341.13	STAU2	-0.0797182	0.299219	FALSE	-0.079726	0.30174	FALSE	-0.125042	0.00527359	TRUE
ENSG00000175606.6	TMEM70	0.0367588	0.454312	FALSE	0.0429	0.443522	FALSE	0.0357286	0.0841047	FALSE
ENSG00000104381.8	GDAP1	0.0412169	0.49655	FALSE	0.195545	0.0231277	FALSE	0.052774	0.0704347	FALSE
ENSG00000121005.4	CRISPLD1	-0.104048	0.220427	FALSE	-0.113489	0.222868	FALSE	-0.11298	0.0270246	FALSE
ENSG00000164751.10	PEX2	0.0685581	0.378181	FALSE	0.147284	0.0520492	FALSE	0.0654721	0.21371	FALSE
ENSG00000104427.7	ZC2HC1A	0.0697649	0.36868	FALSE	0.0698015	0.370356	FALSE	0.131906	0.00125231	TRUE
ENSG00000133731.5	IMPA1	0.156119	0.0116062	FALSE	0.218688	0.00276041	TRUE	0.177979	7.40056e-09	TRUE
ENSG00000104231.6	ZFAND1	-0.0989464	0.12459	FALSE	-0.107747	0.121912	FALSE	-0.0956521	0.00566264	TRUE
ENSG00000104497.9	SNX16	0.0767228	0.389794	FALSE	0.0783107	0.38883	FALSE	-0.0396684	0.4376	FALSE
ENSG00000104267.5	CA2	-0.102873	0.13113	FALSE	-0.147464	0.121741	FALSE	-0.16171	4.84083e-07	TRUE
ENSG00000176623.7	RMDN1	-0.101854	0.0281107	FALSE	-0.115439	0.0285267	FALSE	-0.0208303	0.334466	FALSE
ENSG00000085719.7	CPNE3	0.0330634	0.383681	FALSE	0.0421323	0.379857	FALSE	-0.00203069	0.904191	FALSE
ENSG00000104320.9	NBN	-0.146497	0.00145736	TRUE	-0.198186	1.26476e-05	TRUE	-0.131466	3.74797e-12	TRUE
ENSG00000104327.3	CALB1	-0.630466	7.50689e-20	TRUE	-0.565952	1.90835e-18	TRUE	-0.629296	1.20343e-53	TRUE
ENSG00000183808.7	RBM12B	-0.0458503	0.507612	FALSE	-0.0467932	0.49658	FALSE	-0.0181849	0.657042	FALSE
ENSG00000164944.7	KIAA1429	-0.00826477	0.884547	FALSE	-0.0160864	0.815973	FALSE	-0.0741435	0.0189114	TRUE
ENSG00000104413.11	ESRP1	0.101701	0.0414443	FALSE	0.101028	0.0413765	FALSE	0.134163	1.4756e-14	TRUE
ENSG00000164941.9	INTS8	-0.0742895	0.113197	FALSE	-0.0794602	0.115174	FALSE	-0.0471846	0.0591507	FALSE
ENSG00000169439.7	SDC2	-0.0662062	0.158259	FALSE	-0.231297	0.0019219	TRUE	-0.0243093	0.248595	FALSE
ENSG00000147649.5	MTDH	-0.0349468	0.554627	FALSE	-0.0365875	0.546155	FALSE	-0.0944202	0.00185643	TRUE
ENSG00000104341.12	LAPTM4B	0.0402861	0.013022	FALSE	0.0400676	1	FALSE	0.0411776	4.59993e-16	TRUE
ENSG00000132561.9	MATN2	0.125812	0.145636	FALSE	0.635238	1.17383e-05	TRUE	-0.018935	0.591359	FALSE
ENSG00000132541.6	HRSP12	-0.0326078	0.566387	FALSE	-0.0310164	0.599347	FALSE	-0.0378268	0.0582173	FALSE
ENSG00000104375.11	STK3	0.108849	0.210599	FALSE	0.164138	0.127354	FALSE	0.0884268	0.131547	FALSE
ENSG00000164919.6	COX6C	-0.00544424	0.87452	FALSE	-0.00618752	0.913653	FALSE	-0.0122246	0.206644	FALSE
ENSG00000147669.6	POLR2K	0.0321686	0.548914	FALSE	0.0321148	0.550285	FALSE	0.0791822	0.0293002	FALSE
ENSG00000186106.7	ANKRD46	0.0705018	0.247467	FALSE	0.071429	0.249557	FALSE	0.0548289	0.140597	FALSE
ENSG00000164924.13	YWHAZ	-0.0459468	0.194081	FALSE	-0.0481801	0.201279	FALSE	-0.0450683	0.0130429	TRUE
ENSG00000155090.10	KLF10	0.0655776	0.310008	FALSE	0.0849829	0.224841	FALSE	0.0925241	0.00249112	TRUE
ENSG00000155096.9	AZIN1	0.0110045	0.769317	FALSE	0.0246768	0.533856	FALSE	0.0349362	0.0231164	TRUE
ENSG00000155097.7	ATP6V1C1	-0.0196882	0.750621	FALSE	-0.0376108	0.67715	FALSE	-0.0605929	0.0810601	FALSE
ENSG00000164930.7	FZD6	-0.262201	0.00184512	TRUE	-0.262613	0.00184609	TRUE	-0.228217	3.71912e-08	TRUE
ENSG00000164933.7	SLC25A32	-0.121974	0.0143364	FALSE	-0.198877	0.00707735	TRUE	-0.151842	6.26087e-09	TRUE
ENSG00000164934.9	DCAF13	-0.0913385	0.0104662	FALSE	-0.123138	0.000628356	TRUE	-0.0759012	5.39477e-06	TRUE
ENSG00000120526.6	NUDCD1	-0.0400045	0.310892	FALSE	-0.111117	0.0747023	FALSE	0.0234153	0.106638	FALSE
ENSG00000164754.8	RAD21	0.0536787	0.117799	FALSE	0.0538918	0.116471	FALSE	0.069629	0.00112711	TRUE
ENSG00000182197.6	EXT1	0.105626	0.091776	FALSE	0.110733	0.0916533	FALSE	0.0787726	0.0139713	TRUE
ENSG00000064313.7	TAF2	0.0590909	0.283079	FALSE	0.0655353	0.286294	FALSE	0.0425739	0.067129	FALSE
ENSG00000136982.5	DSCC1	0.0570023	0.306008	FALSE	0.0596933	0.302967	FALSE	-0.0423067	0.0837334	FALSE
ENSG00000172172.3	MRPL13	-0.00435369	0.85287	FALSE	-0.0111526	0.688379	FALSE	0.0114862	0.539171	FALSE
ENSG00000170961.6	HAS2	-0.0323799	0.672056	FALSE	-0.665497	1.74269e-11	TRUE	-0.163758	9.09959e-06	TRUE
ENSG00000178764.6	ZHX2	0.00942969	0.891946	FALSE	0.00939945	0.892394	FALSE	0.0903904	0.0151425	TRUE
ENSG00000156787.12	TBC1D31	0.167602	0.0325078	FALSE	0.417432	0.00137733	TRUE	0.294107	1.85164e-10	TRUE
ENSG00000136986.5	DERL1	-0.0113417	0.822259	FALSE	-0.0152768	0.800249	FALSE	0.0475079	0.0229773	TRUE
ENSG00000156795.2	WDYHV1	0.0567932	0.35431	FALSE	0.056809	0.353552	FALSE	0.0577294	1.71392e-05	TRUE
ENSG00000183665.4	TRMT12	-0.0152416	0.865004	FALSE	-0.0164615	0.865581	FALSE	-0.00328831	0.94677	FALSE
ENSG00000104549.7	SQLE	-0.0600581	0.187771	FALSE	-0.14232	0.0621502	FALSE	-0.0518862	0.0308032	FALSE
ENSG00000173334.3	TRIB1	-0.00621437	0.944243	FALSE	-0.0063376	0.957199	FALSE	-0.0232958	0.625543	FALSE
ENSG00000249859.3	PVT1	-0.0681763	0.36119	FALSE	-0.068837	0.360647	FALSE	0.0712356	0.0690954	FALSE
ENSG00000253507.1	CTD-2501M5.1	-0.030983	0.69269	FALSE	-0.105166	0.344649	FALSE	-0.00886518	0.744311	FALSE
ENSG00000132294.9	EFR3A	-0.0403347	0.586299	FALSE	-0.253207	0.0272747	FALSE	-0.0628674	0.157264	FALSE
ENSG00000104472.5	CHRAC1	0.302165	1.44712e-05	TRUE	0.300991	1.41877e-05	TRUE	0.294192	3.13373e-17	TRUE
ENSG00000259758.1	CASC7	0.0183982	0.833044	FALSE	0.0174499	0.846931	FALSE	0.111571	0.0242721	TRUE
ENSG00000123908.7	AGO2	0.141454	0.0543522	FALSE	0.141482	0.0545471	FALSE	0.0051601	0.898551	FALSE
ENSG00000169398.15	PTK2	-0.0500632	0.432676	FALSE	-0.0774324	0.187015	FALSE	-0.0650573	0.129052	FALSE
ENSG00000160932.6	LY6E	-0.0269445	0.425656	FALSE	-0.185036	6.35104e-05	TRUE	-0.0208849	0.196165	FALSE
ENSG00000184428.8	TOP1MT	0.0458744	0.378669	FALSE	0.0496756	0.378462	FALSE	0.000946748	0.966223	FALSE
ENSG00000014164.6	ZC3H3	0.0268501	0.613167	FALSE	0.0269212	0.612957	FALSE	0.0770003	0.00108182	TRUE
ENSG00000104518.6	GSDMD	0.150959	0.0587537	FALSE	0.170663	0.0653513	FALSE	0.0739924	0.0527026	FALSE
ENSG00000147813.11	NAPRT1	0.0343212	2.55147e-08	TRUE	0.13162	0.0233534	FALSE	-0.000166914	0.994377	FALSE
ENSG00000104529.13	EEF1D	0.0221653	0.247106	FALSE	0.0163537	0.313357	FALSE	0.0218253	0.0189587	TRUE
ENSG00000104524.9	PYCRL	-0.0165139	0.809369	FALSE	-0.018585	0.809989	FALSE	-0.15902	3.70211e-07	TRUE
ENSG00000104522.11	TSTA3	0.0894016	0.0246279	FALSE	0.09008	0.0246271	FALSE	0.0686235	0.000107698	TRUE
ENSG00000179526.12	SHARPIN	-0.0700321	0.272408	FALSE	-0.0703108	0.272287	FALSE	-0.134345	3.5917e-05	TRUE
ENSG00000160949.12	TONSL	-0.111231	0.223433	FALSE	-0.111383	0.223758	FALSE	-0.00606743	0.905378	FALSE
ENSG00000160957.8	RECQL4	-0.0186033	0.851406	FALSE	-0.0214644	0.853669	FALSE	0.0204458	0.699053	FALSE
ENSG00000161016.11	RPL8	0.00149568	1	FALSE	-0.0614794	0.00327358	TRUE	-0.00157278	0.833075	FALSE
ENSG00000147789.11	ZNF7	0.023612	0.745561	FALSE	0.023653	0.744534	FALSE	0.0507717	0.196163	FALSE
ENSG00000170619.8	COMMD5	-0.106182	0.174207	FALSE	-0.106406	0.173664	FALSE	-0.0839391	0.0438254	FALSE
ENSG00000107104.14	KANK1	0.0922291	0.177938	FALSE	0.143992	0.0968317	FALSE	-0.00927541	0.785491	FALSE
ENSG00000080608.9	KIAA0020	0.0885497	0.0157791	FALSE	0.18357	0.000177785	TRUE	0.0566182	0.000218531	TRUE
ENSG00000106993.7	CDC37L1	0.0541507	0.394881	FALSE	0.0544531	0.395227	FALSE	0.0989886	0.00145996	TRUE
ENSG00000147853.12	AK3	-0.0545077	0.420836	FALSE	-0.0684487	0.375751	FALSE	-0.0372351	0.389651	FALSE
ENSG00000120158.7	RCL1	-0.0814408	0.202154	FALSE	-0.27189	0.0313651	FALSE	-0.114196	1.26301e-05	TRUE
ENSG00000107077.13	KDM4C	0.103201	0.161649	FALSE	0.113103	0.148806	FALSE	0.0582861	0.119927	FALSE
ENSG00000137038.7	TMEM261	-0.036483	0.262664	FALSE	-0.0369031	0.261633	FALSE	-0.0307134	0.075843	FALSE
ENSG00000107186.12	MPDZ	-0.153726	0.0949545	FALSE	-0.410551	0.0125933	FALSE	-0.173749	0.00134058	TRUE
ENSG00000175893.7	ZDHHC21	0.0970675	0.20472	FALSE	0.316821	0.05255	FALSE	0.232288	1.14453e-10	TRUE
ENSG00000147869.4	CER1	-0.101179	7.00236e-06	TRUE	-0.427256	9.07304e-36	TRUE	-0.0996117	1.4437e-86	TRUE
ENSG00000164946.15	FREM1	-0.405431	0.000329344	TRUE	-0.456302	0.000106888	TRUE	-0.356158	3.46745e-21	TRUE
ENSG00000164985.10	PSIP1	-0.00924137	0.833118	FALSE	-0.0152383	0.769341	FALSE	0.016813	0.483104	FALSE
ENSG00000044459.10	CNTLN	0.0294661	0.740601	FALSE	0.0294904	0.738331	FALSE	0.0681748	0.211683	FALSE
ENSG00000147874.6	HAUS6	-0.0301614	0.551645	FALSE	-0.0345049	0.547266	FALSE	-0.0228587	0.426687	FALSE
ENSG00000147872.5	PLIN2	0.082619	0.285419	FALSE	0.0234477	0.479131	FALSE	0.103951	0.00407095	TRUE
ENSG00000137154.8	RPS6	-0.0347968	0.228528	FALSE	-0.202287	1.58749e-17	TRUE	0.0221175	0.169126	FALSE
ENSG00000188352.8	FOCAD	-0.0973203	0.201336	FALSE	-0.123874	0.183918	FALSE	-0.0421415	0.354486	FALSE
ENSG00000099810.14	MTAP	-0.0648883	0.0976553	FALSE	-0.066717	0.0976813	FALSE	-0.0429262	0.0178754	TRUE
ENSG00000120162.9	MOB3B	0.0682218	0.367651	FALSE	0.0902105	0.402622	FALSE	0.0698457	0.0704475	FALSE
ENSG00000147894.10	C9orf72	0.0955441	0.167658	FALSE	0.33157	0.00125996	TRUE	0.122178	0.00105557	TRUE
ENSG00000122729.14	ACO1	0.00733884	0.847932	FALSE	0.00494003	0.909587	FALSE	0.0294909	0.193558	FALSE
ENSG00000197579.3	TOPORS	0.127808	0.0683479	FALSE	0.282037	0.024859	FALSE	0.12715	0.00532153	TRUE
ENSG00000086061.11	DNAJA1	0.00901766	0.604528	FALSE	0.00476148	0.811372	FALSE	0.0220778	0.0794976	FALSE
ENSG00000122692.7	SMU1	-0.0511861	0.260437	FALSE	-0.0510006	0.259646	FALSE	-0.102282	6.01024e-06	TRUE
ENSG00000086062.8	B4GALT1	-0.0408701	0.5294	FALSE	-0.0649719	0.419173	FALSE	-0.0854358	0.00117498	TRUE
ENSG00000165271.12	NOL6	0.0637989	0.418714	FALSE	0.0684111	0.403212	FALSE	-0.0652874	0.130599	FALSE
ENSG00000107341.4	UBE2R2	0.070448	0.294758	FALSE	0.0706211	0.294712	FALSE	0.0403123	0.322927	FALSE
ENSG00000137073.16	UBAP2	-0.0187226	0.676706	FALSE	-0.0194628	0.690406	FALSE	-0.0212567	0.308359	FALSE
ENSG00000198876.8	DCAF12	-0.0776871	0.227656	FALSE	-0.0899892	0.227304	FALSE	-0.0454779	0.212076	FALSE
ENSG00000165006.9	UBAP1	-0.0592134	0.275641	FALSE	-0.0627026	0.272814	FALSE	0.015425	0.579939	FALSE
ENSG00000164976.8	KIAA1161	-0.0505321	0.564728	FALSE	-0.0505014	0.565456	FALSE	-0.0332873	0.538622	FALSE
ENSG00000137094.10	DNAJB5	-0.0664239	0.40104	FALSE	-0.0757088	0.391564	FALSE	-0.0932831	0.0396911	FALSE
ENSG00000165280.11	VCP	0.0106931	0.581804	FALSE	0.00948286	0.593304	FALSE	0.0281076	0.0288883	FALSE
ENSG00000137135.13	ARHGEF39	0.0628082	0.245089	FALSE	0.0715771	0.244425	FALSE	0.0836682	0.000284197	TRUE
ENSG00000122705.12	CLTA	-0.0328485	0.292974	FALSE	-0.124352	0.00187369	TRUE	-0.0487486	0.00131622	TRUE
ENSG00000233137.2	RP11-220I1.1	0.0749424	0.259009	FALSE	0.0750313	0.259016	FALSE	0.110954	7.84647e-05	TRUE
ENSG00000137106.13	GRHPR	0.117904	0.0393847	FALSE	0.119174	0.0396554	FALSE	0.108858	7.67321e-05	TRUE
ENSG00000137054.11	POLR1E	-0.0314306	0.65202	FALSE	-0.0320588	0.640119	FALSE	0.0238608	0.300733	FALSE
ENSG00000175768.8	TOMM5	-0.0285067	0.349102	FALSE	-0.032657	0.313284	FALSE	-0.00698535	0.669131	FALSE
ENSG00000122741.11	DCAF10	0.0926679	0.194567	FALSE	0.0930346	0.192724	FALSE	0.11834	0.000144679	TRUE
ENSG00000107371.8	EXOSC3	0.0187879	0.618252	FALSE	0.196365	1.46132e-06	TRUE	0.0473617	0.00125719	TRUE
ENSG00000137124.6	ALDH1B1	-0.0347926	0.442885	FALSE	-0.0335305	0.443957	FALSE	-0.0263261	0.10577	FALSE
ENSG00000165060.7	FXN	0.105111	0.0926253	FALSE	0.105816	0.0934549	FALSE	0.0458534	0.136909	FALSE
ENSG00000198887.7	SMC5	0.117202	0.0960644	FALSE	0.146319	0.069215	FALSE	0.173078	8.73953e-05	TRUE
ENSG00000135048.9	TMEM2	0.112272	0.231065	FALSE	0.445322	0.00438637	TRUE	0.21257	6.61902e-05	TRUE
ENSG00000107372.8	ZFAND5	0.0157516	0.754802	FALSE	0.0139239	0.751376	FALSE	0.0185365	0.302936	FALSE
ENSG00000106733.16	NMRK1	0.000624492	0.900403	FALSE	0.0702156	1	FALSE	0.0288613	0.23704	FALSE
ENSG00000134996.11	OSTF1	-0.0648399	0.207978	FALSE	-0.226446	0.0135982	FALSE	-0.126827	1.28036e-05	TRUE
ENSG00000135002.7	RFK	-0.0618987	0.249113	FALSE	-0.0647203	0.249021	FALSE	-0.0230574	0.305983	FALSE
ENSG00000187210.8	GCNT1	-0.0396169	0.497102	FALSE	-0.0396503	0.497911	FALSE	-0.0273509	0.270611	FALSE
ENSG00000197969.7	VPS13A	0.0655034	0.46305	FALSE	0.066007	0.463367	FALSE	0.0149305	0.786849	FALSE
ENSG00000148019.8	CEP78	-0.00659762	0.906864	FALSE	0.00435454	0.938152	FALSE	-0.0548112	0.178493	FALSE
ENSG00000135069.9	PSAT1	-0.0824119	0.00164784	TRUE	-0.248727	5.40711e-16	TRUE	-0.107485	1.39116e-24	TRUE
ENSG00000106829.14	TLE4	0.0686375	0.415039	FALSE	0.0688789	0.414102	FALSE	-0.0818355	0.197194	FALSE
ENSG00000196781.9	TLE1	-0.00105376	0.982796	FALSE	-0.00160021	0.979711	FALSE	-0.0231775	0.473564	FALSE
ENSG00000135018.9	UBQLN1	-0.0654628	0.100956	FALSE	-0.0658197	0.0997812	FALSE	-0.0624785	0.000969856	TRUE
ENSG00000165119.14	HNRNPK	-0.00713764	0.726342	FALSE	-0.00695162	0.70978	FALSE	-0.00766049	0.538604	FALSE
ENSG00000178966.11	RMI1	-0.0894178	0.297529	FALSE	-0.0993277	0.29753	FALSE	-0.0366247	0.506961	FALSE
ENSG00000135070.9	ISCA1	0.0858835	0.17988	FALSE	0.0976383	1	FALSE	0.226941	2.47089e-10	TRUE
ENSG00000196730.8	DAPK1	0.000820672	0.982569	FALSE	0.00259899	0.965264	FALSE	-0.0284469	0.352803	FALSE
ENSG00000213694.3	S1PR3	0.0489925	0.624168	FALSE	0.0565289	0.615966	FALSE	0.0431001	0.466086	FALSE
ENSG00000169071.10	ROR2	-0.0138922	0.769438	FALSE	-0.0229472	0.710238	FALSE	0.0361482	0.157424	FALSE
ENSG00000196305.13	IARS	-0.0234528	0.5866	FALSE	-0.024548	0.586494	FALSE	0.0651435	3.87123e-05	TRUE
ENSG00000198000.7	NOL8	-0.0870805	0.338638	FALSE	-0.0872668	0.337483	FALSE	-0.18131	0.000336424	TRUE
ENSG00000165233.13	C9orf89	0.0047269	0.946485	FALSE	0.0048832	0.936632	FALSE	-0.0221235	0.450735	FALSE
ENSG00000131669.5	NINJ1	-0.0296901	0.673496	FALSE	-0.0284033	0.676394	FALSE	0.00578004	0.809406	FALSE
ENSG00000188938.11	FAM120AOS	0.0965901	0.140813	FALSE	0.281785	0.0141505	FALSE	0.0449977	0.17654	FALSE
ENSG00000182150.11	ERCC6L2	0.0202114	0.768786	FALSE	0.0838523	1	FALSE	0.0889358	0.0264422	FALSE
ENSG00000136932.9	C9orf156	-0.170271	0.0342191	FALSE	-0.170492	0.0341573	FALSE	0.0182395	0.62678	FALSE
ENSG00000095380.10	NANS	0.0287345	0.452989	FALSE	0.030769	0.477956	FALSE	0.0210176	0.108383	FALSE
ENSG00000106789.8	CORO2A	0.0546918	0.407446	FALSE	0.0774134	0.372715	FALSE	-0.0410993	0.263068	FALSE
ENSG00000106799.8	TGFBR1	0.0235283	0.765858	FALSE	0.0193933	0.60753	FALSE	-0.0717719	0.0516255	FALSE
ENSG00000136891.9	TEX10	0.183032	0.000608136	TRUE	0.183047	0.000616678	TRUE	0.268111	1.63584e-18	TRUE
ENSG00000136897.6	MRPL50	0.0276512	0.638432	FALSE	0.0420996	0.621717	FALSE	0.0708882	0.000193808	TRUE
ENSG00000165152.4	TMEM246	-0.213955	0.023798	FALSE	-0.249127	0.0178374	FALSE	-0.143583	0.00847454	TRUE
ENSG00000155827.7	RNF20	-0.0686062	0.281908	FALSE	-0.220393	0.0213602	FALSE	-0.0396353	0.244622	FALSE
ENSG00000136824.14	SMC2	0.14159	0.00314006	TRUE	0.210767	4.15479e-05	TRUE	0.0650579	0.00037546	TRUE
ENSG00000136783.9	NIPSNAP3A	-0.207103	0.00202502	TRUE	-0.27165	0.00306604	TRUE	-0.220881	1.47315e-11	TRUE
ENSG00000095209.7	TMEM38B	-0.247484	0.00106373	TRUE	-0.324068	0.00105578	TRUE	-0.245794	4.66289e-08	TRUE
ENSG00000070061.10	IKBKAP	0.00686931	0.889796	FALSE	0.0118826	0.854088	FALSE	0.011539	0.564485	FALSE
ENSG00000119326.10	CTNNAL1	-0.0759079	0.0361789	FALSE	-0.075257	0.0661432	FALSE	-0.0195553	0.284925	FALSE
ENSG00000106771.8	TMEM245	0.174783	0.0051487	FALSE	0.175034	0.00518589	TRUE	0.188752	9.46972e-11	TRUE
ENSG00000241978.5	AKAP2	0.36377	2.13119e-06	TRUE	0.365192	2.13476e-06	TRUE	0.375352	4.57755e-19	TRUE
ENSG00000136810.8	TXN	-0.00532716	0.733142	FALSE	-0.101485	1.22438e-06	TRUE	-0.012376	0.0998793	FALSE
ENSG00000136813.10	KIAA0368	0.0392268	0.630898	FALSE	0.0391421	0.632235	FALSE	0.114869	0.00734247	TRUE
ENSG00000106853.12	PTGR1	0.137471	0.000617299	TRUE	0.198921	8.86843e-06	TRUE	0.372495	7.36719e-105	TRUE
ENSG00000148154.5	UGCG	0.177075	0.00854698	FALSE	0.234873	0.00680346	TRUE	0.158709	6.89489e-05	TRUE
ENSG00000119314.11	PTBP3	0.0292642	0.612371	FALSE	0.0339957	0.612909	FALSE	0.0876605	0.00631357	TRUE
ENSG00000148153.9	INIP	-0.123812	0.150218	FALSE	-0.458887	0.0159909	FALSE	-0.213453	6.95754e-07	TRUE
ENSG00000228623.2	ZNF883	-0.0584678	0.407169	FALSE	-0.0545769	0.409462	FALSE	-0.108645	0.000282918	TRUE
ENSG00000119321.4	FKBP15	-0.152873	0.0461981	FALSE	-0.153035	0.0462288	FALSE	-0.167623	1.15116e-05	TRUE
ENSG00000136868.9	SLC31A1	0.0280085	0.725616	FALSE	0.0324006	0.751323	FALSE	0.0707525	0.06813	FALSE
ENSG00000176386.4	CDC26	0.0135102	0.808229	FALSE	0.0132514	0.80495	FALSE	0.030576	0.317284	FALSE
ENSG00000136875.8	PRPF4	0.0140694	0.843826	FALSE	0.0230384	0.84013	FALSE	-0.0118752	0.751636	FALSE
ENSG00000119431.5	HDHD3	0.248871	0.000212196	TRUE	0.518198	2.43193e-09	TRUE	0.277595	2.5853e-18	TRUE
ENSG00000148229.8	POLE3	-0.0725858	0.13187	FALSE	-0.12656	0.0782647	FALSE	-0.0854986	0.000170919	TRUE
ENSG00000138835.18	RGS3	-0.0739931	0.297344	FALSE	-0.343569	0.00910598	FALSE	-0.0606658	0.0270696	FALSE
ENSG00000095261.9	PSMD5	-0.161212	0.00485999	FALSE	-0.189827	0.00521587	TRUE	-0.0726678	0.0217266	TRUE
ENSG00000119397.12	CNTRL	-0.16525	0.00584193	FALSE	-0.461224	3.05095e-07	TRUE	-0.262601	7.70682e-17	TRUE
ENSG00000119421.5	NDUFA8	-0.0284502	0.32833	FALSE	-0.0295898	0.336914	FALSE	-0.0117854	0.336383	FALSE
ENSG00000119446.9	RBM18	0.0545306	0.499789	FALSE	0.0552639	0.499183	FALSE	0.117132	0.00406035	TRUE
ENSG00000119408.12	NEK6	-0.144956	0.0691878	FALSE	-0.109748	0.217201	FALSE	-0.195317	0.000424691	TRUE
ENSG00000136930.8	PSMB7	-0.026597	0.207521	FALSE	-0.0236617	0.336917	FALSE	-0.0300162	0.0203455	TRUE
ENSG00000173611.13	SCAI	0.0869015	0.331074	FALSE	0.522662	0.00289327	TRUE	0.0829712	0.14795	FALSE
ENSG00000119414.7	PPP6C	0.0610036	0.4406	FALSE	0.060882	0.441965	FALSE	-0.069974	0.112561	FALSE
ENSG00000136933.12	RABEPK	0.000198841	1	FALSE	0.00403113	0.543392	FALSE	0.0863881	0.000806394	TRUE
ENSG00000119487.12	MAPKAP1	0.00840831	0.906238	FALSE	0.00990409	0.908549	FALSE	-0.0558925	0.143835	FALSE
ENSG00000136856.13	SLC2A8	-0.0871504	0.122069	FALSE	-0.232798	0.0073789	TRUE	-0.121101	6.4789e-06	TRUE
ENSG00000197958.8	RPL12	0.0703494	0.313589	FALSE	0.0702257	0.314704	FALSE	0.0173028	0.62997	FALSE
ENSG00000136807.7	CDK9	-0.0229202	0.718387	FALSE	-0.0228858	0.71755	FALSE	-0.0554278	0.180594	FALSE
ENSG00000136877.10	FPGS	-0.0143788	0.72627	FALSE	-0.0188385	0.688867	FALSE	0.0351578	0.143465	FALSE
ENSG00000148334.10	PTGES2	-0.198942	0.00846979	FALSE	-0.203795	0.00706977	TRUE	-0.212288	1.41215e-07	TRUE
ENSG00000167112.7	TRUB2	0.0134979	0.833994	FALSE	-0.113249	0.160512	FALSE	-0.00688775	0.780134	FALSE
ENSG00000198917.7	C9orf114	-0.0265762	0.654539	FALSE	-0.0252051	0.687311	FALSE	-0.0605691	0.00494202	TRUE
ENSG00000136802.7	LRRC8A	-0.0753044	0.0901073	FALSE	-0.0772698	0.0896598	FALSE	-0.0905504	8.19903e-05	TRUE
ENSG00000095319.10	NUP188	-0.052419	0.360722	FALSE	-0.059294	0.360653	FALSE	-0.0903251	0.0132893	TRUE
ENSG00000167130.13	DOLPP1	0.0588911	0.471075	FALSE	0.0854597	0.280633	FALSE	0.0416093	0.501062	FALSE
ENSG00000119383.15	PPP2R4	-0.0553075	0.258527	FALSE	-0.0550161	0.259527	FALSE	-0.114195	5.62394e-09	TRUE
ENSG00000148331.7	ASB6	0.00286978	0.971225	FALSE	0.00281785	0.971592	FALSE	-0.0107097	0.804531	FALSE
ENSG00000136816.11	TOR1B	-0.0513757	0.565614	FALSE	-0.0188431	0.666319	FALSE	0.0190671	0.695821	FALSE
ENSG00000136827.11	TOR1A	-0.0312153	0.463318	FALSE	-0.0442039	0.484653	FALSE	-0.0767327	6.06742e-06	TRUE
ENSG00000136819.10	C9orf78	-0.125672	0.00782879	FALSE	-0.151357	0.000432093	TRUE	-0.0900622	1.6475e-11	TRUE
ENSG00000097007.13	ABL1	0.0273378	0.734059	FALSE	0.0286822	0.748313	FALSE	0.15742	5.94292e-07	TRUE
ENSG00000050555.13	LAMC3	0.0489896	0.546615	FALSE	0.0643602	0.525678	FALSE	-0.00444796	0.900264	FALSE
ENSG00000126878.8	AIF1L	-0.123947	0.00535284	FALSE	-0.110494	0.00737417	TRUE	-0.111934	9.60009e-21	TRUE
ENSG00000130723.13	PRRC2B	0.0741149	0.255617	FALSE	0.0766376	0.255461	FALSE	0.133992	2.70512e-05	TRUE
ENSG00000130714.11	POMT1	-0.0360012	0.597577	FALSE	-0.0372475	0.598451	FALSE	-0.0573506	0.0125375	TRUE
ENSG00000107290.9	SETX	0.119708	0.0777352	FALSE	0.120019	0.077262	FALSE	0.0423445	0.226057	FALSE
ENSG00000125485.13	DDX31	-0.10294	0.171798	FALSE	-0.109462	0.171898	FALSE	-0.171821	7.86636e-05	TRUE
[truncated: 2,106 more rows]

## Sheet: Supp Data 2 GSEA
Supplementary Data 2. GO biological process gene sets enriched in dynamic ASE genes by DAESC-Mix. Two pathways related to development are highlighted in bold.
Column p are raw p-values from the hypergeometric test (one-sided); column adjP are p-values after FDR adjustment.
Category	GeneSet	N_genes	N_overlap	p	adjP	genes	link
GO_bp	GO_SMALL_MOLECULE_METABOLIC_PROCESS	1659	104	4.90424e-11	3.60462e-07	CDA:ATPIF1:YARS:CMPK1:DHCR24:ABCD3:SLC16A1:NME7:GLUL:LBR:PFKP:PPA1:SCD:GSTO1:ASRGL1:GSTP1:SORL1:SLC2A3:CMAS:BCAT1:PFKM:NFYB:PRKAB1:SUCLA2:PNP:SLC7A8:PSME2:PTGR2:ABCD4:GSTZ1:ITPK1:WARS:ADPGK:CRABP1:NME4:PDXDC1:VKORC1:PLA2G15:DHODH:SLC7A5:ALDH3A2:NME1:NME1-NME2:DCXR:PMAIP1:KDSR:LDLR:GCDH:ECH1:CYP2S1:BCKDHA:ETFB:ADI1:CAD:PPP1CB:UGP2:MAT2A:PDK1:OLA1:ASNSD1:ATIC:PASK:PSMF1:ADA:PSMA7:GART:CBR1:CBS:SLC1…	http://www.gsea-msigdb.org/gsea/msigdb/cards/GO_SMALL_MOLECULE_METABOLIC_PROCESS
GO_bp	GO_NCRNA_METABOLIC_PROCESS	446	43	2.26043e-10	5.98519e-07	YARS:EBNA1BP2:NSUN4:TDRKH:ADAR:TFB2M:TRDMT1:PPA1:POP5:KIAA0391:KIAA0391:WARS:POLR3K:RPS2:TBL3:THUMPD1:PELP1:UTP18:DUS3L:RPS28:RPS16:TRMT61B:METTL8:MRPL44:TP53RK:RRP1B:RRP1:PWP2:NHP2L1:RRP7A:DPH3:EXOSC7:NSUN2:TARS:RIOK2:LARS:RPF2:TFB1M:PUS7:ERI1:DCAF13:RPS6:EXOSC3:TEX10	http://www.gsea-msigdb.org/gsea/msigdb/cards/GO_NCRNA_METABOLIC_PROCESS
GO_bp	GO_RNA_METABOLIC_PROCESS	1067	75	2.44294e-10	5.98519e-07	SSU72:SNRNP40:YARS:PPIE:EBNA1BP2:NSUN4:PRPF38A:RTCA:DDX20:TTF2:TDRKH:ADAR:PRDX6:IVNS1ABP:TFB2M:TRDMT1:MTPAP:PPA1:POLR2L:CSTF3:RPS26:CPSF6:POP5:KIAA0391:KIAA0391:WARS:MAP2K1:SNUPN:POLR3K:SNRNP25:RPS2:TBL3:THUMPD1:CD2BP2:POLR2C:PELP1:C1QBP:SLFN13:UTP18:DDX42:DUS3L:RPS28:POLR2I:RPS16:SNRPA:TRMT61B:POLR2D:METTL8:MRPL44:TP53RK:RRP1B:RRP1:PWP2:APOBEC3C:APOBEC3F:APOBEC3G:NHP2L1:RRP7A:DPH3:EXOSC7:POLR2B:…	http://www.gsea-msigdb.org/gsea/msigdb/cards/GO_RNA_METABOLIC_PROCESS
GO_bp	GO_NCRNA_PROCESSING	369	37	1.43798e-09	2.64228e-06	EBNA1BP2:NSUN4:ADAR:TFB2M:TRDMT1:POP5:KIAA0391:KIAA0391:POLR3K:RPS2:TBL3:THUMPD1:PELP1:UTP18:DUS3L:RPS28:RPS16:TRMT61B:METTL8:MRPL44:TP53RK:RRP1B:RRP1:PWP2:NHP2L1:RRP7A:DPH3:EXOSC7:NSUN2:RIOK2:RPF2:TFB1M:PUS7:ERI1:DCAF13:RPS6:EXOSC3:TEX10	http://www.gsea-msigdb.org/gsea/msigdb/cards/GO_NCRNA_PROCESSING
GO_bp	GO_RRNA_METABOLIC_PROCESS	203	26	2.68034e-09	3.9401e-06	EBNA1BP2:NSUN4:TFB2M:POP5:RPS2:TBL3:THUMPD1:PELP1:UTP18:RPS28:RPS16:TRMT61B:RRP1B:RRP1:PWP2:NHP2L1:RRP7A:EXOSC7:RIOK2:RPF2:TFB1M:ERI1:DCAF13:RPS6:EXOSC3:TEX10	http://www.gsea-msigdb.org/gsea/msigdb/cards/GO_RRNA_METABOLIC_PROCESS
GO_bp	GO_ORGANONITROGEN_COMPOUND_BIOSYNTHETIC_PROCESS	1722	101	3.7184e-09	4.55504e-06	CDA:ATPIF1:YARS:NSUN4:CMPK1:MRPL37:NME7:PIGC:GLUL:PRKCQ:VIM:SGMS1:PPA1:SCD:GSTO1:MRPL23:PGAP2:SLC35C1:GSTP1:RAB38:MRPL51:BCAT1:RPS26:SUCLA2:PNP:DAD1:MRPL52:GSTZ1:WARS:GATM:MRPL28:NME4:RPS2:CSNK2A2:DHODH:RPL13:C1QBP:EIF5A:ALDH3A2:IGF2BP1:XYLT2:NME1:NME1-NME2:PRPSAP1:KDSR:CERS4:RPS28:GCDH:MPV17L2:UBA52:RPS16:ADI1:SDC1:CAD:RPL31:POLR2D:PDK1:ASNSD1:ATIC:RQCD1:MRPL44:GIGYF2:PASK:ADA:MRPL39:GART:MRPS6:…	http://www.gsea-msigdb.org/gsea/msigdb/cards/GO_ORGANONITROGEN_COMPOUND_BIOSYNTHETIC_PROCESS
GO_bp	GO_PYRIMIDINE_RIBONUCLEOTIDE_BIOSYNTHETIC_PROCESS	21	9	8.08797e-09	8.49237e-06	CMPK1:NME7:NME4:DHODH:NME1:NME1-NME2:CAD:UMPS:UPP1	http://www.gsea-msigdb.org/gsea/msigdb/cards/GO_PYRIMIDINE_RIBONUCLEOTIDE_BIOSYNTHETIC_PROCESS
GO_bp	GO_RIBOSOME_BIOGENESIS	278	30	9.8187e-09	9.02093e-06	EBNA1BP2:NSUN4:TFB2M:POP5:GTF3A:RPS2:TBL3:THUMPD1:PELP1:C1QBP:UTP18:RPS28:MPV17L2:RPS16:TRMT61B:RRP1B:RRP1:PWP2:NHP2L1:RRP7A:EXOSC7:RIOK2:RPS10:RPF2:TFB1M:ERI1:DCAF13:RPS6:EXOSC3:TEX10	http://www.gsea-msigdb.org/gsea/msigdb/cards/GO_RIBOSOME_BIOGENESIS
GO_bp	GO_INTERSPECIES_INTERACTION_BETWEEN_ORGANISMS	922	63	2.20181e-08	1.79814e-05	ISG15:PPIE:ADAR:F11R:IVNS1ABP:VIM:CXCL12:IFITM2:IFITM3:POLR2L:TRIM6:CFL1:CADM1:DDX11:KIAA1551:KRT8:RPS26:CHGA:KLC1:GTF2A2:IQGAP1:RPS2:POLR2C:RPL13:C1QBP:CHMP1B:RPS28:LDLR:UBA52:POLR2I:RPS16:CALM3:SLC1A5:VAMP8:RPL31:POLR2D:NCKAP1:NRP2:FN1:RBCK1:PSMA7:RRP1B:APOBEC3C:APOBEC3F:APOBEC3G:NUP50:FBLN1:PDCD6IP:GPX1:PLSCR1:KDR:POLR2B:PPID:RPS23:EXOC2:SERPINB9:RPS10:DYNLT1:NUP205:CTSB:RPS20:RPL8:RPS6	http://www.gsea-msigdb.org/gsea/msigdb/cards/GO_INTERSPECIES_INTERACTION_BETWEEN_ORGANISMS
GO_bp	GO_OXIDATION_REDUCTION_PROCESS	932	63	3.28274e-08	2.41282e-05	SH3BGRL3:DHCR24:CRYZ:ABCD3:PRDX6:LBR:SCD:GSTO1:PRKCDBP:CYB5R2:NDUFS8:PFKM:DNAJC15:SUCLA2:PTGR2:NDUFB1:NDUFAF1:VKORC1:DHODH:VAT1L:CYBA:ALDH3A2:DCXR:KDSR:DOHH:DUS3L:GCDH:NDUFB7:UQCRFS1:ECH1:CYP2S1:BCKDHA:ETFB:ADI1:PDIA6:PPP1CB:COX7A2L:UGP2:PASK:GNAS:CBR1:CBS:SCO2:GPX1:PDHB:LEPREL1:QDPR:PGM2:NDUFC1:SDHA:AMACR:PAM:KDM3B:NDUFA2:GPX3:GFPT2:NQO2:HIBADH:BLVRA:SLC25A13:TXN:PTGR1:PTGES2	http://www.gsea-msigdb.org/gsea/msigdb/cards/GO_OXIDATION_REDUCTION_PROCESS
GO_bp	GO_RIBONUCLEOPROTEIN_COMPLEX_BIOGENESIS	439	38	4.79054e-08	3.19768e-05	EBNA1BP2:NSUN4:DDX20:ADAR:TFB2M:CPSF6:POP5:GTF3A:SNUPN:RPS2:TBL3:THUMPD1:CD2BP2:PELP1:C1QBP:UTP18:RPS28:MPV17L2:RPS16:TRMT61B:POLR2D:RRP1B:RRP1:PWP2:NHP2L1:RRP7A:EXOSC7:RPS23:RIOK2:G3BP1:RPS10:RPF2:TFB1M:ERI1:DCAF13:RPS6:EXOSC3:TEX10	http://www.gsea-msigdb.org/gsea/msigdb/cards/GO_RIBONUCLEOPROTEIN_COMPLEX_BIOGENESIS
GO_bp	GO_GLYCOSYL_COMPOUND_BIOSYNTHETIC_PROCESS	41	11	5.2207e-08	3.19768e-05	CDA:NME7:NME4:DHODH:NME1:NME1-NME2:CAD:ADA:CECR1:UMPS:UPP1	http://www.gsea-msigdb.org/gsea/msigdb/cards/GO_GLYCOSYL_COMPOUND_BIOSYNTHETIC_PROCESS
GO_bp	GO_RIBONUCLEOSIDE_CATABOLIC_PROCESS	21	8	1.69732e-07	9.33818e-05	CDA:PNP:ADA:CECR1:APOBEC3C:APOBEC3F:APOBEC3G:UPP1	http://www.gsea-msigdb.org/gsea/msigdb/cards/GO_RIBONUCLEOSIDE_CATABOLIC_PROCESS
GO_bp	GO_CELLULAR_AMIDE_METABOLIC_PROCESS	933	61	1.7787e-07	9.33818e-05	YARS:NSUN4:MRPL37:VIM:SGMS1:PPA1:SCD:MRPL23:GSTP1:SORL1:MRPL51:RPS26:SUCLA2:MRPL52:GSTZ1:WARS:MRPL28:RPS2:PLA2G15:RPL13:C1QBP:EIF5A:IGF2BP1:CERS4:RPS28:GCDH:MPV17L2:UBA52:RPS16:RPL31:POLR2D:PDK1:RQCD1:MRPL44:GIGYF2:PASK:MRPL39:MRPS6:SLC19A1:DPH3:GPX1:PDHB:PTPLB:GFM1:SPCS3:CASP3:TARS:GFM2:RPS23:PAM:LARS:RPS10:GSTA4:MRPL18:AEBP1:PUS7:RPS20:SLC25A32:RPL8:RPS6:UGCG	http://www.gsea-msigdb.org/gsea/msigdb/cards/GO_CELLULAR_AMIDE_METABOLIC_PROCESS
GO_bp	GO_ORGANIC_ACID_METABOLIC_PROCESS	884	57	7.20376e-07	0.000352984	YARS:ABCD3:SLC16A1:GLUL:PPA1:SCD:GSTO1:ASRGL1:GSTP1:SLC2A3:CMAS:BCAT1:PRKAB1:SUCLA2:SLC7A8:PSME2:PTGR2:GSTZ1:WARS:CRABP1:PDXDC1:PLA2G15:SLC7A5:ALDH3A2:DCXR:GCDH:ECH1:CYP2S1:BCKDHA:ETFB:ADI1:CAD:PDK1:ASNSD1:PSMF1:PSMA7:GART:CBR1:CBS:SLC19A1:GPX1:PDHB:PTPLB:QDPR:SDHA:TARS:AMACR:PAM:LARS:GFPT2:MRS2:HIBADH:SLC25A32:PSAT1:PTGR1:PSMD5:PTGES2	http://www.gsea-msigdb.org/gsea/msigdb/cards/GO_ORGANIC_ACID_METABOLIC_PROCESS
GO_bp	GO_PROTEIN_CONTAINING_COMPLEX_ASSEMBLY	1826	97	8.91831e-07	0.000409685	CDA:ATPIF1:NSUN4:CRYZ:DDX20:CAPZA1:ADAR:GLUL:ARPC5:CXCL12:DKK1:TSPAN4:TRIM6:ILK:NDUFS8:KCTD14:CTSC:SORL1:RAD52:PFKM:ATF1:CPSF6:PRKAB1:P2RX4:TMEM120B:DNAJC15:IPO4:DNAAF2:NDUFB1:WARS:NDUFAF1:GTF2A2:PKM:SNUPN:CCDC101:CD2BP2:CYBA:C1QBP:MIS12:GOSR2:NME1-NME2:AXIN2:SLC9A3R1:DCXR:COLEC12:PSMG2:CEP192:PMAIP1:TRAPPC5:RPS28:NDUFB7:MPV17L2:UBA52:SLC1A5:KCNS3:TRMT61B:COX7A2L:TCF7L1:MAT2A:POLR2D:NCKAP1:FN1:FK…	http://www.gsea-msigdb.org/gsea/msigdb/cards/GO_PROTEIN_CONTAINING_COMPLEX_ASSEMBLY
GO_bp	GO_VIRAL_GENE_EXPRESSION	190	21	1.09487e-06	0.000473372	IFITM3:POLR2L:RPS26:RPS2:POLR2C:RPL13:RPS28:UBA52:POLR2I:RPS16:RPL31:POLR2D:RRP1B:NUP50:POLR2B:RPS23:RPS10:NUP205:RPS20:RPL8:RPS6	http://www.gsea-msigdb.org/gsea/msigdb/cards/GO_VIRAL_GENE_EXPRESSION
GO_bp	GO_PYRIMIDINE_CONTAINING_COMPOUND_BIOSYNTHETIC_PROCESS	55	11	1.30641e-06	0.000533451	CDA:CMPK1:NME7:NME4:DHODH:NME1:NME1-NME2:CAD:UMPS:UPP1:AGPAT5	http://www.gsea-msigdb.org/gsea/msigdb/cards/GO_PYRIMIDINE_CONTAINING_COMPOUND_BIOSYNTHETIC_PROCESS
GO_bp	GO_PYRIMIDINE_NUCLEOTIDE_BIOSYNTHETIC_PROCESS	45	10	1.42824e-06	0.000552505	CMPK1:NME7:NME4:DHODH:NME1:NME1-NME2:CAD:UMPS:UPP1:AGPAT5	http://www.gsea-msigdb.org/gsea/msigdb/cards/GO_PYRIMIDINE_NUCLEOTIDE_BIOSYNTHETIC_PROCESS
GO_bp	GO_REGULATION_OF_CELL_MORPHOGENESIS	472	36	2.24361e-06	0.000824527	PDPN:CXCL12:ZFYVE27:ILK:CFL1:RHOD:THY1:FGD4:CORO1C:SPG20:ARHGEF7:COCH:TPM1:MAP2K1:C1QBP:SLC9A3R1:ACTN4:FN1:ID1:MYH9:FBLN1:SS18L2:TNIK:OPA1:SLIT2:KDR:MYO10:HEXB:RHOBTB3:EFNA5:SPARC:EZR:IFRD1:LZTS1:SDC2:HAS2	http://www.gsea-msigdb.org/gsea/msigdb/cards/GO_REGULATION_OF_CELL_MORPHOGENESIS
GO_bp	GO_ORGANIC_CYCLIC_COMPOUND_CATABOLIC_PROCESS	596	42	2.50164e-06	0.000875573	DFFA:CDA:VIM:MTPAP:RPS26:PNP:PSME2:GSTZ1:RPS2:RPL13:SLFN13:IGF2BP1:AXIN2:RPS28:UBA52:RPS16:RPL31:POLR2D:RQCD1:GIGYF2:PSMF1:ADA:PSMA7:CECR1:APOBEC3C:APOBEC3F:APOBEC3G:EXOSC7:GPX1:CASP3:RPS23:RPS10:RNASET2:BLVRA:UPP1:ERI1:NEIL2:RPS20:RPL8:RPS6:EXOSC3:PSMD5	http://www.gsea-msigdb.org/gsea/msigdb/cards/GO_ORGANIC_CYCLIC_COMPOUND_CATABOLIC_PROCESS
GO_bp	GO_COTRANSLATIONAL_PROTEIN_TARGETING_TO_MEMBRANE	98	14	3.43879e-06	0.00114887	RPS26:SRP14:RPS2:ARL6IP1:RPL13:RPS28:UBA52:RPS16:RPL31:RPS23:RPS10:RPS20:RPL8:RPS6	http://www.gsea-msigdb.org/gsea/msigdb/cards/GO_COTRANSLATIONAL_PROTEIN_TARGETING_TO_MEMBRANE
GO_bp	GO_UTP_BIOSYNTHETIC_PROCESS	9	5	4.08309e-06	0.00130481	NME7:NME4:NME1:NME1-NME2:CAD	http://www.gsea-msigdb.org/gsea/msigdb/cards/GO_UTP_BIOSYNTHETIC_PROCESS
GO_bp	GO_AMIDE_BIOSYNTHETIC_PROCESS	759	49	4.32722e-06	0.00132521	YARS:NSUN4:MRPL37:VIM:SGMS1:PPA1:SCD:MRPL23:MRPL51:RPS26:MRPL52:GSTZ1:WARS:MRPL28:RPS2:RPL13:C1QBP:EIF5A:IGF2BP1:CERS4:RPS28:GCDH:MPV17L2:UBA52:RPS16:RPL31:POLR2D:PDK1:RQCD1:MRPL44:GIGYF2:PASK:MRPL39:MRPS6:DPH3:PDHB:PTPLB:GFM1:TARS:GFM2:RPS23:LARS:RPS10:MRPL18:PUS7:RPS20:RPL8:RPS6:UGCG	http://www.gsea-msigdb.org/gsea/msigdb/cards/GO_AMIDE_BIOSYNTHETIC_PROCESS
GO_bp	GO_SUBSTRATE_ADHESION_DEPENDENT_CELL_SPREADING	87	13	4.60224e-06	0.00135306	PDPN:ILK:CORO1C:ARHGEF7:C1QBP:ACTN4:FN1:FBLN1:EFNA5:FER:LAMB1:EPHA1:HAS2	http://www.gsea-msigdb.org/gsea/msigdb/cards/GO_SUBSTRATE_ADHESION_DEPENDENT_CELL_SPREADING
GO_bp	GO_NUCLEOBASE_CONTAINING_SMALL_MOLECULE_BIOSYNTHETIC_PROCESS	101	14	4.9426e-06	0.00139723	CDA:NME7:PNP:NME4:DHODH:NME1:NME1-NME2:CAD:ADA:CECR1:GPX1:UMPS:UPP1:NEIL2	http://www.gsea-msigdb.org/gsea/msigdb/cards/GO_NUCLEOBASE_CONTAINING_SMALL_MOLECULE_BIOSYNTHETIC_PROCESS
GO_bp	GO_NUCLEOSIDE_CATABOLIC_PROCESS	32	8	6.38835e-06	0.00173905	CDA:PNP:ADA:CECR1:APOBEC3C:APOBEC3F:APOBEC3G:UPP1	http://www.gsea-msigdb.org/gsea/msigdb/cards/GO_NUCLEOSIDE_CATABOLIC_PROCESS
GO_bp	GO_UMP_BIOSYNTHETIC_PROCESS	10	5	7.94685e-06	0.00200739	CMPK1:DHODH:CAD:UMPS:UPP1	http://www.gsea-msigdb.org/gsea/msigdb/cards/GO_UMP_BIOSYNTHETIC_PROCESS
GO_bp	GO_RIBOSE_PHOSPHATE_BIOSYNTHETIC_PROCESS	182	19	8.16803e-06	0.00200739	CMPK1:NME7:SCD:GSTZ1:NME4:DHODH:NME1:NME1-NME2:PRPSAP1:GCDH:CAD:PDK1:ATIC:GART:PDHB:PTPLB:UMPS:UPP1:SLC25A13	http://www.gsea-msigdb.org/gsea/msigdb/cards/GO_RIBOSE_PHOSPHATE_BIOSYNTHETIC_PROCESS
GO_bp	GO_RIBONUCLEOSIDE_MONOPHOSPHATE_BIOSYNTHETIC_PROCESS	33	8	8.19341e-06	0.00200739	CMPK1:DHODH:CAD:ATIC:ADA:GART:UMPS:UPP1	http://www.gsea-msigdb.org/gsea/msigdb/cards/GO_RIBONUCLEOSIDE_MONOPHOSPHATE_BIOSYNTHETIC_PROCESS
GO_bp	GO_CELL_SUBSTRATE_ADHESION	330	27	1.19375e-05	0.00275478	PDPN:ADAM15:RSU1:COL13A1:ILK:RHOD:THY1:CORO1C:ARHGEF7:ACTN1:IQGAP1:C1QBP:ACTN4:FN1:ID1:FBLN1:PHLDB2:KDR:EFNA5:FER:SPOCK1:CDK6:TRIP6:LAMB1:EPHA1:HAS2:FREM1	http://www.gsea-msigdb.org/gsea/msigdb/cards/GO_CELL_SUBSTRATE_ADHESION
GO_bp	GO_REGULATION_OF_CELL_SUBSTRATE_ADHESION	204	20	1.22161e-05	0.00275478	PDPN:ADAM15:RSU1:ILK:RHOD:THY1:CORO1C:ARHGEF7:IQGAP1:C1QBP:ACTN4:FN1:FBLN1:PHLDB2:KDR:EFNA5:SPOCK1:CDK6:EPHA1:HAS2	http://www.gsea-msigdb.org/gsea/msigdb/cards/GO_REGULATION_OF_CELL_SUBSTRATE_ADHESION
GO_bp	GO_CELL_SUBSTRATE_JUNCTION_ASSEMBLY	95	13	1.23684e-05	0.00275478	CD151:RHOD:THY1:CORO1C:ARHGEF7:ACTN1:IQGAP1:FN1:PHLDB2:KDR:EFNA5:DST:TRIP6	http://www.gsea-msigdb.org/gsea/msigdb/cards/GO_CELL_SUBSTRATE_JUNCTION_ASSEMBLY
GO_bp	GO_REGULATION_OF_SYMBIOSIS_ENCOMPASSING_MUTUALISM_THROUGH_PARASITISM	224	21	1.48133e-05	0.00315491	ISG15:PPIE:ADAR:IFITM2:IFITM3:POLR2L:TRIM6:CFL1:KIAA1551:POLR2C:POLR2I:POLR2D:RRP1B:APOBEC3C:APOBEC3F:APOBEC3G:PLSCR1:POLR2B:PPID:EXOC2:DYNLT1	http://www.gsea-msigdb.org/gsea/msigdb/cards/GO_REGULATION_OF_SYMBIOSIS_ENCOMPASSING_MUTUALISM_THROUGH_PARASITISM
GO_bp	GO_ESTABLISHMENT_OF_PROTEIN_LOCALIZATION_TO_ENDOPLASMIC_RETICULUM	111	14	1.50234e-05	0.00315491	RPS26:SRP14:RPS2:RPL13:RPS28:UBA52:RPS16:RPL31:SPCS3:RPS23:RPS10:RPS20:RPL8:RPS6	http://www.gsea-msigdb.org/gsea/msigdb/cards/GO_ESTABLISHMENT_OF_PROTEIN_LOCALIZATION_TO_ENDOPLASMIC_RETICULUM
GO_bp	GO_NUCLEOBASE_CONTAINING_SMALL_MOLECULE_METABOLIC_PROCESS	354	28	1.54568e-05	0.00315576	CDA:ATPIF1:CMPK1:NME7:SUCLA2:PNP:NME4:DHODH:NME1:NME1-NME2:DCXR:CAD:UGP2:OLA1:ATIC:ADA:CECR1:APOBEC3C:APOBEC3F:APOBEC3G:TSPO:GPX1:ATP6V1A:UMPS:OPA1:GFPT2:UPP1:NEIL2	http://www.gsea-msigdb.org/gsea/msigdb/cards/GO_NUCLEOBASE_CONTAINING_SMALL_MOLECULE_METABOLIC_PROCESS
GO_bp	GO_DE_NOVO_PYRIMIDINE_NUCLEOBASE_BIOSYNTHETIC_PROCESS	6	4	1.58876e-05	0.00315604	CMPK1:DHODH:CAD:UMPS	http://www.gsea-msigdb.org/gsea/msigdb/cards/GO_DE_NOVO_PYRIMIDINE_NUCLEOBASE_BIOSYNTHETIC_PROCESS
GO_bp	GO_MITOCHONDRIAL_GENE_EXPRESSION	160	17	1.92284e-05	0.00371917	NSUN4:MRPL37:TFB2M:MRPL23:MRPL51:MRPL52:KIAA0391:KIAA0391:MRPL28:C1QBP:MPV17L2:TRMT61B:MRPL44:MRPL39:MRPS6:GFM1:GFM2:MRPL18	http://www.gsea-msigdb.org/gsea/msigdb/cards/GO_MITOCHONDRIAL_GENE_EXPRESSION
GO_bp	GO_CELL_JUNCTION_ORGANIZATION	284	24	2.13296e-05	0.00401981	CAPZA1:F11R:CD151:ILK:RHOD:CADM1:THY1:PKP2:CORO1C:ARHGEF7:ACTN1:IQGAP1:CDH3:MAPRE2:ACTN4:FN1:PDCD6IP:PHLDB2:KDR:EFNA5:CTNNA1:DST:PERP:TRIP6	http://www.gsea-msigdb.org/gsea/msigdb/cards/GO_CELL_JUNCTION_ORGANIZATION
GO_bp	GO_NUCLEOBASE_BIOSYNTHETIC_PROCESS	19	6	2.20398e-05	0.00404981	CMPK1:DHODH:CAD:ADA:GART:UMPS	http://www.gsea-msigdb.org/gsea/msigdb/cards/GO_NUCLEOBASE_BIOSYNTHETIC_PROCESS
GO_bp	GO_REGULATION_OF_ANATOMICAL_STRUCTURE_MORPHOGENESIS	1038	59	2.27909e-05	0.00408568	PDPN:GLUL:VASH2:CXCL12:DKK1:ZFYVE27:ILK:CFL1:RHOD:THY1:FGD4:CORO1C:SPG20:COL4A2:ARHGEF7:PSME2:COCH:WARS:TPM1:MAP2K1:PKM:CTSH:DHODH:C1QBP:SLC9A3R1:MBP:ACTN4:FN1:PSMF1:ID1:ADA:PSMA7:MYH9:FBLN1:SS18L2:PHLDB2:TNIK:OPA1:SLIT2:KDR:ANXA3:SFRP2:MYO10:PLK2:HEXB:RHOBTB3:EFNA5:SPARC:PIM1:EZR:IFRD1:EPHA1:LZTS1:FGFR1:SDC2:FZD6:HAS2:TMEM2:PSMD5	http://www.gsea-msigdb.org/gsea/msigdb/cards/GO_REGULATION_OF_ANATOMICAL_STRUCTURE_MORPHOGENESIS
GO_bp	GO_ORGANOPHOSPHATE_BIOSYNTHETIC_PROCESS	550	37	2.74589e-05	0.00480531	CMPK1:NME7:PIGC:SGMS1:SCD:PGAP2:RAB38:PNP:GSTZ1:NME4:CSNK2A2:DHODH:NME1:NME1-NME2:PRPSAP1:DCXR:GCDH:EPT1:CAD:PDK1:ATIC:CPNE1:ADA:GART:PIGP:PDHB:PTPLB:UMPS:PLSCR1:LPCAT1:HEXB:UPP1:SLC25A13:AGPAT5:MTMR9:IMPA1:TMEM38B	http://www.gsea-msigdb.org/gsea/msigdb/cards/GO_ORGANOPHOSPHATE_BIOSYNTHETIC_PROCESS
GO_bp	GO_CELL_JUNCTION_ASSEMBLY	236	21	3.24094e-05	0.00553975	CAPZA1:F11R:CD151:ILK:RHOD:THY1:PKP2:CORO1C:ARHGEF7:ACTN1:IQGAP1:CDH3:ACTN4:FN1:PDCD6IP:PHLDB2:KDR:EFNA5:CTNNA1:DST:TRIP6	http://www.gsea-msigdb.org/gsea/msigdb/cards/GO_CELL_JUNCTION_ASSEMBLY
GO_bp	GO_PROTEIN_LOCALIZATION_TO_ENDOPLASMIC_RETICULUM	135	15	3.47743e-05	0.00580889	RPS26:OS9:SRP14:RPS2:RPL13:RPS28:UBA52:RPS16:RPL31:SPCS3:RPS23:RPS10:RPS20:RPL8:RPS6	http://www.gsea-msigdb.org/gsea/msigdb/cards/GO_PROTEIN_LOCALIZATION_TO_ENDOPLASMIC_RETICULUM
GO_bp	GO_REGULATION_OF_CELL_MORPHOGENESIS_INVOLVED_IN_DIFFERENTIATION	294	24	3.73959e-05	0.00589394	PDPN:CXCL12:ZFYVE27:ILK:CFL1:THY1:CORO1C:SPG20:ARHGEF7:MAP2K1:C1QBP:ACTN4:FN1:ID1:FBLN1:SS18L2:TNIK:OPA1:SLIT2:EFNA5:IFRD1:LZTS1:SDC2:HAS2	http://www.gsea-msigdb.org/gsea/msigdb/cards/GO_REGULATION_OF_CELL_MORPHOGENESIS_INVOLVED_IN_DIFFERENTIATION
GO_bp	GO_PYRIMIDINE_RIBONUCLEOSIDE_CATABOLIC_PROCESS	13	5	3.74072e-05	0.00589394	CDA:APOBEC3C:APOBEC3F:APOBEC3G:UPP1	http://www.gsea-msigdb.org/gsea/msigdb/cards/GO_PYRIMIDINE_RIBONUCLEOSIDE_CATABOLIC_PROCESS
GO_bp	GO_MACROMOLECULE_CATABOLIC_PROCESS	1345	71	3.76891e-05	0.00589394	ISG15:DFFA:ATPIF1:VIM:MTPAP:CTSC:SORL1:PFKM:RPS26:OS9:USP44:HSP90B1:UCHL3:CDC16:PSME2:CTSH:RPS2:CSNK2A2:USP10:RPL13:SLFN13:TMUB2:IGF2BP1:AXIN2:PMAIP1:RPS28:LDLR:UBA52:RPS16:SDC1:PPP1CB:PELI1:RPL31:POLR2D:RQCD1:SERPINE2:GIGYF2:RBCK1:PSMF1:KIF16B:SNX5:ABHD12:PSMA7:UBE2L3:PDCD6IP:EXOSC7:GPX1:PGM2:CASP3:LPCAT1:PLK2:HEXB:RPS23:VCAN:DNAJC18:RNF14:RPS10:EZR:RNASET2:ZFAND2A:ERI1:CTSB:RPS20:UBXN2B:SDC2:RP…	http://www.gsea-msigdb.org/gsea/msigdb/cards/GO_MACROMOLECULE_CATABOLIC_PROCESS
GO_bp	GO_SMALL_MOLECULE_CATABOLIC_PROCESS	393	29	3.95941e-05	0.00606285	CDA:ABCD3:GLUL:PFKP:ASRGL1:BCAT1:PFKM:PNP:GSTZ1:CRABP1:PLA2G15:ALDH3A2:DCXR:GCDH:ECH1:BCKDHA:ETFB:ADA:CBS:CECR1:APOBEC3C:APOBEC3F:APOBEC3G:QDPR:PGM2:AMACR:HIBADH:UPP1:IMPA1	http://www.gsea-msigdb.org/gsea/msigdb/cards/GO_SMALL_MOLECULE_CATABOLIC_PROCESS
GO_bp	GO_ELECTRON_TRANSPORT_CHAIN	170	17	4.2088e-05	0.0063132	SH3BGRL3:NDUFS8:DNAJC15:NDUFB1:NDUFAF1:CYBA:NDUFB7:UQCRFS1:ETFB:COX7A2L:QDPR:NDUFC1:SDHA:NDUFA2:NQO2:SLC25A13:PTGES2	http://www.gsea-msigdb.org/gsea/msigdb/cards/GO_ELECTRON_TRANSPORT_CHAIN
GO_bp	GO_GLYCOSYL_COMPOUND_CATABOLIC_PROCESS	41	8	4.48083e-05	0.00658682	CDA:PNP:ADA:CECR1:APOBEC3C:APOBEC3F:APOBEC3G:UPP1	http://www.gsea-msigdb.org/gsea/msigdb/cards/GO_GLYCOSYL_COMPOUND_CATABOLIC_PROCESS
GO_bp	GO_REGULATION_OF_VIRAL_GENOME_REPLICATION	93	12	4.82143e-05	0.00692251	ISG15:PPIE:ADAR:IFITM2:IFITM3:TRIM6:KIAA1551:APOBEC3C:APOBEC3F:APOBEC3G:PLSCR1:PPID	http://www.gsea-msigdb.org/gsea/msigdb/cards/GO_REGULATION_OF_VIRAL_GENOME_REPLICATION
GO_bp	GO_ADHERENS_JUNCTION_ORGANIZATION	139	15	4.89756e-05	0.00692251	RHOD:CADM1:THY1:PKP2:CORO1C:ARHGEF7:ACTN1:IQGAP1:CDH3:MAPRE2:PHLDB2:KDR:EFNA5:CTNNA1:TRIP6	http://www.gsea-msigdb.org/gsea/msigdb/cards/GO_ADHERENS_JUNCTION_ORGANIZATION
GO_bp	GO_GENERATION_OF_PRECURSOR_METABOLITES_AND_ENERGY	481	33	5.06962e-05	0.00703051	SH3BGRL3:ATPIF1:PFKP:PRKCDBP:NDUFS8:PFKM:DNAJC15:SUCLA2:NDUFB1:NDUFAF1:PKM:ADPGK:CYBA:NDUFB7:UQCRFS1:ETFB:PPP1CB:COX7A2L:UGP2:PASK:GNAS:NUP50:PDHB:QDPR:PGM2:NDUFC1:SDHA:NDUFA2:GFPT2:NQO2:SLC25A13:NUP205:PTGES2	http://www.gsea-msigdb.org/gsea/msigdb/cards/GO_GENERATION_OF_PRECURSOR_METABOLITES_AND_ENERGY
GO_bp	GO_PROTEIN_TARGETING	420	30	5.34064e-05	0.0071519	ATPIF1:BAG3:RHOD:SORL1:RPS26:OS9:DNAJC15:SRP14:RPS2:ARL6IP1:CSNK2A2:RPL13:GOSR2:RPS28:UBA52:ECH1:RPS16:RPL31:UBE2L3:TSPO:PARL:SPCS3:AMACR:RPS23:HSPA4:LARS:RPS10:RPS20:RPL8:RPS6	http://www.gsea-msigdb.org/gsea/msigdb/cards/GO_PROTEIN_TARGETING
GO_bp	GO_PURINE_NUCLEOSIDE_BIOSYNTHETIC_PROCESS	22	6	5.57546e-05	0.0071519	NME7:NME4:NME1:NME1-NME2:ADA:CECR1	http://www.gsea-msigdb.org/gsea/msigdb/cards/GO_PURINE_NUCLEOSIDE_BIOSYNTHETIC_PROCESS
GO_bp	GO_TRNA_METABOLIC_PROCESS	174	17	5.6517e-05	0.0071519	YARS:TRDMT1:PPA1:POP5:KIAA0391:KIAA0391:WARS:POLR3K:THUMPD1:DUS3L:TRMT61B:METTL8:TP53RK:DPH3:NSUN2:TARS:LARS:PUS7	http://www.gsea-msigdb.org/gsea/msigdb/cards/GO_TRNA_METABOLIC_PROCESS
GO_bp	GO_PYRIMIDINE_RIBONUCLEOSIDE_TRIPHOSPHATE_BIOSYNTHETIC_PROCESS	14	5	5.6631e-05	0.0071519	NME7:NME4:NME1:NME1-NME2:CAD	http://www.gsea-msigdb.org/gsea/msigdb/cards/GO_PYRIMIDINE_RIBONUCLEOSIDE_TRIPHOSPHATE_BIOSYNTHETIC_PROCESS
GO_bp	GO_PEPTIDE_BIOSYNTHETIC_PROCESS	635	40	5.72211e-05	0.0071519	YARS:NSUN4:MRPL37:VIM:PPA1:MRPL23:MRPL51:RPS26:MRPL52:WARS:MRPL28:RPS2:RPL13:C1QBP:EIF5A:IGF2BP1:RPS28:MPV17L2:UBA52:RPS16:RPL31:POLR2D:RQCD1:MRPL44:GIGYF2:PASK:MRPL39:MRPS6:DPH3:GFM1:TARS:GFM2:RPS23:LARS:RPS10:MRPL18:PUS7:RPS20:RPL8:RPS6	http://www.gsea-msigdb.org/gsea/msigdb/cards/GO_PEPTIDE_BIOSYNTHETIC_PROCESS
GO_bp	GO_ENERGY_DERIVATION_BY_OXIDATION_OF_ORGANIC_COMPOUNDS	264	22	5.74098e-05	0.0071519	PRKCDBP:NDUFS8:PFKM:DNAJC15:SUCLA2:NDUFB1:NDUFAF1:NDUFB7:UQCRFS1:ETFB:PPP1CB:COX7A2L:UGP2:PASK:GNAS:PDHB:PGM2:NDUFC1:SDHA:NDUFA2:GFPT2:SLC25A13	http://www.gsea-msigdb.org/gsea/msigdb/cards/GO_ENERGY_DERIVATION_BY_OXIDATION_OF_ORGANIC_COMPOUNDS
GO_bp	GO_RNA_MODIFICATION	159	16	6.51224e-05	0.0079775	NSUN4:ADAR:TFB2M:TRDMT1:KIAA0391:KIAA0391:THUMPD1:DUS3L:TRMT61B:METTL8:APOBEC3C:APOBEC3F:APOBEC3G:DPH3:NSUN2:TFB1M:PUS7	http://www.gsea-msigdb.org/gsea/msigdb/cards/GO_RNA_MODIFICATION
GO_bp	GO_PYRIMIDINE_NUCLEOBASE_BIOSYNTHETIC_PROCESS	8	4	7.03607e-05	0.00837352	CMPK1:DHODH:CAD:UMPS	http://www.gsea-msigdb.org/gsea/msigdb/cards/GO_PYRIMIDINE_NUCLEOBASE_BIOSYNTHETIC_PROCESS
GO_bp	GO_CELLULAR_AMINO_ACID_METABOLIC_PROCESS	287	23	7.16185e-05	0.00837352	YARS:GLUL:PPA1:ASRGL1:SLC7A8:PSME2:WARS:SLC7A5:GCDH:ADI1:CAD:ASNSD1:PSMF1:PSMA7:GART:CBS:QDPR:TARS:LARS:GFPT2:SLC25A32:PSAT1:PSMD5	http://www.gsea-msigdb.org/gsea/msigdb/cards/GO_CELLULAR_AMINO_ACID_METABOLIC_PROCESS
GO_bp	GO_NEGATIVE_REGULATION_OF_MOLECULAR_FUNCTION	1081	59	7.1773e-05	0.00837352	DFFA:ID3:CEP85:ATPIF1:DHCR24:CNN3:ADAR:ADAM15:F11R:MASTL:DKK1:GSTO1:SIGIRR:ILK:GSTP1:THY1:SORL1:APLP2:DDX11:USP44:CORO1C:TAOK3:WARS:IQGAP1:ARL6IP1:CD2BP2:DUSP14:SLC9A3R1:PRPSAP1:CEP192:CALM3:PELI1:SERPINE2:PDE6D:RBCK1:PSMF1:FKBP1A:ID1:CPNE1:DBNDD2:RRP1B:GPX1:CD200:SLIT2:ANXA3:ANXA5:SFRP2:CASP3:IQGAP2:SPOCK1:SERPINB9:PIM1:TRDN:T:AKAP9:EPHA1:DUSP4:FZD6:LY6E	http://www.gsea-msigdb.org/gsea/msigdb/cards/GO_NEGATIVE_REGULATION_OF_MOLECULAR_FUNCTION
GO_bp	GO_NUCLEOSIDE_MONOPHOSPHATE_BIOSYNTHETIC_PROCESS	44	8	7.6266e-05	0.00875867	CMPK1:DHODH:CAD:ATIC:ADA:GART:UMPS:UPP1	http://www.gsea-msigdb.org/gsea/msigdb/cards/GO_NUCLEOSIDE_MONOPHOSPHATE_BIOSYNTHETIC_PROCESS
GO_bp	GO_PYRIMIDINE_NUCLEOSIDE_BIOSYNTHETIC_PROCESS	15	5	8.26738e-05	0.00934849	CDA:DHODH:CAD:UMPS:UPP1	http://www.gsea-msigdb.org/gsea/msigdb/cards/GO_PYRIMIDINE_NUCLEOSIDE_BIOSYNTHETIC_PROCESS
GO_bp	GO_NEGATIVE_REGULATION_OF_VIRAL_GENOME_REPLICATION	57	9	8.6845e-05	0.00967137	ISG15:IFITM2:IFITM3:TRIM6:KIAA1551:APOBEC3C:APOBEC3F:APOBEC3G:PLSCR1	http://www.gsea-msigdb.org/gsea/msigdb/cards/GO_NEGATIVE_REGULATION_OF_VIRAL_GENOME_REPLICATION
GO_bp	GO_NUCLEOSIDE_PHOSPHATE_BIOSYNTHETIC_PROCESS	272	22	8.92767e-05	0.00979378	CMPK1:NME7:SCD:PNP:GSTZ1:NME4:DHODH:NME1:NME1-NME2:PRPSAP1:GCDH:CAD:PDK1:ATIC:ADA:GART:PDHB:PTPLB:UMPS:UPP1:SLC25A13:AGPAT5	http://www.gsea-msigdb.org/gsea/msigdb/cards/GO_NUCLEOSIDE_PHOSPHATE_BIOSYNTHETIC_PROCESS
GO_bp	GO_REGENERATION	181	17	9.24803e-05	0.00999604	ADAM15:CXCL12:GSTP1:CCND1:THY1:MAP2K1:PKM:CSNK2A2:CAD:ATIC:TSPO:GPX1:ANXA3:NREP:CTNNA1:IFRD1:MATN2	http://www.gsea-msigdb.org/gsea/msigdb/cards/GO_REGENERATION
GO_bp	GO_ORGANONITROGEN_COMPOUND_CATABOLIC_PROCESS	1242	65	0.000105015	0.0111002	ISG15:CDA:SMPDL3B:ATPIF1:GLUL:ASRGL1:CTSC:SORL1:BCAT1:OS9:USP44:HSP90B1:UCHL3:CDC16:PNP:PSME2:GSTZ1:CTSH:PDXDC1:CSNK2A2:PLA2G15:USP10:SAT2:TMUB2:PMAIP1:LDLR:GCDH:UBA52:BCKDHA:SDC1:PELI1:SERPINE2:RBCK1:PSMF1:SNX5:ABHD12:ADA:PSMA7:CBS:CECR1:UBE2L3:APOBEC3C:APOBEC3F:APOBEC3G:PDCD6IP:GPX1:QDPR:LPCAT1:PLK2:HEXB:VCAN:DNAJC18:RNF14:EZR:ZFAND2A:HIBADH:BLVRA:UPP1:NEIL2:CTSB:UBXN2B:SDC2:CLTA:TMEM2:PSMD5	http://www.gsea-msigdb.org/gsea/msigdb/cards/GO_ORGANONITROGEN_COMPOUND_CATABOLIC_PROCESS
GO_bp	GO_ESTABLISHMENT_OF_PROTEIN_LOCALIZATION_TO_ORGANELLE	543	35	0.000105716	0.0111002	ATPIF1:LMNA:BAG3:SORL1:IPO8:RPS26:DNAJC15:IPO4:SRP14:SNUPN:RPS2:CCDC101:CSNK2A2:RPL13:GOSR2:PMAIP1:RPS28:UBA52:ECH1:RPS16:CALM3:RPL31:UBE2L3:TSPO:NUP50:PARL:SPCS3:AMACR:RPS23:HSPA4:LARS:RPS10:RPS20:RPL8:RPS6	http://www.gsea-msigdb.org/gsea/msigdb/cards/GO_ESTABLISHMENT_OF_PROTEIN_LOCALIZATION_TO_ORGANELLE
GO_bp	GO_RESPIRATORY_ELECTRON_TRANSPORT_CHAIN	101	12	0.000108936	0.0112771	NDUFS8:DNAJC15:NDUFB1:NDUFAF1:NDUFB7:UQCRFS1:ETFB:COX7A2L:NDUFC1:SDHA:NDUFA2:SLC25A13	http://www.gsea-msigdb.org/gsea/msigdb/cards/GO_RESPIRATORY_ELECTRON_TRANSPORT_CHAIN
GO_bp	GO_PYRIMIDINE_NUCLEOSIDE_MONOPHOSPHATE_BIOSYNTHETIC_PROCESS	16	5	0.000117038	0.0119476	CMPK1:DHODH:CAD:UMPS:UPP1	http://www.gsea-msigdb.org/gsea/msigdb/cards/GO_PYRIMIDINE_NUCLEOSIDE_MONOPHOSPHATE_BIOSYNTHETIC_PROCESS
GO_bp	GO_CELL_MOTILITY	1522	76	0.000121566	0.0122399	PDPN:CLIC4:MYSM1:SLC16A1:ADAM15:LMNA:F11R:GLUL:ARPC5:PRKCQ:CXCL12:CD151:ILK:MDK:CFL1:RHOD:GSTP1:AMOTL1:THY1:SORL1:CORO1C:P2RX4:ARHGEF7:SLC7A8:DNAAF2:CHGA:TPM1:MAP2K1:CTSH:IQGAP1:PDXDC1:GLG1:SLC7A5:C1QBP:SLC9A3R1:MAPRE2:ACTN4:SDC1:NCKAP1:NRP2:FN1:SERPINE2:ID1:ADA:MYH9:TSPO:FBLN1:GPX1:PHLDB2:CD200:ATP1B3:SLIT2:APBB2:KDR:ANXA3:ANXA5:SFRP2:PLK2:HEXB:FER:SPOCK1:CTNNA1:SPARC:DST:T:CDK6:TRIP6:LAMB1:EPHA…	http://www.gsea-msigdb.org/gsea/msigdb/cards/GO_CELL_MOTILITY
GO_bp	GO_MITOCHONDRIAL_TRANSLATION	135	14	0.00013325	0.0132349	NSUN4:MRPL37:MRPL23:MRPL51:MRPL52:MRPL28:C1QBP:MPV17L2:MRPL44:MRPL39:MRPS6:GFM1:GFM2:MRPL18	http://www.gsea-msigdb.org/gsea/msigdb/cards/GO_MITOCHONDRIAL_TRANSLATION
GO_bp	GO_REGULATION_OF_MESODERM_DEVELOPMENT	17	5	0.000161375	0.0158147	DKK1:SFRP2:PUS7:FGFR1:CER1	http://www.gsea-msigdb.org/gsea/msigdb/cards/GO_REGULATION_OF_MESODERM_DEVELOPMENT
GO_bp	GO_SECRETION	1614	79	0.00016802	0.0159699	CDA:PPIE:SLC16A1:PRDX6:GLUL:ARPC5:CXCL12:TRIM6:CCKBR:GSTP1:CCND1:CTSC:CADM1:APLP2:SNX19:SLC2A3:PFKM:P2RX4:ARHGEF7:PNP:ACTR10:ACTN1:CHGA:SRP14:PKM:CTSH:IQGAP1:DHODH:CYBA:RAB5C:ARL4D:NME1:NME1-NME2:SLC9A3R1:MBP:HMHA1:RAB11B:OLFM2:ACTN4:CALM3:SLC1A5:KCNS3:SDC1:CAD:VAMP8:OLA1:FN1:SERPINE2:PASK:SNX5:CPNE1:ADA:GNAS:CECR1:DPH3:PDCD6IP:CD200:UMPS:PGM2:NMU:ANXA3:ANXA5:PPID:LPCAT1:HEXB:IQGAP2:LHFPL2:PAM:EF…	http://www.gsea-msigdb.org/gsea/msigdb/cards/GO_SECRETION
GO_bp	GO_NUCLEOBASE_CONTAINING_SMALL_MOLECULE_CATABOLIC_PROCESS	49	8	0.000168188	0.0159699	CDA:PNP:ADA:CECR1:APOBEC3C:APOBEC3F:APOBEC3G:UPP1	http://www.gsea-msigdb.org/gsea/msigdb/cards/GO_NUCLEOBASE_CONTAINING_SMALL_MOLECULE_CATABOLIC_PROCESS
GO_bp	GO_RIBOSOMAL_SMALL_SUBUNIT_BIOGENESIS	62	9	0.000169476	0.0159699	TBL3:RPS28:RPS16:PWP2:RRP7A:RIOK2:RPS10:DCAF13:RPS6	http://www.gsea-msigdb.org/gsea/msigdb/cards/GO_RIBOSOMAL_SMALL_SUBUNIT_BIOGENESIS
GO_bp	GO_RNA_CATABOLIC_PROCESS	387	27	0.000183135	0.0170385	VIM:MTPAP:RPS26:PSME2:RPS2:RPL13:SLFN13:IGF2BP1:AXIN2:RPS28:UBA52:RPS16:RPL31:POLR2D:RQCD1:GIGYF2:PSMF1:PSMA7:EXOSC7:RPS23:RPS10:RNASET2:RPS20:RPL8:RPS6:EXOSC3:PSMD5	http://www.gsea-msigdb.org/gsea/msigdb/cards/GO_RNA_CATABOLIC_PROCESS
GO_bp	GO_REGULATION_OF_SUBSTRATE_ADHESION_DEPENDENT_CELL_SPREADING	50	8	0.000194582	0.0178772	PDPN:CORO1C:ARHGEF7:C1QBP:ACTN4:FBLN1:EFNA5:HAS2	http://www.gsea-msigdb.org/gsea/msigdb/cards/GO_REGULATION_OF_SUBSTRATE_ADHESION_DEPENDENT_CELL_SPREADING
GO_bp	GO_PROTEIN_LOCALIZATION_TO_ORGANELLE	906	50	0.000198576	0.0179573	ATPIF1:STIL:LMNA:BAG3:BBS1:SORL1:IPO8:RPS26:OS9:DNAJC15:IPO4:CHGA:SRP14:SNUPN:RPS2:CCDC101:CSNK2A2:RPL13:MIS12:GOSR2:CEP192:MAPRE2:PMAIP1:RPS28:UBA52:ECH1:RPS16:CALM3:CEP68:RPL31:UBE2L3:TSPO:NUP50:PARL:SPCS3:AMACR:RPS23:HSPA4:LARS:RPS10:CENPQ:RPF2:TULP4:EZR:LAMTOR4:RPS20:UBXN2B:RPL8:RPS6:TXN	http://www.gsea-msigdb.org/gsea/msigdb/cards/GO_PROTEIN_LOCALIZATION_TO_ORGANELLE
GO_bp	GO_GTP_BIOSYNTHETIC_PROCESS	10	4	0.00020034	0.0179573	NME7:NME4:NME1:NME1-NME2	http://www.gsea-msigdb.org/gsea/msigdb/cards/GO_GTP_BIOSYNTHETIC_PROCESS
GO_bp	GO_PYRIMIDINE_NUCLEOSIDE_TRIPHOSPHATE_BIOSYNTHETIC_PROCESS	18	5	0.000217478	0.0192586	NME7:NME4:NME1:NME1-NME2:CAD	http://www.gsea-msigdb.org/gsea/msigdb/cards/GO_PYRIMIDINE_NUCLEOSIDE_TRIPHOSPHATE_BIOSYNTHETIC_PROCESS
GO_bp	GO_CELL_MORPHOGENESIS_INVOLVED_IN_DIFFERENTIATION	723	42	0.000222905	0.0195042	PDPN:CLIC4:PRKCQ:CXCL12:DKK1:ZFYVE27:ILK:CFL1:THY1:FEZ1:CORO1C:SPG20:ARHGEF7:COCH:ACTN1:MAP2K1:C1QBP:SLC9A3R1:ACTN4:NRP2:FN1:ID1:MYH9:FBLN1:SS18L2:ALCAM:TNIK:OPA1:SLIT2:APBB2:CASP3:EFNA5:FER:PDLIM7:EZR:LAMB1:IFRD1:EPHA1:LZTS1:SDC2:MATN2:HAS2	http://www.gsea-msigdb.org/gsea/msigdb/cards/GO_CELL_MORPHOGENESIS_INVOLVED_IN_DIFFERENTIATION
GO_bp	GO_PURINE_CONTAINING_COMPOUND_BIOSYNTHETIC_PROCESS	195	17	0.000228334	0.0196141	NME7:SCD:PNP:GSTZ1:NME4:NME1:NME1-NME2:PRPSAP1:GCDH:PDK1:ATIC:ADA:GART:CECR1:PDHB:PTPLB:SLC25A13	http://www.gsea-msigdb.org/gsea/msigdb/cards/GO_PURINE_CONTAINING_COMPOUND_BIOSYNTHETIC_PROCESS
GO_bp	GO_ACTIN_FILAMENT_BASED_PROCESS	724	42	0.000229499	0.0196141	PDPN:FHL3:CNN3:CAPZA1:F11R:ARPC5:VIM:CXCL12:PRKCDBP:ILK:CFL1:RHOD:AMOTL1:FGD4:PKP2:KRT8:HSP90B1:CORO1C:ACTN1:TPM1:SLC9A3R1:TRIP10:ACTN4:NCKAP1:MYO1B:ID1:MYH9:PDCD6IP:PHLDB2:TNIK:SLIT2:IQGAP2:RHOBTB3:PAM:EFNA5:FER:CTNNA1:PDLIM7:EZR:AKAP9:EPHA1:AIF1L	http://www.gsea-msigdb.org/gsea/msigdb/cards/GO_ACTIN_FILAMENT_BASED_PROCESS
GO_bp	GO_CELLULAR_MACROMOLECULE_LOCALIZATION	1866	88	0.000246508	0.0208257	ATPIF1:STIL:TMED5:SNX27:LMNA:F11R:ZFYVE27:BAG3:BBS1:RHOD:RAB38:THY1:SORL1:IPO8:PKP2:RPS26:OS9:HSP90B1:DNAJC15:IPO4:CHGA:SRP14:SNUPN:IQGAP1:RPS2:DNAJA3:ARL6IP1:CCDC101:CSNK2A2:RPL13:MIS12:EIF5A:RAB5C:ARL4D:GOSR2:AXIN2:SLC9A3R1:CEP192:MAPRE2:PMAIP1:RPS28:RAB11B:UBA52:ECH1:RPS16:CALM3:KIF3C:CEP68:VAMP8:TMEM150A:RPL31:POLR2D:RAB17:SNX5:ID1:UBE2L3:TSPO:NUP50:SLMAP:ATP1B3:TNIK:PARL:SPCS3:AMACR:RPS23:RI…	http://www.gsea-msigdb.org/gsea/msigdb/cards/GO_CELLULAR_MACROMOLECULE_LOCALIZATION
GO_bp	GO_AMEBOIDAL_TYPE_CELL_MIGRATION	379	26	0.000311084	0.0259258	GLUL:ILK:CFL1:AMOTL1:CORO1C:P2RX4:ARHGEF7:CTSH:PDXDC1:C1QBP:MAPRE2:NRP2:FN1:ID1:MYH9:GPX1:SLIT2:KDR:ANXA3:PLK2:FER:SPARC:T:FGFR1:HAS2:CER1	http://www.gsea-msigdb.org/gsea/msigdb/cards/GO_AMEBOIDAL_TYPE_CELL_MIGRATION
GO_bp	GO_RESPONSE_TO_CORTICOSTEROID	164	15	0.000313931	0.0259258	MDK:GSTP1:CCND1:ATP2B1:CYBA:CALM3:SDC1:CAD:DNMT3B:UBE2L3:SLIT2:ANXA3:CASP3:PAM:SPARC	http://www.gsea-msigdb.org/gsea/msigdb/cards/GO_RESPONSE_TO_CORTICOSTEROID
GO_bp	GO_ATP_SYNTHESIS_COUPLED_ELECTRON_TRANSPORT	82	10	0.000324883	0.0264203	NDUFS8:DNAJC15:NDUFB1:NDUFAF1:NDUFB7:UQCRFS1:COX7A2L:NDUFC1:SDHA:NDUFA2	http://www.gsea-msigdb.org/gsea/msigdb/cards/GO_ATP_SYNTHESIS_COUPLED_ELECTRON_TRANSPORT
GO_bp	GO_CELLULAR_MACROMOLECULE_CATABOLIC_PROCESS	1120	58	0.000327108	0.0264203	ISG15:DFFA:ATPIF1:VIM:MTPAP:CTSC:RPS26:OS9:USP44:HSP90B1:UCHL3:CDC16:PSME2:CTSH:RPS2:CSNK2A2:USP10:RPL13:SLFN13:TMUB2:IGF2BP1:AXIN2:PMAIP1:RPS28:LDLR:UBA52:RPS16:PELI1:RPL31:POLR2D:RQCD1:GIGYF2:RBCK1:PSMF1:SNX5:PSMA7:UBE2L3:PDCD6IP:EXOSC7:GPX1:CASP3:PLK2:RPS23:DNAJC18:RNF14:RPS10:EZR:RNASET2:ZFAND2A:ERI1:CTSB:RPS20:UBXN2B:RPL8:RPS6:CLTA:EXOSC3:PSMD5	http://www.gsea-msigdb.org/gsea/msigdb/cards/GO_CELLULAR_MACROMOLECULE_CATABOLIC_PROCESS
GO_bp	GO_NUCLEAR_TRANSCRIBED_MRNA_CATABOLIC_PROCESS	202	17	0.000345923	0.0274388	MTPAP:RPS26:RPS2:RPL13:RPS28:UBA52:RPS16:RPL31:POLR2D:RQCD1:EXOSC7:RPS23:RPS10:RPS20:RPL8:RPS6:EXOSC3	http://www.gsea-msigdb.org/gsea/msigdb/cards/GO_NUCLEAR_TRANSCRIBED_MRNA_CATABOLIC_PROCESS
GO_bp	GO_REGULATION_OF_CELL_DEVELOPMENT	904	49	0.000347185	0.0274388	PDPN:ID3:VIM:CXCL12:DKK1:ZFYVE27:ILK:CFL1:THY1:SORL1:ATF1:CORO1C:P2RX4:SPG20:ARHGEF7:MAP2K1:IQGAP1:C1QBP:NME1:NME1-NME2:AXIN2:LDLR:ACTN4:FN1:SERPINE2:RAB17:HES6:ID1:DNMT3B:CPNE1:TSPO:FBLN1:SS18L2:TNIK:OPA1:SLIT2:SFRP2:TENM3:PLK2:EFNA5:NREP:SPOCK1:CTNNA1:DYNLT1:IFRD1:LZTS1:FGFR1:SDC2:HAS2	http://www.gsea-msigdb.org/gsea/msigdb/cards/GO_REGULATION_OF_CELL_DEVELOPMENT
GO_bp	GO_VIRAL_LIFE_CYCLE	320	23	0.000354314	0.0277043	ISG15:PPIE:ADAR:F11R:IFITM2:IFITM3:TRIM6:KIAA1551:CHMP1B:LDLR:UBA52:SLC1A5:VAMP8:APOBEC3C:APOBEC3F:APOBEC3G:NUP50:PDCD6IP:PLSCR1:PPID:DYNLT1:NUP205:CTSB	http://www.gsea-msigdb.org/gsea/msigdb/cards/GO_VIRAL_LIFE_CYCLE
GO_bp	GO_CARBOHYDRATE_DERIVATIVE_BIOSYNTHETIC_PROCESS	648	38	0.000366883	0.0283852	CDA:CMPK1:NME7:PIGC:SCD:PGAP2:SLC35C1:DAD1:GSTZ1:NME4:DHODH:XYLT2:NME1:NME1-NME2:PRPSAP1:DCXR:GCDH:SDC1:CAD:UGP2:PDK1:ATIC:ADA:GART:PIGP:CECR1:PDHB:B4GALT4:PTPLB:UMPS:VCAN:GFPT2:UPP1:SLC25A13:TUSC3:SDC2:HAS2:UGCG	http://www.gsea-msigdb.org/gsea/msigdb/cards/GO_CARBOHYDRATE_DERIVATIVE_BIOSYNTHETIC_PROCESS
GO_bp	GO_NUCLEOTIDE_PHOSPHORYLATION	20	5	0.00037283	0.0285448	CMPK1:NME7:NME4:NME1:NME1-NME2	http://www.gsea-msigdb.org/gsea/msigdb/cards/GO_NUCLEOTIDE_PHOSPHORYLATION
GO_bp	GO_CELLULAR_COMPONENT_MORPHOGENESIS	1107	57	0.000424115	0.0319374	PDPN:CLIC4:PRKCQ:CXCL12:DKK1:ZFYVE27:ILK:CFL1:RHOD:THY1:FEZ1:FGD4:KRT8:CORO1C:SPG20:ARHGEF7:COCH:ACTN1:TPM1:MAP2K1:IQGAP1:CDH3:C1QBP:SLC9A3R1:ACTN4:NCKAP1:NRP2:FN1:ID1:CPNE1:MYH9:FBLN1:VHL:SS18L2:ALCAM:PHLDB2:TNIK:OPA1:SLIT2:APBB2:KDR:CASP3:MYO10:HEXB:RHOBTB3:EFNA5:FER:SPARC:PDLIM7:EZR:LAMB1:IFRD1:EPHA1:LZTS1:SDC2:MATN2:HAS2	http://www.gsea-msigdb.org/gsea/msigdb/cards/GO_CELLULAR_COMPONENT_MORPHOGENESIS
GO_bp	GO_RIBONUCLEOPROTEIN_COMPLEX_SUBUNIT_ORGANIZATION	244	19	0.000425832	0.0319374	NSUN4:DDX20:ADAR:CPSF6:KLC1:SNUPN:CD2BP2:C1QBP:RPS28:MPV17L2:POLR2D:PWP2:NHP2L1:RRP7A:GFM2:RPS23:G3BP1:RPS10:RPF2	http://www.gsea-msigdb.org/gsea/msigdb/cards/GO_RIBONUCLEOPROTEIN_COMPLEX_SUBUNIT_ORGANIZATION
GO_bp	GO_LOCOMOTION	1745	82	0.000456436	0.0338869	PDPN:CLIC4:MYSM1:SLC16A1:ADAM15:LMNA:F11R:GLUL:ARPC5:PRKCQ:CXCL12:CD151:ILK:MDK:CFL1:RHOD:GSTP1:AMOTL1:THY1:SORL1:FEZ1:CORO1C:P2RX4:ARHGEF7:SLC7A8:DNAAF2:CHGA:TPM1:MAP2K1:CTSH:IQGAP1:PDXDC1:GLG1:SLC7A5:C1QBP:SLC9A3R1:MAPRE2:ACTN4:SDC1:NCKAP1:NRP2:FN1:SERPINE2:ID1:ADA:MYH9:TSPO:FBLN1:GPX1:ALCAM:PHLDB2:CD200:ATP1B3:SLIT2:APBB2:KDR:ANXA3:ANXA5:SFRP2:PPID:PLK2:HEXB:EFNA5:FER:SPOCK1:CTNNA1:SPARC:PDLIM…	http://www.gsea-msigdb.org/gsea/msigdb/cards/GO_LOCOMOTION
GO_bp	GO_NUCLEAR_TRANSCRIBED_MRNA_CATABOLIC_PROCESS_NONSENSE_MEDIATED_DECAY	119	12	0.000510369	0.0375121	RPS26:RPS2:RPL13:RPS28:UBA52:RPS16:RPL31:RPS23:RPS10:RPS20:RPL8:RPS6	http://www.gsea-msigdb.org/gsea/msigdb/cards/GO_NUCLEAR_TRANSCRIBED_MRNA_CATABOLIC_PROCESS_NONSENSE_MEDIATED_DECAY
GO_bp	GO_REGULATION_OF_CELLULAR_COMPONENT_MOVEMENT	946	50	0.000536582	0.0390483	PDPN:CLIC4:MYSM1:ADAM15:LMNA:GLUL:CXCL12:CD151:ILK:RHOD:GSTP1:AMOTL1:THY1:SORL1:PKP2:CORO1C:P2RX4:ARHGEF7:ACTN1:TPM1:CTSH:IQGAP1:C1QBP:SLC9A3R1:MAPRE2:ACTN4:NRP2:FN1:SERPINE2:ADA:FBLN1:PHLDB2:CD200:SLIT2:KDR:ANXA3:ANXA5:SFRP2:PLK2:FER:CTNNA1:SPARC:AKAP9:CDK6:TRIP6:LAMB1:EPHA1:FGFR1:HAS2:SCAI	http://www.gsea-msigdb.org/gsea/msigdb/cards/GO_REGULATION_OF_CELLULAR_COMPONENT_MOVEMENT
GO_bp	GO_VIRAL_GENOME_REPLICATION	120	12	0.000550657	0.0394391	ISG15:PPIE:ADAR:IFITM2:IFITM3:TRIM6:KIAA1551:APOBEC3C:APOBEC3F:APOBEC3G:PLSCR1:PPID	http://www.gsea-msigdb.org/gsea/msigdb/cards/GO_VIRAL_GENOME_REPLICATION
GO_bp	GO_CARBOHYDRATE_DERIVATIVE_METABOLIC_PROCESS	923	49	0.000552684	0.0394391	CDA:ATPIF1:CMPK1:NME7:PIGC:PFKP:SCD:PGAP2:SLC35C1:PFKM:OS9:SUCLA2:DAD1:GSTZ1:NME4:DHODH:XYLT2:NME1:NME1-NME2:PRPSAP1:DCXR:GCDH:SDC1:CAD:UGP2:PDK1:OLA1:ATIC:ADA:GART:PIGP:CECR1:TSPO:PDHB:ATP6V1A:B4GALT4:PTPLB:UMPS:OPA1:HEXB:VCAN:GFPT2:PIM1:UPP1:SLC25A13:TUSC3:SDC2:HAS2:UGCG	http://www.gsea-msigdb.org/gsea/msigdb/cards/GO_CARBOHYDRATE_DERIVATIVE_METABOLIC_PROCESS
GO_bp	GO_REGULATION_OF_MULTI_ORGANISM_PROCESS	394	26	0.000560016	0.0395781	ISG15:PPIE:ADAR:IFITM2:IFITM3:SIGIRR:POLR2L:TRIM6:CFL1:KIAA1551:POLR2C:CYBA:C1QBP:POLR2I:POLR2D:ADA:RRP1B:APOBEC3C:APOBEC3F:APOBEC3G:PLSCR1:POLR2B:PPID:LHFPL2:EXOC2:DYNLT1	http://www.gsea-msigdb.org/gsea/msigdb/cards/GO_REGULATION_OF_MULTI_ORGANISM_PROCESS
GO_bp	GO_ADHERENS_JUNCTION_ASSEMBLY	88	10	0.000575867	0.0400046	RHOD:THY1:CORO1C:ARHGEF7:ACTN1:IQGAP1:PHLDB2:KDR:EFNA5:TRIP6	http://www.gsea-msigdb.org/gsea/msigdb/cards/GO_ADHERENS_JUNCTION_ASSEMBLY
GO_bp	GO_TRANSLATIONAL_TERMINATION	104	11	0.000576938	0.0400046	MRPL37:MRPL23:MRPL51:MRPL52:MRPL28:EIF5A:MRPL44:MRPL39:MRPS6:GFM2:MRPL18	http://www.gsea-msigdb.org/gsea/msigdb/cards/GO_TRANSLATIONAL_TERMINATION
GO_bp	GO_RESPONSE_TO_OXYGEN_LEVELS	375	25	0.000612803	0.0417724	ADAM15:LMNA:CXCL12:PDLIM1:HSP90B1:ATP6V0A2:PSME2:PKM:MMP2:CYBA:PMAIP1:UBA52:ACTN4:PDK1:PSMF1:DNMT3B:ADA:PSMA7:VHL:ATP6V1A:OPA1:CASP3:PAM:PSMD5:SLC2A8	http://www.gsea-msigdb.org/gsea/msigdb/cards/GO_RESPONSE_TO_OXYGEN_LEVELS
GO_bp	GO_MITOCHONDRIAL_TRANSLATIONAL_TERMINATION	89	10	0.000630214	0.0417724	MRPL37:MRPL23:MRPL51:MRPL52:MRPL28:MRPL44:MRPL39:MRPS6:GFM2:MRPL18	http://www.gsea-msigdb.org/gsea/msigdb/cards/GO_MITOCHONDRIAL_TRANSLATIONAL_TERMINATION
GO_bp	GO_DNA_DEAMINATION	13	4	0.000630848	0.0417724	APOBEC3C:APOBEC3F:APOBEC3G:EXOSC3	http://www.gsea-msigdb.org/gsea/msigdb/cards/GO_DNA_DEAMINATION
GO_bp	GO_NEGATIVE_REGULATION_OF_SUBSTRATE_ADHESION_DEPENDENT_CELL_SPREADING	13	4	0.000630848	0.0417724	CORO1C:ACTN4:FBLN1:EFNA5	http://www.gsea-msigdb.org/gsea/msigdb/cards/GO_NEGATIVE_REGULATION_OF_SUBSTRATE_ADHESION_DEPENDENT_CELL_SPREADING
GO_bp	GO_GUANOSINE_CONTAINING_COMPOUND_BIOSYNTHETIC_PROCESS	13	4	0.000630848	0.0417724	NME7:NME4:NME1:NME1-NME2	http://www.gsea-msigdb.org/gsea/msigdb/cards/GO_GUANOSINE_CONTAINING_COMPOUND_BIOSYNTHETIC_PROCESS
GO_bp	GO_CELLULAR_PROTEIN_CONTAINING_COMPLEX_ASSEMBLY	1052	54	0.000645335	0.0423501	NSUN4:DDX20:CAPZA1:ADAR:ARPC5:TRIM6:NDUFS8:RAD52:ATF1:CPSF6:IPO4:DNAAF2:NDUFB1:NDUFAF1:GTF2A2:SNUPN:CCDC101:CD2BP2:CYBA:C1QBP:MIS12:PSMG2:CEP192:RPS28:NDUFB7:MPV17L2:UBA52:COX7A2L:POLR2D:NCKAP1:FKBP1A:PSMG1:PWP2:NHP2L1:CENPM:RRP7A:SCO2:OPA1:SLIT2:NDUFC1:IQGAP2:RPS23:EFNA5:FER:HSPA4:NDUFA2:G3BP1:RPS10:CENPQ:RPF2:AKAP9:NUP205:CLTA:PSMD5	http://www.gsea-msigdb.org/gsea/msigdb/cards/GO_CELLULAR_PROTEIN_CONTAINING_COMPLEX_ASSEMBLY
GO_bp	GO_MITOCHONDRIAL_ELECTRON_TRANSPORT_NADH_TO_UBIQUINONE	46	7	0.000667917	0.0434442	NDUFS8:DNAJC15:NDUFB1:NDUFAF1:NDUFB7:NDUFC1:NDUFA2	http://www.gsea-msigdb.org/gsea/msigdb/cards/GO_MITOCHONDRIAL_ELECTRON_TRANSPORT_NADH_TO_UBIQUINONE
GO_bp	GO_INTRACELLULAR_TRANSPORT	1794	83	0.000676191	0.0435965	TMEM50A:ATPIF1:TMED5:ABCD3:DDX20:CAPZA1:SNX27:LMNA:BAG3:RHOD:RAB38:CTSC:SORL1:IPO8:RPS26:OS9:CPSF6:HSP90B1:CORO1C:COG6:DNAJC15:IPO4:ACTR10:CHGA:SRP14:MAP2K1:SNUPN:RPS2:ARL6IP1:CSNK2A2:CDH3:RPL13:EIF5A:RAB5C:ARL4D:GOSR2:SLC9A3R1:CHMP1B:TRAPPC5:RPS28:RAB11B:LDLR:UBA52:ACTN4:ECH1:RPS16:CALM3:KIF3C:VAMP8:RPL31:CCDC93:POLR2D:RAB17:KIF16B:SNX5:UBE2L3:TSPO:NUP50:TFG:PARL:OPA1:SPCS3:MYO10:AMACR:RPS23:RHO…	http://www.gsea-msigdb.org/gsea/msigdb/cards/GO_INTRACELLULAR_TRANSPORT
GO_bp	GO_RIBOSOME_ASSEMBLY	60	8	0.000697236	0.0443904	NSUN4:C1QBP:RPS28:MPV17L2:PWP2:RRP7A:RPS10:RPF2	http://www.gsea-msigdb.org/gsea/msigdb/cards/GO_RIBOSOME_ASSEMBLY
GO_bp	GO_CELL_MATRIX_ADHESION	215	17	0.000706623	0.0443904	ADAM15:COL13A1:ILK:RHOD:THY1:CORO1C:ARHGEF7:ACTN1:IQGAP1:FN1:PHLDB2:KDR:EFNA5:CDK6:TRIP6:EPHA1:FREM1	http://www.gsea-msigdb.org/gsea/msigdb/cards/GO_CELL_MATRIX_ADHESION
GO_bp	GO_RESPONSE_TO_NUTRIENT	215	17	0.000706623	0.0443904	SLC16A1:GSTP1:CCND1:ATP2B1:HSP90B1:P2RX4:DAD1:PKM:DHODH:CYBA:DNMT3B:ADA:TSPO:OPA1:SFRP2:SPARC:PIM1	http://www.gsea-msigdb.org/gsea/msigdb/cards/GO_RESPONSE_TO_NUTRIENT
GO_bp	GO_CARBOHYDRATE_DERIVATIVE_CATABOLIC_PROCESS	178	15	0.000746044	0.0460945	CDA:PNP:SDC1:ADA:CECR1:APOBEC3C:APOBEC3F:APOBEC3G:PGM2:HEXB:VCAN:UPP1:NEIL2:SDC2:TMEM2	http://www.gsea-msigdb.org/gsea/msigdb/cards/GO_CARBOHYDRATE_DERIVATIVE_CATABOLIC_PROCESS
GO_bp	GO_PYRIMIDINE_NUCLEOSIDE_CATABOLIC_PROCESS	23	5	0.000746292	0.0460945	CDA:APOBEC3C:APOBEC3F:APOBEC3G:UPP1	http://www.gsea-msigdb.org/gsea/msigdb/cards/GO_PYRIMIDINE_NUCLEOSIDE_CATABOLIC_PROCESS
GO_bp	GO_ANATOMICAL_STRUCTURE_FORMATION_INVOLVED_IN_MORPHOGENESIS	1061	54	0.000785198	0.0480934	PDPN:CLIC4:ATPIF1:STIL:ADAM15:GLUL:VASH2:DKK1:ILK:CFL1:AMOTL1:THY1:NANOG:KRT8:COL4A2:ACTN1:WARS:TPM1:MAP2K1:PKM:CTSH:MFGE8:MMP2:AXIN2:FHL2:NRP2:FN1:HES6:FKBP1A:KIF16B:ID1:ADA:ETS2:MYH9:RRP7A:GPX1:PHLDB2:ACTL6A:SLIT2:KDR:ANXA3:SFRP2:CASP3:PLK2:SPARC:PIM1:PERP:T:LAMB1:EPHA1:FGFR1:CALB1:FZD6:TMEM2	http://www.gsea-msigdb.org/gsea/msigdb/cards/GO_ANATOMICAL_STRUCTURE_FORMATION_INVOLVED_IN_MORPHOGENESIS
GO_bp	GO_NEGATIVE_REGULATION_OF_PHOSPHORUS_METABOLIC_PROCESS	515	31	0.000817032	0.0496297	CDA:CEP85:ADAR:MASTL:DKK1:ILK:GSTP1:THY1:SORL1:CORO1C:TAOK3:DNAJC15:WARS:IQGAP1:CD2BP2:DUSP14:SLC9A3R1:CEP192:CALM3:VRK3:FKBP1A:DBNDD2:RRP1B:TSPO:FBLN1:SLIT2:SFRP2:CASP3:EZR:EPHA1:DUSP4	http://www.gsea-msigdb.org/gsea/msigdb/cards/GO_NEGATIVE_REGULATION_OF_PHOSPHORUS_METABOLIC_PROCESS

## Sheet: Supp Data 3 batch_Cuomo
Supplementary Data 3. Number of significant genes (FDR<0.05) with or without adjusting for batch variables for D-ASE detection in the endoderm differentiation data
	Number of D-ASE genes		Proportion of dynamic eGenes
	DAESC-BB	DAESC-Mix	DAESC-BB	DAESC-Mix
Batch unadjusted	324	657	0.354938	0.275495
Batch adjusted	321	658	0.35514	0.272036
Batch variable is the month when the experiment is conducted.

## Sheet: Supp Data 4 SIMCOEF
Supplementary Data 4. Candidate coefficients for simulation studies.
Set	beta0	beta1	sigma2	phi
1	-0.0943742	0.973519	0.039263	1.13379
2	-0.197813	-0.682889	0.153134	2.43702
3	0.524141	-0.679321	0.0344925	4.96073
4	-0.307298	-0.640517	0.0728816	0.069759
5	-1.40026	0.637057	0.0951872	0.236478
6	-0.352291	-0.636372	1.93941	0.790425
7	0.621589	-0.629976	0.0587576	0.54759
8	-0.415484	0.605268	0.0178607	0.11074
9	-0.318082	0.546571	0.0252019	0.178912
10	0.225442	0.538754	0.0277383	3.15335
11	-0.0297181	0.533101	0.0796027	0.765437
12	0.121344	-0.532562	0.034252	0.934349
13	-0.0106468	-0.509909	0.0964175	1.71285
14	-0.496794	0.508132	0.317169	0.649995
15	-0.0913159	-0.456787	0.597595	2.01336
16	-0.144585	0.45507	0.00511509	0.217999
17	0.275615	-0.444283	0.00649398	0.911863
18	0.139891	-0.434257	0.143134	3.00251
19	-0.0955139	0.427284	0.0124266	1.01191
20	-0.0872382	-0.417613	0.0959399	1.48387
21	-0.0921311	-0.410667	0.00675954	1.38588
22	-0.749587	-0.410138	0.0784541	0.096746
23	-0.362379	-0.41003	1.8893	0.218322
24	-0.156364	0.408302	0.00397298	1.32842
25	0.0856551	-0.405431	0.0557415	0.805689
26	-0.0463981	0.402329	0.031644	0.861985
27	-0.0956111	0.402214	0.00729343	2.55577
28	-0.0965041	0.400473	0.0801871	0.795468
29	0.0592418	-0.397227	0.0715116	1.8961
30	-0.22171	0.395094	0.00520363	3.50083
31	0.0406677	-0.394727	0.00522785	2.35695
32	0.667117	-0.392656	0.153979	1.94564
33	-0.0299246	-0.387908	0.0403712	0.425504
34	0.248624	0.387695	0.353973	2.3013
35	1.26234	0.381648	0.770869	0.231211
36	0.129941	0.371835	0.0444499	0.88886
37	0.31245	0.3696	0.132764	1.96202
38	0.259494	-0.367893	0.0115765	0.971043
39	0.00963193	-0.367395	0.171331	2.68541
40	-0.0782637	0.367256	0.0572779	2.7758
41	-0.452075	0.365565	0.0572321	2.2329
42	-0.0572476	0.363636	0.0166407	2.99999
43	-0.143131	0.363435	0.0113998	1.40082
44	-0.0402132	0.362962	0.00955839	0.927322
45	-0.0743857	0.362751	0.253227	1.80389
46	0.916754	0.361202	0.395514	3.29871
47	-0.122736	0.347707	1.13972	1.65428
48	-0.195809	0.340758	0.0392347	1.17018
49	0.049739	0.340171	0.288259	1.46985
50	0.0242518	0.336647	0.00635468	3.76649
51	-0.0617906	-0.334655	0.0684059	1.12027
52	-0.0888958	0.328891	0.0290238	2.17781
53	-0.0478432	-0.327598	0.00235248	2.55016
54	-0.140879	-0.326229	0.106524	0.924863
55	-0.0449561	0.32487	0.241376	1.24366
56	0.188545	-0.32383	0.922864	1.05551
57	0.113959	-0.322173	0.00655958	2.19444
58	0.121544	-0.318124	0.00303694	2.63628
59	-0.318674	0.318117	0.0335888	0.738538
60	0.145411	-0.314308	0.444066	0.248287
61	0.211815	-0.310381	2.21274	0.286022
62	-0.381149	0.308843	0.0541403	1.22408
63	-0.101423	0.307815	0.00523546	0.939988
64	-0.74432	0.307688	0.0953735	2.91834
65	-0.121225	0.307623	0.0658093	2.13041
66	-0.0392335	-0.306103	0.219038	0.295421
67	-0.0695521	0.305094	0.053483	1.48537
68	0.0957295	0.303233	0.00674777	0.777927
69	-0.1397	0.303176	0.0133439	0.30256
70	-0.061771	-0.302337	0.00841498	0.463202
71	-0.0742553	0.29986	0.122021	1.50362
72	0.0711675	-0.29567	0.00425312	1.27572
73	0.168128	-0.288654	0.110594	0.583435
74	-0.27297	0.286361	0.0151494	0.533772
75	0.0094208	-0.284545	0.00324051	0.364711
76	-0.0478334	0.283478	0.00787369	0.713709
77	-0.2078	-0.283367	0.0641003	2.11075
78	-0.0891092	-0.281816	0.0103606	1.41233
79	0.278825	-0.277411	0.217316	1.12373
80	-0.258912	0.276263	0.0083769	0.462579
81	-0.065981	-0.274779	0.0550037	5.82955
82	0.119622	-0.274638	0.00468197	1.49097
83	0.116703	-0.273991	0.0019263	0.340445
84	-0.0191436	0.273744	0.0259709	1.04332
85	-0.376376	-0.273701	0.19848	1.32587
86	-0.0514848	-0.271813	0.0177095	1.642
87	0.0354329	0.271353	0.0501855	4.36138
88	-0.0367804	-0.27093	0.0762313	0.977206
89	-0.108392	0.268125	0.00810937	1.79535
90	0.0136876	-0.267684	0.185541	0.19583
91	0.170796	-0.263515	0.00316761	2.22702
92	-0.0773571	0.262785	0.0471554	0.442265
93	0.241523	-0.262077	0.0770324	3.46552
94	-0.241069	0.260948	0.0594506	0.805417
95	0.00308794	-0.260937	0.00300883	0.637744
96	-0.00299416	-0.260068	0.00338363	0.165476
97	-0.162398	0.259498	0.0244499	1.74924
98	0.0392658	-0.257744	0.0359573	2.26023
99	0.042493	-0.257067	0.00980139	0.233002
100	-0.0131867	0.257048	0.0105796	0.250414
101	0.006252	-0.255551	0.0334745	1.124
102	0.069104	-0.253666	0.0145648	2.74185
103	-0.186923	0.2525	0.00287537	1.0732
104	-0.0879303	-0.252139	0.196856	0.677781
105	0.102914	-0.251953	0.00800345	0.38097
106	-0.0150139	0.251624	0.0652871	1.86907
107	0.188746	-0.251085	0.0255606	4.33866
108	0.0252755	-0.250928	0.0312596	0.722925
109	0.460589	0.249762	0.175498	0.926487
110	-0.030714	-0.249575	0.0140554	1.62157
111	0.340542	0.24954	0.279938	2.13467
112	0.219269	-0.249504	0.00309929	2.78375
113	0.346665	0.249103	0.0282188	0.544868
114	-0.0414583	0.249095	0.00787787	0.459721
115	-0.119851	0.248509	0.0882783	2.28657
116	-0.090789	-0.247092	0.0446589	0.851159
117	0.0201783	-0.245308	0.0511168	0.728755
118	-0.0607363	-0.245113	0.0449959	0.937613
119	-0.028865	-0.245093	0.0934779	0.908668
120	0.159549	-0.244685	0.00509068	1.17848
121	-0.277916	0.244231	0.0036582	1.06229
122	-0.00286839	-0.243492	0.0641238	0.614659
123	-0.223452	0.243108	0.00761916	1.30573
124	0.0889904	-0.24181	0.0189546	1.58962
125	-0.07857	-0.241552	0.0781932	3.50613
126	0.154254	-0.241014	0.0173676	0.289669
127	-0.0133175	0.240159	0.0302437	1.11359
128	-0.0324324	0.240097	0.00628329	1.49294
129	-0.302072	0.238841	0.419466	1.07755
130	0.0572582	0.237706	0.0509265	1.21049
131	-0.053104	0.23766	0.0561369	1.96508
132	0.0176573	-0.23697	0.00328606	0.784231
133	-0.0793189	0.23541	0.0390518	0.163209
134	-0.669666	-0.235275	0.635137	2.86821
135	0.107421	-0.23487	0.0024285	2.41145
136	0.0917046	-0.234779	0.00384203	4.31115
137	-0.390621	0.233949	0.0775467	1.24482
138	0.0796068	-0.233776	0.0496971	0.477098
139	-0.0545573	0.23235	0.0173589	1.30709
140	0.252608	-0.231782	0.167871	0.564595
141	0.0645914	-0.23087	0.0123586	1.91448
142	0.0149948	-0.230677	0.0361212	1.35931
143	-0.143127	0.230634	0.0984775	3.28672
144	0.206571	-0.230464	0.00762476	2.01165
145	0.0334021	-0.229818	0.00406341	0.814969
146	0.029536	-0.229432	0.00328814	2.21937
147	-0.300992	-0.228289	0.0681354	0.349003
148	0.40493	-0.22828	0.0181373	1.55863
149	0.00684575	0.228136	0.00806077	2.45282
150	-0.0609671	0.227153	0.0151494	1.14486
151	-0.111901	0.22701	0.00317259	2.52059
152	0.150769	-0.226893	0.00187491	2.63997
153	-0.230793	-0.226693	0.402559	1.5445
154	0.312084	-0.225912	0.0381599	2.09263
155	0.00488993	-0.225003	0.0681	3.04623
156	-0.354758	0.223902	0.0476385	1.22038
157	0.136982	-0.222844	0.0224908	3.23194
158	0.0466507	-0.221967	0.107842	0.620915
159	-0.0978517	0.221306	0.146935	0.865565
160	0.0476471	-0.220649	0.0764275	2.23695
161	0.121909	-0.219055	0.0210332	3.53822
162	0.00379846	-0.218709	0.144678	2.62281
163	0.1524	-0.217535	0.0663421	1.38317
164	0.0534602	-0.217239	0.0268498	1.18646
165	0.14666	-0.216193	0.00351893	0.465769
166	-0.00922962	-0.215718	0.249069	2.48337
167	0.0815839	-0.214847	0.0118832	0.414285
168	-0.0211011	0.21479	0.0068664	1.74496
169	0.108929	-0.214329	0.0035959	1.70965
170	-0.00109699	0.214167	0.087755	0.494549
171	0.121307	-0.214156	0.0108906	1.08349
172	0.167205	-0.213778	0.00749291	1.81062
173	0.175213	-0.213753	0.0468663	1.08814
174	-0.180882	0.213688	0.0148962	3.62031
175	-0.000576754	-0.213529	0.122783	1.06577
176	0.385667	-0.213524	0.0411046	3.52837
177	-0.226696	0.213285	0.0688514	0.940862
178	0.17553	-0.213128	0.00641301	2.31301
179	0.026542	-0.213013	0.00851257	2.01412
180	0.0883835	0.212936	0.246833	1.11674
181	-0.0512044	0.212758	0.060122	0.581728
182	-0.106578	0.212145	0.033643	0.84306
183	-0.0673673	0.211837	0.0126066	0.608816
184	0.182888	-0.211521	0.432296	2.14178
185	-0.0247414	0.210537	0.0105747	0.98551
186	0.0248473	-0.210109	0.145306	0.425492
187	-0.00756844	0.209725	0.0174782	8.04235
188	-0.0856858	0.209579	0.00359229	2.09935
189	-0.177751	-0.20896	0.100543	1.169
190	0.076142	-0.20869	0.00412389	2.59236
191	0.0939735	-0.20835	0.0350299	4.26109
192	0.119298	-0.207028	0.00196479	3.56819
193	0.033842	-0.206873	0.0148228	1.80843
194	-0.116608	0.206438	0.0130266	3.1018
195	0.208593	-0.206078	0.0554814	1.61794
196	-0.00743801	0.205525	0.00394004	2.13411
197	0.0789259	-0.203936	0.00786948	3.42413
198	-0.0503312	0.203164	0.0108422	2.77495
199	0.251873	0.202496	0.0935775	5.42181
200	0.0904291	-0.202172	0.000995535	0.267834
201	0.0155006	-0.202137	0.00327807	0.226768
202	0.191871	0.202002	0.0240277	1.14932
203	-0.292583	0.201755	0.0401123	1.77474
204	0.126571	-0.200817	0.00636902	2.40214
205	0.0913474	-0.200446	0.0327073	1.81448
206	0.131721	-0.200285	0.155705	0.34887
207	0.0993311	0.199551	0.0115018	1.56655
208	-0.0902115	0.198934	0.364821	0.107083
209	0.0381113	0.198895	0.0759638	1.47623
210	0.0997815	0.198729	0.00738439	1.02205
211	-0.0290592	-0.198597	0.021152	0.663106
212	-0.0270032	0.198367	0.00848292	1.85674
213	-0.0737427	0.197717	0.0016406	4.1475
214	-0.0232596	-0.197223	0.0738516	0.270913
215	0.0786796	-0.196731	0.0187918	3.07872
216	0.0155712	-0.196479	0.00423289	0.78726
217	0.0673516	-0.196384	0.00593981	1.50126
218	0.0761495	-0.196164	0.0162831	1.98772
219	-0.0588757	0.196077	0.00698977	1.20609
220	0.107193	-0.195803	0.00567416	0.967499
221	-0.101008	0.195488	0.0145656	1.45677
222	0.0725486	-0.195199	0.007478	1.10471
223	0.0688103	0.194814	0.0323493	3.55404
224	-0.0596813	0.194669	0.0191719	2.51182
225	0.00245082	-0.19456	0.0063961	1.04723
226	-0.134157	0.194321	0.0369106	2.40434
227	-0.163032	0.193496	0.062157	2.3835
228	-0.0182097	0.193276	0.0965955	0.819888
229	0.0323516	-0.192966	0.0565948	2.08071
230	-0.0284075	0.192819	0.00539295	3.60227
231	0.0805665	-0.19262	0.0018666	1.65603
232	0.0527802	-0.192445	0.0232149	4.81058
233	0.196323	-0.192287	0.0319003	1.15314
234	-0.118213	0.192255	0.0354969	1.5705
235	-0.0921024	-0.191895	0.0136484	2.72772
236	-0.124844	0.191375	0.0033525	1.10702
237	-0.0140748	-0.190883	0.0237608	1.94415
238	0.240276	-0.190831	0.044756	0.247543
239	0.239234	-0.189841	0.0107072	0.60977
240	0.137981	-0.189459	0.0155575	2.27356
241	-0.0459655	0.189163	0.114513	1.25698
242	-0.229712	0.189069	0.413602	3.0899
243	-0.0908194	-0.188913	0.0105094	1.84964
244	-0.0355467	0.188323	0.136206	2.20403
245	0.0468689	-0.188243	0.0251241	1.6704
246	-0.0809957	0.187972	0.0614592	1.53937
247	0.0973279	-0.187436	0.0183089	1.97975
248	-0.263084	0.187313	0.210991	1.97366
249	0.215545	0.187049	0.0571849	1.71683
250	-0.0634008	0.186914	0.00303359	1.05672
251	0.0094614	0.186408	0.0257622	5.82242
252	0.0807407	-0.1862	0.0693304	1.43253
253	0.102319	-0.186134	0.0533141	0.383496
254	0.237842	0.185875	0.0507778	4.04173
255	-0.0952236	0.185829	0.0015116	0.528994
256	-0.102431	0.18545	0.00572144	3.13596
257	-0.146199	0.18537	0.00216565	1.28365
258	-0.0139886	-0.185263	0.0432518	0.0783695
259	-0.0566593	0.185187	0.00818062	1.45265
260	-0.286392	0.185081	0.2195	1.74576
261	0.663975	0.184571	0.557957	1.06354
262	-0.344207	0.184285	0.0943221	1.78048
263	-0.0831035	0.184106	0.00215597	0.919386
264	-0.200936	0.183683	0.060922	3.09427
265	-0.0422353	-0.182199	0.0159559	0.913069
266	-0.01766	-0.18201	0.0144362	2.1772
267	0.0242023	0.181812	0.0193692	3.41847
268	-0.0732388	0.181266	0.00537954	1.41843
269	-0.228077	-0.181242	0.0861475	0.233049
270	-0.192984	0.180954	0.00529158	1.88161
271	-0.0449155	-0.180584	0.00550149	1.94596
272	-0.237666	0.180561	0.0519635	2.10285
273	-0.0165173	-0.180465	0.0164965	0.415143
274	-0.133	0.180427	0.0119418	2.06342
275	0.0578478	-0.180409	0.0208587	1.00376
276	-0.0489964	-0.179869	0.0134271	2.60211
277	-0.0545501	0.179694	0.0209595	4.6216
278	-0.197668	0.179672	0.0564275	3.16367
279	-0.168711	0.179517	0.0151615	1.5618
280	0.164039	-0.179238	0.00762242	0.824723
281	0.012455	-0.179188	0.0108048	1.88302
282	-0.117863	0.178592	0.0677795	0.764051
283	-0.201667	0.178583	0.00131166	0.670794
284	-0.00583667	-0.178512	0.0630158	0.876589
285	-0.0255168	0.178365	0.00969307	0.256683
286	0.0356751	-0.17833	0.0112877	0.811775
287	0.196359	-0.17783	0.0117265	0.905271
288	0.0402813	0.177745	0.0439166	2.55109
289	-0.0195844	0.177692	0.0157289	1.07554
290	-0.0209536	0.177064	0.0033983	3.14575
291	-0.106893	0.176985	0.0135583	1.39122
292	-0.0032295	-0.176479	0.00279784	3.08468
293	-0.0413299	0.175801	0.0436684	2.51902
294	0.0437717	-0.175404	0.0361163	3.13949
295	0.0702055	-0.175261	0.00116966	2.87222
296	0.107024	-0.175166	0.0120759	4.31916
297	-0.114169	0.174985	0.0118403	2.36009
298	-0.0924638	0.174976	0.00526278	2.38499
299	0.00198146	0.174887	0.683268	2.60897
300	0.133454	-0.174824	0.0394027	1.33454
301	-0.036009	-0.174809	0.0376954	1.07453
302	-0.0728898	0.173997	0.00467943	1.29361
303	0.150139	-0.173624	0.0938503	1.59504
304	-0.0283625	0.173622	0.00330806	1.60362
305	-0.148384	-0.173392	0.169017	3.1944
306	-0.0161432	-0.173258	0.000962917	1.55153
307	-0.00127962	0.173246	0.0144781	2.83147
308	0.055825	-0.172328	0.00827087	2.24051
309	-0.0281972	0.172142	0.00264559	3.14229
310	0.0678335	-0.171929	0.016507	1.73374
311	-0.0434649	-0.171872	0.00593438	0.767707
312	0.0447858	-0.171701	0.220437	1.01917
313	-0.0446506	0.17148	0.0876002	0.544374
314	0.0110099	-0.171167	0.00455365	1.73446
315	0.0941433	-0.171094	0.00213343	4.15521
316	-0.0458107	0.170481	0.00537484	0.288374
317	0.00312932	0.170331	0.0111682	2.12214
318	-0.16305	0.169771	0.00734044	3.28142
319	-0.0991061	0.1695	0.0155269	1.39024
320	-0.0900185	-0.169477	0.0043456	2.47727
321	-0.477754	-0.169321	0.0526477	1.31904
322	0.168106	-0.169093	0.00334646	2.32926
323	-0.0563901	-0.168716	0.00576312	5.74459
324	-0.069785	-0.168354	0.0290519	0.733676
325	-0.119488	0.168328	0.226744	0.262747
326	-0.149165	0.168172	0.00288856	0.386877
327	-0.112587	-0.168015	0.0304909	0.626264
328	-0.0588643	0.167868	0.00132395	2.27177
329	-0.176201	0.167843	0.0299664	3.76888
330	-0.0120511	-0.167743	0.00265089	2.09923
331	-0.473069	-0.167525	0.00722373	1.18119
332	-0.0817789	0.167356	0.00367418	1.36419
333	0.0343488	-0.166772	0.145902	2.95405
334	0.089073	-0.166223	0.00567202	1.3201
335	0.160128	0.166036	0.0602368	1.33879
336	0.0844571	-0.165717	0.0152241	0.663114
337	-0.0835263	0.165268	0.00728364	1.23542
338	-0.0645651	-0.16506	0.000468614	0.448116
339	-0.159068	-0.164899	0.00106201	0.741546
340	-0.124254	0.164894	0.0012978	0.437509
341	0.0461781	-0.164608	0.0123746	1.96378
342	-0.111443	0.164407	0.0260874	1.57355
343	-0.086055	0.164381	0.0265923	2.0356
344	-0.13598	0.164193	0.0650479	2.34695
345	0.0372703	0.163751	0.0276157	1.88144
346	-0.0624305	0.163664	0.00231968	2.44273
347	-0.0729614	0.163606	0.00396261	2.34688
348	-0.0442723	-0.16283	0.0638632	1.86919
349	0.122817	0.162607	0.00693428	1.26941
350	-0.153868	-0.162268	0.0236007	0.66982
351	-0.0240434	0.162158	0.0152863	1.00437
352	-0.0403344	-0.162123	0.00757656	0.553185
353	-0.17664	0.162112	0.057622	3.6197
354	-0.0423124	0.16209	0.0485268	2.02785
355	-0.0792291	0.161484	0.00218529	0.781972
356	-0.0942119	-0.161363	0.0202581	0.981358
357	-0.109139	0.161046	0.0128076	1.65921
358	0.0458502	0.161023	0.0231092	0.205179
359	0.0350796	-0.160951	0.0666812	3.68142
360	-0.0536243	0.160885	0.0445901	2.31477
361	0.0910577	-0.160769	0.0138304	2.16496
362	-0.17212	0.160353	0.255226	0.347187
363	0.171956	-0.160257	0.0763855	1.24432
364	0.0798482	-0.1601	0.145864	4.0808
365	-0.334558	0.159954	0.00371994	0.103106
366	0.0703869	0.159916	0.00435038	1.35573
367	0.0520274	-0.159816	0.00155452	0.961709
368	-0.0518978	0.159749	0.0049867	4.22752
369	-0.017697	0.159748	0.011051	0.289145
370	-0.0332745	0.159576	0.00363819	1.87543
371	-0.0364772	0.15924	0.00416679	2.01863
372	-0.498282	0.159203	0.0756654	1.13343
373	-0.0617294	-0.159113	0.0531249	3.54735
374	0.02229	0.158909	0.0024498	1.31462
375	-0.288971	-0.158482	0.0242231	0.150644
376	0.0446013	-0.158282	0.00212518	0.712966
377	0.21937	0.158241	0.127637	1.54075
378	0.392734	-0.157658	0.134928	2.37288
379	0.171081	-0.157533	0.00226972	3.66807
380	0.107262	-0.157454	0.00273821	0.389811
381	0.174644	0.157368	0.345545	3.76041
382	-0.0386668	0.157092	0.0170591	1.01338
383	-0.0549131	-0.157086	0.0809833	1.60696
384	0.097311	-0.156986	0.00242038	1.10691
385	-0.00693386	-0.156845	0.0165068	0.764193
386	-0.0478251	0.156436	0.000422572	0.3636
387	-0.138099	0.155743	0.114815	2.99985
388	-0.0734086	0.155725	0.00230619	2.62377
389	-0.265689	0.155487	0.0690804	1.16152
390	0.117264	0.15541	0.0892643	1.91206
391	-0.0493731	0.155125	0.00173168	1.42347
392	0.0263079	-0.154907	0.0122842	2.15208
393	0.0427581	-0.154701	0.00982619	1.15086
394	0.0459538	0.15453	0.00297166	0.342877
395	-0.029959	0.154175	0.00242581	1.55794
396	0.109579	-0.154168	0.028484	1.89742
397	-0.0344396	0.154152	0.00321527	3.83565
398	0.0868233	-0.153976	0.0066564	0.312574
399	-0.0208995	-0.153962	0.00808675	1.82479
400	-0.146394	-0.153955	0.0341502	5.89078
401	0.019653	-0.153696	0.0392294	2.25726
402	0.0881926	-0.153688	0.00536125	3.62537
403	-0.0562346	0.153578	0.0169937	3.44125
404	-0.0708366	-0.153545	0.000749767	2.66531
405	-0.040754	0.153471	0.0180477	3.10636
406	0.213667	-0.153408	0.0235268	2.97768
407	-0.0714482	-0.153155	0.0309632	0.538202
408	-0.104107	0.153129	0.00765213	2.71891
409	-0.0949186	0.153038	0.0034092	2.9196
410	0.00670163	-0.152923	0.00503951	0.785378
411	0.0136589	-0.152603	0.00431762	2.48318
412	0.00356946	-0.152523	0.00965948	0.781138
413	-0.0929395	0.152492	0.00888529	0.962161
414	-0.195529	-0.15242	0.0443477	0.865128
415	-0.214456	0.15224	0.0259684	2.42418
416	-1.21458	-0.152031	0.756174	1.56393
417	0.0764706	-0.151833	0.139732	1.08857
418	0.136188	-0.151479	0.109811	1.37899
419	-0.032381	0.151393	0.0460024	1.23381
420	0.400435	-0.151371	0.355253	0.703758
421	0.0224294	0.15108	0.391538	2.28319
422	-0.0228441	-0.150994	0.0163005	2.2277
423	-0.114207	-0.150694	0.00118527	0.560148
424	-0.0116328	-0.150579	0.00481061	0.40245
425	-0.0951636	0.150337	0.283615	2.63747
426	0.00389546	0.149938	0.0278564	2.41142
427	0.175501	-0.149783	0.0161456	4.16357
428	0.0236661	-0.149638	0.031854	1.81052
429	-0.0847837	-0.149625	0.00887947	0.65113
430	-0.0130037	-0.149518	0.0212646	1.36739
431	-0.272751	0.14948	0.015411	0.931695
432	-0.0384556	0.14935	0.0030372	1.18052
433	-0.0229862	0.149167	0.000926451	0.96805
434	-0.0704943	-0.148953	0.0256431	0.430753
435	-0.00693848	0.148905	0.153637	1.45745
436	0.060791	-0.148674	0.00368004	1.84081
437	-0.221079	-0.148333	0.371906	0.275353
438	0.0548306	-0.148101	0.0212801	1.14614
439	0.028033	0.147852	0.0471892	0.737964
440	-0.116101	0.147754	0.00203659	1.29578
441	-0.213989	0.147659	0.0099816	1.07083
442	0.056652	-0.147289	0.0638454	3.00636
443	0.0973238	-0.147223	0.0404053	0.83311
444	0.0890495	0.147207	0.538802	2.9132
445	0.0442078	-0.14681	0.00196469	2.15186
446	-0.0814294	-0.146711	0.0313393	0.739076
447	-0.0861661	-0.146679	0.0130529	0.587995
448	-0.0587732	0.14655	0.006535	1.96538
449	0.0196215	-0.146498	0.00715599	4.59258
450	-0.0499159	0.146174	0.00919819	2.8009
451	-0.0388157	0.146008	0.00368703	2.39072
452	0.0739253	-0.145956	0.00331678	1.868
453	-0.154949	-0.145921	0.0283051	2.05141
454	-0.0184638	0.145802	0.0395584	1.28454
455	0.167598	0.14551	0.00781705	0.820141
456	-0.0125999	-0.145207	0.0378969	4.01207
457	0.0486924	-0.145056	0.0068048	0.966254
458	0.101362	-0.144983	0.0126501	0.119664
459	-0.182651	0.144876	0.0116253	2.25467
460	0.192154	-0.144721	0.0164851	1.25884
461	-0.0664788	-0.144485	0.408382	2.24435
462	0.00902717	-0.144419	0.00731645	1.09306
463	-0.042375	0.144281	0.0305967	1.28017
464	-0.0453014	0.144207	0.0597295	1.05002
465	0.552754	0.144152	0.00452493	0.336222
466	-0.109639	0.144048	0.00925984	2.14837
467	-0.0903565	0.143756	0.00729044	0.561525
468	-0.075315	0.14371	0.00175977	3.38949
469	-0.24493	0.143692	0.249772	1.19632
470	-0.0763419	0.143605	0.143339	0.23712
471	0.158163	-0.143551	0.00339303	2.32978
472	-0.131934	-0.143544	0.00198113	1.6237
473	-0.0302717	0.14351	0.00324441	0.981947
474	-0.0370456	-0.143248	0.0069522	1.30426
475	-0.0788874	0.14319	0.00234815	0.462939
476	0.248484	-0.14316	0.0702606	4.24111
477	0.0774369	-0.143079	0.0552863	0.285918
478	-0.112947	0.143052	0.0419378	2.77992
479	0.0454928	-0.142798	0.449011	0.950146
480	0.10952	0.142788	0.0126463	2.43119
481	0.0744545	-0.142734	0.0282177	1.07246
482	-0.215714	0.142704	0.00767796	0.580621
483	-0.217316	0.142695	0.11522	0.873244
484	-0.00178205	-0.142636	0.00864277	3.39762
485	-0.0909317	0.142443	0.00276845	1.15454
486	-0.00310866	0.142204	0.00440579	1.85784
487	-0.0935363	0.142034	0.00209687	1.83069
488	0.131313	-0.141733	0.0102625	3.28882
489	0.192709	-0.141642	0.195554	3.80192
490	0.0456729	0.141539	0.0148357	0.798086
491	0.0625565	0.141495	0.0191498	1.89017
492	-0.11663	0.141442	0.00324208	2.76231
493	0.176044	0.140944	0.0104663	3.08694
494	0.024818	0.140837	0.00513246	0.541984
495	-0.124688	0.140743	0.00731542	1.00215
496	-0.0206127	0.140598	0.0103005	1.45479
497	-0.0686528	0.140535	0.0024511	0.172493
498	-0.0509279	0.140368	0.00321059	2.50972
499	0.0488373	0.140239	0.0118566	3.90298
500	0.147049	-0.139989	0.0480886	0.969344
