# Supplementary material for: Single-cell allele-specific expression analysis reveals dynamic and cell-type-specific regulatory effects
Source: Nat Commun. 2023 Oct 9;14:6317. doi: 10.1038/s41467-023-42016-9 (PMC10562474; doi:10.1038/s41467-023-42016-9)
Supplement: Supplementary file 6 — Source Data [file 41467_2023_42016_MOESM6_ESM.xlsx]

## Sheet: Figure 1c sim_pseudo
N	r2	method	dase	pwr
10	r2=0	DAESC-BB	0	0.0497472
10	r2=0	DAESC-BB	1	0.089329
10	r2=0	DAESC-Mix	0	0.0750253
10	r2=0	DAESC-Mix	1	0.137806
10	r2=0	GLMM	0	0.116636
10	r2=0	GLMM	1	0.159499
10	r2=0.1	DAESC-BB	0	0.0546227
10	r2=0.1	DAESC-BB	1	0.107736
10	r2=0.1	DAESC-Mix	0	0.0833502
10	r2=0.1	DAESC-Mix	1	0.152927
10	r2=0.1	GLMM	0	0.118123
10	r2=0.1	GLMM	1	0.175339
10	r2=0.9	DAESC-BB	0	0.0537808
10	r2=0.9	DAESC-BB	1	0.268904
10	r2=0.9	DAESC-Mix	0	0.0754145
10	r2=0.9	DAESC-Mix	1	0.274363
10	r2=0.9	GLMM	0	0.12793
10	r2=0.9	GLMM	1	0.358529
50	r2=0	DAESC-BB	0	0.056
50	r2=0	DAESC-BB	1	0.0866
50	r2=0	DAESC-Mix	0	0.0878
50	r2=0	DAESC-Mix	1	0.192
50	r2=0	GLMM	0	0.0964
50	r2=0	GLMM	1	0.125
50	r2=0.1	DAESC-BB	0	0.0532
50	r2=0.1	DAESC-BB	1	0.1876
50	r2=0.1	DAESC-Mix	0	0.0786
50	r2=0.1	DAESC-Mix	1	0.2694
50	r2=0.1	GLMM	0	0.0952
50	r2=0.1	GLMM	1	0.2522
50	r2=0.9	DAESC-BB	0	0.0516
50	r2=0.9	DAESC-BB	1	0.614
50	r2=0.9	DAESC-Mix	0	0.072
50	r2=0.9	DAESC-Mix	1	0.6028
50	r2=0.9	GLMM	0	0.1076
50	r2=0.9	GLMM	1	0.6956
100	r2=0	DAESC-BB	0	0.0542
100	r2=0	DAESC-BB	1	0.079
100	r2=0	DAESC-Mix	0	0.0804
100	r2=0	DAESC-Mix	1	0.1836
100	r2=0	GLMM	0	0.0844
100	r2=0	GLMM	1	0.115
100	r2=0.1	DAESC-BB	0	0.0486
100	r2=0.1	DAESC-BB	1	0.2758
100	r2=0.1	DAESC-Mix	0	0.071
100	r2=0.1	DAESC-Mix	1	0.3514
100	r2=0.1	GLMM	0	0.0824
100	r2=0.1	GLMM	1	0.3354
100	r2=0.9	DAESC-BB	0	0.0548
100	r2=0.9	DAESC-BB	1	0.795
100	r2=0.9	DAESC-Mix	0	0.066
100	r2=0.9	DAESC-Mix	1	0.7842
100	r2=0.9	GLMM	0	0.1054
100	r2=0.9	GLMM	1	0.8542

## Sheet: Fig1d_sim_case
N	r2	method	dase	pwr
10	r2=0	DAESC-BB	0	0.0967877
10	r2=0	DAESC-BB	1	0.114859
10	r2=0	DAESC-Mix	0	0.102666
10	r2=0	DAESC-Mix	1	0.135969
10	r2=0	GLMM	0	0.215365
10	r2=0	GLMM	1	0.238519
10	r2=0.1	DAESC-BB	0	0.0943198
10	r2=0.1	DAESC-BB	1	0.139314
10	r2=0.1	DAESC-Mix	0	0.0980926
10	r2=0.1	DAESC-Mix	1	0.157296
10	r2=0.1	GLMM	0	0.207251
10	r2=0.1	GLMM	1	0.267562
10	r2=0.9	DAESC-BB	0	0.09561
10	r2=0.9	DAESC-BB	1	0.311841
10	r2=0.9	DAESC-Mix	0	0.10152
10	r2=0.9	DAESC-Mix	1	0.318248
10	r2=0.9	GLMM	0	0.206118
10	r2=0.9	GLMM	1	0.456612
50	r2=0	DAESC-BB	0	0.0584
50	r2=0	DAESC-BB	1	0.0658
50	r2=0	DAESC-Mix	0	0.072
50	r2=0	DAESC-Mix	1	0.1238
50	r2=0	GLMM	0	0.1086
50	r2=0	GLMM	1	0.1122
50	r2=0.1	DAESC-BB	0	0.0626
50	r2=0.1	DAESC-BB	1	0.145
50	r2=0.1	DAESC-Mix	0	0.0772
50	r2=0.1	DAESC-Mix	1	0.1982
50	r2=0.1	GLMM	0	0.1152
50	r2=0.1	GLMM	1	0.2162
50	r2=0.9	DAESC-BB	0	0.0602
50	r2=0.9	DAESC-BB	1	0.669
50	r2=0.9	DAESC-Mix	0	0.0728
50	r2=0.9	DAESC-Mix	1	0.6688
50	r2=0.9	GLMM	0	0.1326
50	r2=0.9	GLMM	1	0.7522
100	r2=0	DAESC-BB	0	0.0595918
100	r2=0	DAESC-BB	1	0.056
100	r2=0	DAESC-Mix	0	0.0673469
100	r2=0	DAESC-Mix	1	0.127
100	r2=0	GLMM	0	0.0906122
100	r2=0	GLMM	1	0.0872
100	r2=0.1	DAESC-BB	0	0.0563265
100	r2=0.1	DAESC-BB	1	0.2048
100	r2=0.1	DAESC-Mix	0	0.0628571
100	r2=0.1	DAESC-Mix	1	0.2594
100	r2=0.1	GLMM	0	0.092449
100	r2=0.1	GLMM	1	0.2654
100	r2=0.9	DAESC-BB	0	0.0583673
100	r2=0.9	DAESC-BB	1	0.8308
100	r2=0.9	DAESC-Mix	0	0.0673469
100	r2=0.9	DAESC-Mix	1	0.815
100	r2=0.9	GLMM	0	0.113878
100	r2=0.9	GLMM	1	0.871

## Sheet: Fig2a_multiple_rSNPs_pseudo
N	num.rsnps	method	dase	pwr
10	2 eQTLs	DAESC-BB	0	0.0492228
10	2 eQTLs	DAESC-BB	1	0.093199
10	2 eQTLs	DAESC-Mix	0	0.0673575
10	2 eQTLs	DAESC-Mix	1	0.178841
10	2 eQTLs	GLMM	0	0.108808
10	2 eQTLs	GLMM	1	0.146096
10	3 eQTLs	DAESC-BB	0	0.0416667
10	3 eQTLs	DAESC-BB	1	0.0934343
10	3 eQTLs	DAESC-Mix	0	0.0703125
10	3 eQTLs	DAESC-Mix	1	0.176768
10	3 eQTLs	GLMM	0	0.111979
10	3 eQTLs	GLMM	1	0.164141
10	4 eQTLs	DAESC-BB	0	0.0462725
10	4 eQTLs	DAESC-BB	1	0.147583
10	4 eQTLs	DAESC-Mix	0	0.0796915
10	4 eQTLs	DAESC-Mix	1	0.226463
10	4 eQTLs	GLMM	0	0.125964
10	4 eQTLs	GLMM	1	0.211196
10	5 eQTLs	DAESC-BB	0	0.0515464
10	5 eQTLs	DAESC-BB	1	0.123737
10	5 eQTLs	DAESC-Mix	0	0.100515
10	5 eQTLs	DAESC-Mix	1	0.234848
10	5 eQTLs	GLMM	0	0.118557
10	5 eQTLs	GLMM	1	0.212121
10	6 eQTLs	DAESC-BB	0	0.0568475
10	6 eQTLs	DAESC-BB	1	0.164141
10	6 eQTLs	DAESC-Mix	0	0.0981912
10	6 eQTLs	DAESC-Mix	1	0.275253
10	6 eQTLs	GLMM	0	0.121447
10	6 eQTLs	GLMM	1	0.212121
50	2 eQTLs	DAESC-BB	0	0.055
50	2 eQTLs	DAESC-BB	1	0.085
50	2 eQTLs	DAESC-Mix	0	0.0975
50	2 eQTLs	DAESC-Mix	1	0.2975
50	2 eQTLs	GLMM	0	0.095
50	2 eQTLs	GLMM	1	0.14
50	3 eQTLs	DAESC-BB	0	0.0525
50	3 eQTLs	DAESC-BB	1	0.1275
50	3 eQTLs	DAESC-Mix	0	0.075
50	3 eQTLs	DAESC-Mix	1	0.38
50	3 eQTLs	GLMM	0	0.0925
50	3 eQTLs	GLMM	1	0.175
50	4 eQTLs	DAESC-BB	0	0.0525
50	4 eQTLs	DAESC-BB	1	0.1675
50	4 eQTLs	DAESC-Mix	0	0.0675
50	4 eQTLs	DAESC-Mix	1	0.465
50	4 eQTLs	GLMM	0	0.0925
50	4 eQTLs	GLMM	1	0.2125
50	5 eQTLs	DAESC-BB	0	0.045
50	5 eQTLs	DAESC-BB	1	0.1775
50	5 eQTLs	DAESC-Mix	0	0.0775
50	5 eQTLs	DAESC-Mix	1	0.5075
50	5 eQTLs	GLMM	0	0.095
50	5 eQTLs	GLMM	1	0.255
50	6 eQTLs	DAESC-BB	0	0.055
50	6 eQTLs	DAESC-BB	1	0.2175
50	6 eQTLs	DAESC-Mix	0	0.0775
50	6 eQTLs	DAESC-Mix	1	0.565
50	6 eQTLs	GLMM	0	0.085
50	6 eQTLs	GLMM	1	0.2625
100	2 eQTLs	DAESC-BB	0	0.04
100	2 eQTLs	DAESC-BB	1	0.0825
100	2 eQTLs	DAESC-Mix	0	0.06
100	2 eQTLs	DAESC-Mix	1	0.3275
100	2 eQTLs	GLMM	0	0.075
100	2 eQTLs	GLMM	1	0.125
100	3 eQTLs	DAESC-BB	0	0.045
100	3 eQTLs	DAESC-BB	1	0.155
100	3 eQTLs	DAESC-Mix	0	0.0575
100	3 eQTLs	DAESC-Mix	1	0.455
100	3 eQTLs	GLMM	0	0.0675
100	3 eQTLs	GLMM	1	0.1975
100	4 eQTLs	DAESC-BB	0	0.05
100	4 eQTLs	DAESC-BB	1	0.1575
100	4 eQTLs	DAESC-Mix	0	0.07
100	4 eQTLs	DAESC-Mix	1	0.5025
100	4 eQTLs	GLMM	0	0.095
100	4 eQTLs	GLMM	1	0.1775
100	5 eQTLs	DAESC-BB	0	0.0325
100	5 eQTLs	DAESC-BB	1	0.165
100	5 eQTLs	DAESC-Mix	0	0.055
100	5 eQTLs	DAESC-Mix	1	0.5475
100	5 eQTLs	GLMM	0	0.0725
100	5 eQTLs	GLMM	1	0.2125
100	6 eQTLs	DAESC-BB	0	0.0575
100	6 eQTLs	DAESC-BB	1	0.2025
100	6 eQTLs	DAESC-Mix	0	0.0975
100	6 eQTLs	DAESC-Mix	1	0.64
100	6 eQTLs	GLMM	0	0.0875
100	6 eQTLs	GLMM	1	0.25

## Sheet: Fig2b_multiple_rSNPs_pseudo
sens	spec	method	N	num.rsnps	recall	prec
1	0	DAESC-BB	N=10	2 eQTLs	1	0.5
0.987406	0.00259067	DAESC-BB	N=10	2 eQTLs	0.987406	0.49748
0.987406	0.00518135	DAESC-BB	N=10	2 eQTLs	0.987406	0.49813
0.987406	0.00777202	DAESC-BB	N=10	2 eQTLs	0.987406	0.498782
0.984887	0.00777202	DAESC-BB	N=10	2 eQTLs	0.984887	0.498143
0.984887	0.0103627	DAESC-BB	N=10	2 eQTLs	0.984887	0.498797
0.984887	0.0129534	DAESC-BB	N=10	2 eQTLs	0.984887	0.499452
0.982368	0.0129534	DAESC-BB	N=10	2 eQTLs	0.982368	0.498812
0.982368	0.015544	DAESC-BB	N=10	2 eQTLs	0.982368	0.499469
0.982368	0.0181347	DAESC-BB	N=10	2 eQTLs	0.982368	0.500128
0.979849	0.0181347	DAESC-BB	N=10	2 eQTLs	0.979849	0.499486
0.97733	0.0181347	DAESC-BB	N=10	2 eQTLs	0.97733	0.498843
0.974811	0.0181347	DAESC-BB	N=10	2 eQTLs	0.974811	0.498197
0.974811	0.0207254	DAESC-BB	N=10	2 eQTLs	0.974811	0.498858
0.972292	0.0207254	DAESC-BB	N=10	2 eQTLs	0.972292	0.498211
0.969773	0.0207254	DAESC-BB	N=10	2 eQTLs	0.969773	0.497563
0.967254	0.0207254	DAESC-BB	N=10	2 eQTLs	0.967254	0.496912
0.967254	0.0233161	DAESC-BB	N=10	2 eQTLs	0.967254	0.497575
0.967254	0.0259067	DAESC-BB	N=10	2 eQTLs	0.967254	0.498239
0.964736	0.0259067	DAESC-BB	N=10	2 eQTLs	0.964736	0.497587
0.964736	0.0284974	DAESC-BB	N=10	2 eQTLs	0.964736	0.498253
0.962217	0.0284974	DAESC-BB	N=10	2 eQTLs	0.962217	0.497599
0.962217	0.0310881	DAESC-BB	N=10	2 eQTLs	0.962217	0.498266
0.962217	0.0336788	DAESC-BB	N=10	2 eQTLs	0.962217	0.498936
0.959698	0.0336788	DAESC-BB	N=10	2 eQTLs	0.959698	0.498281
0.959698	0.0362694	DAESC-BB	N=10	2 eQTLs	0.959698	0.498952
0.957179	0.0362694	DAESC-BB	N=10	2 eQTLs	0.957179	0.498295
0.957179	0.0388601	DAESC-BB	N=10	2 eQTLs	0.957179	0.498968
0.957179	0.0414508	DAESC-BB	N=10	2 eQTLs	0.957179	0.499642
0.95466	0.0414508	DAESC-BB	N=10	2 eQTLs	0.95466	0.498984
0.95466	0.0440415	DAESC-BB	N=10	2 eQTLs	0.95466	0.49966
0.952141	0.0440415	DAESC-BB	N=10	2 eQTLs	0.952141	0.499
0.949622	0.0440415	DAESC-BB	N=10	2 eQTLs	0.949622	0.498337
0.947103	0.0440415	DAESC-BB	N=10	2 eQTLs	0.947103	0.497673
0.947103	0.0466321	DAESC-BB	N=10	2 eQTLs	0.947103	0.498352
0.944584	0.0466321	DAESC-BB	N=10	2 eQTLs	0.944584	0.497686
0.942065	0.0466321	DAESC-BB	N=10	2 eQTLs	0.942065	0.497019
0.939547	0.0466321	DAESC-BB	N=10	2 eQTLs	0.939547	0.496349
0.937028	0.0466321	DAESC-BB	N=10	2 eQTLs	0.937028	0.495678
0.934509	0.0466321	DAESC-BB	N=10	2 eQTLs	0.934509	0.495005
0.93199	0.0466321	DAESC-BB	N=10	2 eQTLs	0.93199	0.494331
0.93199	0.0492228	DAESC-BB	N=10	2 eQTLs	0.93199	0.495011
0.929471	0.0492228	DAESC-BB	N=10	2 eQTLs	0.929471	0.494334
0.929471	0.0518135	DAESC-BB	N=10	2 eQTLs	0.929471	0.495016
0.926952	0.0518135	DAESC-BB	N=10	2 eQTLs	0.926952	0.494338
0.926952	0.0544041	DAESC-BB	N=10	2 eQTLs	0.926952	0.495022
0.924433	0.0544041	DAESC-BB	N=10	2 eQTLs	0.924433	0.494342
0.924433	0.0569948	DAESC-BB	N=10	2 eQTLs	0.924433	0.495027
0.921914	0.0569948	DAESC-BB	N=10	2 eQTLs	0.921914	0.494345
0.921914	0.0595855	DAESC-BB	N=10	2 eQTLs	0.921914	0.495033
0.919395	0.0595855	DAESC-BB	N=10	2 eQTLs	0.919395	0.494349
0.916877	0.0595855	DAESC-BB	N=10	2 eQTLs	0.916877	0.493663
0.914358	0.0595855	DAESC-BB	N=10	2 eQTLs	0.914358	0.492976
0.914358	0.0621762	DAESC-BB	N=10	2 eQTLs	0.914358	0.493665
0.914358	0.0647668	DAESC-BB	N=10	2 eQTLs	0.914358	0.494357
0.914358	0.0673575	DAESC-BB	N=10	2 eQTLs	0.914358	0.49505
0.911839	0.0673575	DAESC-BB	N=10	2 eQTLs	0.911839	0.494361
0.911839	0.0699482	DAESC-BB	N=10	2 eQTLs	0.911839	0.495056
0.911839	0.0725389	DAESC-BB	N=10	2 eQTLs	0.911839	0.495753
0.911839	0.0751295	DAESC-BB	N=10	2 eQTLs	0.911839	0.496452
0.911839	0.0777202	DAESC-BB	N=10	2 eQTLs	0.911839	0.497154
0.911839	0.0803109	DAESC-BB	N=10	2 eQTLs	0.911839	0.497857
0.911839	0.0829016	DAESC-BB	N=10	2 eQTLs	0.911839	0.498562
0.911839	0.0854922	DAESC-BB	N=10	2 eQTLs	0.911839	0.499269
0.90932	0.0854922	DAESC-BB	N=10	2 eQTLs	0.90932	0.498578
0.906801	0.0854922	DAESC-BB	N=10	2 eQTLs	0.906801	0.497884
0.906801	0.0880829	DAESC-BB	N=10	2 eQTLs	0.906801	0.498593
0.904282	0.0880829	DAESC-BB	N=10	2 eQTLs	0.904282	0.497898
0.901763	0.0880829	DAESC-BB	N=10	2 eQTLs	0.901763	0.497201
0.901763	0.0906736	DAESC-BB	N=10	2 eQTLs	0.901763	0.497912
0.899244	0.0906736	DAESC-BB	N=10	2 eQTLs	0.899244	0.497213
0.899244	0.0932642	DAESC-BB	N=10	2 eQTLs	0.899244	0.497926
0.896725	0.0932642	DAESC-BB	N=10	2 eQTLs	0.896725	0.497225
0.896725	0.0958549	DAESC-BB	N=10	2 eQTLs	0.896725	0.49794
0.896725	0.0984456	DAESC-BB	N=10	2 eQTLs	0.896725	0.498657
0.896725	0.101036	DAESC-BB	N=10	2 eQTLs	0.896725	0.499377
0.896725	0.103627	DAESC-BB	N=10	2 eQTLs	0.896725	0.500098
0.896725	0.106218	DAESC-BB	N=10	2 eQTLs	0.896725	0.500822
0.894207	0.106218	DAESC-BB	N=10	2 eQTLs	0.894207	0.500119
0.891688	0.106218	DAESC-BB	N=10	2 eQTLs	0.891688	0.499413
0.889169	0.106218	DAESC-BB	N=10	2 eQTLs	0.889169	0.498706
0.88665	0.106218	DAESC-BB	N=10	2 eQTLs	0.88665	0.497997
0.88665	0.108808	DAESC-BB	N=10	2 eQTLs	0.88665	0.498723
0.884131	0.108808	DAESC-BB	N=10	2 eQTLs	0.884131	0.498011
0.881612	0.108808	DAESC-BB	N=10	2 eQTLs	0.881612	0.497298
0.881612	0.111399	DAESC-BB	N=10	2 eQTLs	0.881612	0.498026
0.881612	0.11399	DAESC-BB	N=10	2 eQTLs	0.881612	0.498756
0.881612	0.11658	DAESC-BB	N=10	2 eQTLs	0.881612	0.499488
0.881612	0.119171	DAESC-BB	N=10	2 eQTLs	0.881612	0.500222
0.881612	0.121762	DAESC-BB	N=10	2 eQTLs	0.881612	0.500959
0.881612	0.124352	DAESC-BB	N=10	2 eQTLs	0.881612	0.501697
0.881612	0.126943	DAESC-BB	N=10	2 eQTLs	0.881612	0.502438
0.881612	0.129534	DAESC-BB	N=10	2 eQTLs	0.881612	0.503181
0.879093	0.129534	DAESC-BB	N=10	2 eQTLs	0.879093	0.502465
0.879093	0.132124	DAESC-BB	N=10	2 eQTLs	0.879093	0.503211
0.876574	0.132124	DAESC-BB	N=10	2 eQTLs	0.876574	0.502493
0.874055	0.132124	DAESC-BB	N=10	2 eQTLs	0.874055	0.501774
0.874055	0.134715	DAESC-BB	N=10	2 eQTLs	0.874055	0.502521
0.874055	0.137306	DAESC-BB	N=10	2 eQTLs	0.874055	0.503271
0.874055	0.139896	DAESC-BB	N=10	2 eQTLs	0.874055	0.504023
0.874055	0.142487	DAESC-BB	N=10	2 eQTLs	0.874055	0.504777
0.871537	0.142487	DAESC-BB	N=10	2 eQTLs	0.871537	0.504055
0.869018	0.142487	DAESC-BB	N=10	2 eQTLs	0.869018	0.503332
0.866499	0.142487	DAESC-BB	N=10	2 eQTLs	0.866499	0.502606
0.866499	0.145078	DAESC-BB	N=10	2 eQTLs	0.866499	0.503362
0.86398	0.145078	DAESC-BB	N=10	2 eQTLs	0.86398	0.502635
0.861461	0.145078	DAESC-BB	N=10	2 eQTLs	0.861461	0.501905
0.858942	0.145078	DAESC-BB	N=10	2 eQTLs	0.858942	0.501173
0.856423	0.145078	DAESC-BB	N=10	2 eQTLs	0.856423	0.500439
0.856423	0.147668	DAESC-BB	N=10	2 eQTLs	0.856423	0.501197
0.853904	0.147668	DAESC-BB	N=10	2 eQTLs	0.853904	0.500461
0.851385	0.147668	DAESC-BB	N=10	2 eQTLs	0.851385	0.499722
0.851385	0.150259	DAESC-BB	N=10	2 eQTLs	0.851385	0.500483
0.851385	0.15285	DAESC-BB	N=10	2 eQTLs	0.851385	0.501247
0.851385	0.15544	DAESC-BB	N=10	2 eQTLs	0.851385	0.502012
0.848866	0.15544	DAESC-BB	N=10	2 eQTLs	0.848866	0.501272
0.846348	0.15544	DAESC-BB	N=10	2 eQTLs	0.846348	0.500529
0.843829	0.15544	DAESC-BB	N=10	2 eQTLs	0.843829	0.499784
0.843829	0.158031	DAESC-BB	N=10	2 eQTLs	0.843829	0.500552
0.84131	0.158031	DAESC-BB	N=10	2 eQTLs	0.84131	0.499804
0.84131	0.160622	DAESC-BB	N=10	2 eQTLs	0.84131	0.500575
0.84131	0.163212	DAESC-BB	N=10	2 eQTLs	0.84131	0.501347
0.84131	0.165803	DAESC-BB	N=10	2 eQTLs	0.84131	0.502123
0.84131	0.168394	DAESC-BB	N=10	2 eQTLs	0.84131	0.5029
0.838791	0.168394	DAESC-BB	N=10	2 eQTLs	0.838791	0.502151
0.838791	0.170984	DAESC-BB	N=10	2 eQTLs	0.838791	0.502931
0.838791	0.173575	DAESC-BB	N=10	2 eQTLs	0.838791	0.503713
0.838791	0.176166	DAESC-BB	N=10	2 eQTLs	0.838791	0.504498
0.836272	0.176166	DAESC-BB	N=10	2 eQTLs	0.836272	0.503746
0.833753	0.176166	DAESC-BB	N=10	2 eQTLs	0.833753	0.502992
0.831234	0.176166	DAESC-BB	N=10	2 eQTLs	0.831234	0.502236
0.831234	0.178756	DAESC-BB	N=10	2 eQTLs	0.831234	0.503023
0.831234	0.181347	DAESC-BB	N=10	2 eQTLs	0.831234	0.503813
0.828715	0.181347	DAESC-BB	N=10	2 eQTLs	0.828715	0.503054
0.826196	0.181347	DAESC-BB	N=10	2 eQTLs	0.826196	0.502293
0.823678	0.181347	DAESC-BB	N=10	2 eQTLs	0.823678	0.50153
0.823678	0.183938	DAESC-BB	N=10	2 eQTLs	0.823678	0.502322
0.823678	0.186528	DAESC-BB	N=10	2 eQTLs	0.823678	0.503117
0.821159	0.186528	DAESC-BB	N=10	2 eQTLs	0.821159	0.502351
0.821159	0.189119	DAESC-BB	N=10	2 eQTLs	0.821159	0.503149
0.821159	0.19171	DAESC-BB	N=10	2 eQTLs	0.821159	0.503949
0.821159	0.194301	DAESC-BB	N=10	2 eQTLs	0.821159	0.504751
0.81864	0.194301	DAESC-BB	N=10	2 eQTLs	0.81864	0.503983
0.81864	0.196891	DAESC-BB	N=10	2 eQTLs	0.81864	0.504788
0.81864	0.199482	DAESC-BB	N=10	2 eQTLs	0.81864	0.505596
0.81864	0.202073	DAESC-BB	N=10	2 eQTLs	0.81864	0.506406
0.816121	0.202073	DAESC-BB	N=10	2 eQTLs	0.816121	0.505636
0.813602	0.202073	DAESC-BB	N=10	2 eQTLs	0.813602	0.504863
0.811083	0.202073	DAESC-BB	N=10	2 eQTLs	0.811083	0.504088
0.811083	0.204663	DAESC-BB	N=10	2 eQTLs	0.811083	0.504901
0.811083	0.207254	DAESC-BB	N=10	2 eQTLs	0.811083	0.505717
0.811083	0.209845	DAESC-BB	N=10	2 eQTLs	0.811083	0.506535
0.811083	0.212435	DAESC-BB	N=10	2 eQTLs	0.811083	0.507356
0.808564	0.212435	DAESC-BB	N=10	2 eQTLs	0.808564	0.506578
0.808564	0.215026	DAESC-BB	N=10	2 eQTLs	0.808564	0.507402
0.806045	0.215026	DAESC-BB	N=10	2 eQTLs	0.806045	0.506622
0.806045	0.217617	DAESC-BB	N=10	2 eQTLs	0.806045	0.507448
0.803526	0.217617	DAESC-BB	N=10	2 eQTLs	0.803526	0.506666
0.803526	0.220207	DAESC-BB	N=10	2 eQTLs	0.803526	0.507495
0.801008	0.220207	DAESC-BB	N=10	2 eQTLs	0.801008	0.50671
0.798489	0.220207	DAESC-BB	N=10	2 eQTLs	0.798489	0.505923
0.798489	0.222798	DAESC-BB	N=10	2 eQTLs	0.798489	0.506755
0.79597	0.222798	DAESC-BB	N=10	2 eQTLs	0.79597	0.505965
0.79597	0.225389	DAESC-BB	N=10	2 eQTLs	0.79597	0.5068
0.79597	0.227979	DAESC-BB	N=10	2 eQTLs	0.79597	0.507637
0.793451	0.227979	DAESC-BB	N=10	2 eQTLs	0.793451	0.506845
0.790932	0.227979	DAESC-BB	N=10	2 eQTLs	0.790932	0.50605
0.788413	0.227979	DAESC-BB	N=10	2 eQTLs	0.788413	0.505253
0.788413	0.23057	DAESC-BB	N=10	2 eQTLs	0.788413	0.506093
0.788413	0.233161	DAESC-BB	N=10	2 eQTLs	0.788413	0.506936
0.785894	0.233161	DAESC-BB	N=10	2 eQTLs	0.785894	0.506136
0.785894	0.235751	DAESC-BB	N=10	2 eQTLs	0.785894	0.506982
0.783375	0.235751	DAESC-BB	N=10	2 eQTLs	0.783375	0.506179
0.783375	0.238342	DAESC-BB	N=10	2 eQTLs	0.783375	0.507028
0.783375	0.240933	DAESC-BB	N=10	2 eQTLs	0.783375	0.50788
0.780856	0.240933	DAESC-BB	N=10	2 eQTLs	0.780856	0.507075
0.778338	0.240933	DAESC-BB	N=10	2 eQTLs	0.778338	0.506267
0.778338	0.243523	DAESC-BB	N=10	2 eQTLs	0.778338	0.507122
0.778338	0.246114	DAESC-BB	N=10	2 eQTLs	0.778338	0.507979
0.775819	0.246114	DAESC-BB	N=10	2 eQTLs	0.775819	0.507169
0.775819	0.248705	DAESC-BB	N=10	2 eQTLs	0.775819	0.508029
0.7733	0.248705	DAESC-BB	N=10	2 eQTLs	0.7733	0.507216
0.770781	0.248705	DAESC-BB	N=10	2 eQTLs	0.770781	0.506401
0.768262	0.248705	DAESC-BB	N=10	2 eQTLs	0.768262	0.505583
0.768262	0.251295	DAESC-BB	N=10	2 eQTLs	0.768262	0.506446
0.768262	0.253886	DAESC-BB	N=10	2 eQTLs	0.768262	0.507313
0.768262	0.256477	DAESC-BB	N=10	2 eQTLs	0.768262	0.508182
0.765743	0.256477	DAESC-BB	N=10	2 eQTLs	0.765743	0.507361
0.765743	0.259067	DAESC-BB	N=10	2 eQTLs	0.765743	0.508234
0.765743	0.261658	DAESC-BB	N=10	2 eQTLs	0.765743	0.509109
0.765743	0.264249	DAESC-BB	N=10	2 eQTLs	0.765743	0.509987
0.765743	0.266839	DAESC-BB	N=10	2 eQTLs	0.765743	0.510869
0.763224	0.266839	DAESC-BB	N=10	2 eQTLs	0.763224	0.510045
0.760705	0.266839	DAESC-BB	N=10	2 eQTLs	0.760705	0.509219
0.758186	0.266839	DAESC-BB	N=10	2 eQTLs	0.758186	0.50839
0.758186	0.26943	DAESC-BB	N=10	2 eQTLs	0.758186	0.509275
0.755668	0.26943	DAESC-BB	N=10	2 eQTLs	0.755668	0.508443
0.755668	0.272021	DAESC-BB	N=10	2 eQTLs	0.755668	0.509331
0.755668	0.274611	DAESC-BB	N=10	2 eQTLs	0.755668	0.510222
0.753149	0.274611	DAESC-BB	N=10	2 eQTLs	0.753149	0.509388
0.753149	0.277202	DAESC-BB	N=10	2 eQTLs	0.753149	0.510282
0.753149	0.279793	DAESC-BB	N=10	2 eQTLs	0.753149	0.511179
0.753149	0.282383	DAESC-BB	N=10	2 eQTLs	0.753149	0.512079
0.753149	0.284974	DAESC-BB	N=10	2 eQTLs	0.753149	0.512983
0.753149	0.287565	DAESC-BB	N=10	2 eQTLs	0.753149	0.51389
0.753149	0.290155	DAESC-BB	N=10	2 eQTLs	0.753149	0.5148
0.753149	0.292746	DAESC-BB	N=10	2 eQTLs	0.753149	0.515713
0.753149	0.295337	DAESC-BB	N=10	2 eQTLs	0.753149	0.51663
0.753149	0.297927	DAESC-BB	N=10	2 eQTLs	0.753149	0.517549
0.753149	0.300518	DAESC-BB	N=10	2 eQTLs	0.753149	0.518472
0.75063	0.300518	DAESC-BB	N=10	2 eQTLs	0.75063	0.517636
0.75063	0.303109	DAESC-BB	N=10	2 eQTLs	0.75063	0.518562
0.748111	0.303109	DAESC-BB	N=10	2 eQTLs	0.748111	0.517723
0.748111	0.305699	DAESC-BB	N=10	2 eQTLs	0.748111	0.518653
0.748111	0.30829	DAESC-BB	N=10	2 eQTLs	0.748111	0.519586
0.745592	0.30829	DAESC-BB	N=10	2 eQTLs	0.745592	0.518744
0.743073	0.30829	DAESC-BB	N=10	2 eQTLs	0.743073	0.517899
0.743073	0.310881	DAESC-BB	N=10	2 eQTLs	0.743073	0.518836
0.740554	0.310881	DAESC-BB	N=10	2 eQTLs	0.740554	0.517988
0.740554	0.313472	DAESC-BB	N=10	2 eQTLs	0.740554	0.518929
0.740554	0.316062	DAESC-BB	N=10	2 eQTLs	0.740554	0.519872
0.740554	0.318653	DAESC-BB	N=10	2 eQTLs	0.740554	0.52082
0.740554	0.321244	DAESC-BB	N=10	2 eQTLs	0.740554	0.52177
0.738035	0.321244	DAESC-BB	N=10	2 eQTLs	0.738035	0.52092
0.738035	0.323834	DAESC-BB	N=10	2 eQTLs	0.738035	0.521874
0.738035	0.326425	DAESC-BB	N=10	2 eQTLs	0.738035	0.522832
0.738035	0.329016	DAESC-BB	N=10	2 eQTLs	0.738035	0.523793
0.735516	0.329016	DAESC-BB	N=10	2 eQTLs	0.735516	0.522941
0.735516	0.331606	DAESC-BB	N=10	2 eQTLs	0.735516	0.523906
0.732997	0.331606	DAESC-BB	N=10	2 eQTLs	0.732997	0.52305
0.730479	0.331606	DAESC-BB	N=10	2 eQTLs	0.730479	0.522191
0.730479	0.334197	DAESC-BB	N=10	2 eQTLs	0.730479	0.52316
0.730479	0.336788	DAESC-BB	N=10	2 eQTLs	0.730479	0.524132
0.730479	0.339378	DAESC-BB	N=10	2 eQTLs	0.730479	0.525108
0.730479	0.341969	DAESC-BB	N=10	2 eQTLs	0.730479	0.526088
0.730479	0.34456	DAESC-BB	N=10	2 eQTLs	0.730479	0.527072
0.72796	0.34456	DAESC-BB	N=10	2 eQTLs	0.72796	0.526211
0.725441	0.34456	DAESC-BB	N=10	2 eQTLs	0.725441	0.525346
0.722922	0.34456	DAESC-BB	N=10	2 eQTLs	0.722922	0.524479
0.720403	0.34456	DAESC-BB	N=10	2 eQTLs	0.720403	0.523608
0.717884	0.34456	DAESC-BB	N=10	2 eQTLs	0.717884	0.522735
0.715365	0.34456	DAESC-BB	N=10	2 eQTLs	0.715365	0.521858
0.712846	0.34456	DAESC-BB	N=10	2 eQTLs	0.712846	0.520977
0.712846	0.34715	DAESC-BB	N=10	2 eQTLs	0.712846	0.521966
0.710327	0.34715	DAESC-BB	N=10	2 eQTLs	0.710327	0.521082
0.707809	0.34715	DAESC-BB	N=10	2 eQTLs	0.707809	0.520196
0.707809	0.349741	DAESC-BB	N=10	2 eQTLs	0.707809	0.521188
0.707809	0.352332	DAESC-BB	N=10	2 eQTLs	0.707809	0.522184
0.707809	0.354922	DAESC-BB	N=10	2 eQTLs	0.707809	0.523184
0.70529	0.354922	DAESC-BB	N=10	2 eQTLs	0.70529	0.522295
0.702771	0.354922	DAESC-BB	N=10	2 eQTLs	0.702771	0.521402
0.702771	0.357513	DAESC-BB	N=10	2 eQTLs	0.702771	0.522406
0.700252	0.357513	DAESC-BB	N=10	2 eQTLs	0.700252	0.52151
0.700252	0.360104	DAESC-BB	N=10	2 eQTLs	0.700252	0.522518
0.697733	0.360104	DAESC-BB	N=10	2 eQTLs	0.697733	0.521619
0.697733	0.362694	DAESC-BB	N=10	2 eQTLs	0.697733	0.522631
0.697733	0.365285	DAESC-BB	N=10	2 eQTLs	0.697733	0.523647
0.697733	0.367876	DAESC-BB	N=10	2 eQTLs	0.697733	0.524668
0.697733	0.370466	DAESC-BB	N=10	2 eQTLs	0.697733	0.525692
0.695214	0.370466	DAESC-BB	N=10	2 eQTLs	0.695214	0.52479
0.695214	0.373057	DAESC-BB	N=10	2 eQTLs	0.695214	0.525818
0.692695	0.373057	DAESC-BB	N=10	2 eQTLs	0.692695	0.524913
0.692695	0.375648	DAESC-BB	N=10	2 eQTLs	0.692695	0.525945
0.692695	0.378238	DAESC-BB	N=10	2 eQTLs	0.692695	0.526982
0.692695	0.380829	DAESC-BB	N=10	2 eQTLs	0.692695	0.528023
0.692695	0.38342	DAESC-BB	N=10	2 eQTLs	0.692695	0.529068
0.692695	0.38601	DAESC-BB	N=10	2 eQTLs	0.692695	0.530117
0.692695	0.388601	DAESC-BB	N=10	2 eQTLs	0.692695	0.53117
0.690176	0.388601	DAESC-BB	N=10	2 eQTLs	0.690176	0.530262
0.687657	0.388601	DAESC-BB	N=10	2 eQTLs	0.687657	0.529351
0.687657	0.391192	DAESC-BB	N=10	2 eQTLs	0.687657	0.530409
0.685139	0.391192	DAESC-BB	N=10	2 eQTLs	0.685139	0.529495
0.68262	0.391192	DAESC-BB	N=10	2 eQTLs	0.68262	0.528577
0.68262	0.393782	DAESC-BB	N=10	2 eQTLs	0.68262	0.52964
0.68262	0.396373	DAESC-BB	N=10	2 eQTLs	0.68262	0.530707
0.680101	0.396373	DAESC-BB	N=10	2 eQTLs	0.680101	0.529786
0.677582	0.396373	DAESC-BB	N=10	2 eQTLs	0.677582	0.528861
0.677582	0.398964	DAESC-BB	N=10	2 eQTLs	0.677582	0.529933
0.677582	0.401554	DAESC-BB	N=10	2 eQTLs	0.677582	0.531009
0.675063	0.401554	DAESC-BB	N=10	2 eQTLs	0.675063	0.530081
0.672544	0.401554	DAESC-BB	N=10	2 eQTLs	0.672544	0.52915
0.670025	0.401554	DAESC-BB	N=10	2 eQTLs	0.670025	0.528215
0.670025	0.404145	DAESC-BB	N=10	2 eQTLs	0.670025	0.529296
0.667506	0.404145	DAESC-BB	N=10	2 eQTLs	0.667506	0.528357
0.664987	0.404145	DAESC-BB	N=10	2 eQTLs	0.664987	0.527415
0.662469	0.404145	DAESC-BB	N=10	2 eQTLs	0.662469	0.526469
0.65995	0.404145	DAESC-BB	N=10	2 eQTLs	0.65995	0.525519
0.65995	0.406736	DAESC-BB	N=10	2 eQTLs	0.65995	0.526606
0.65995	0.409326	DAESC-BB	N=10	2 eQTLs	0.65995	0.527697
0.65995	0.411917	DAESC-BB	N=10	2 eQTLs	0.65995	0.528792
0.65995	0.414508	DAESC-BB	N=10	2 eQTLs	0.65995	0.529892
0.657431	0.414508	DAESC-BB	N=10	2 eQTLs	0.657431	0.528939
0.654912	0.414508	DAESC-BB	N=10	2 eQTLs	0.654912	0.527983
0.654912	0.417098	DAESC-BB	N=10	2 eQTLs	0.654912	0.529088
0.652393	0.417098	DAESC-BB	N=10	2 eQTLs	0.652393	0.528127
0.652393	0.419689	DAESC-BB	N=10	2 eQTLs	0.652393	0.529237
0.649874	0.419689	DAESC-BB	N=10	2 eQTLs	0.649874	0.528273
0.647355	0.419689	DAESC-BB	N=10	2 eQTLs	0.647355	0.527306
0.647355	0.42228	DAESC-BB	N=10	2 eQTLs	0.647355	0.528421
0.647355	0.42487	DAESC-BB	N=10	2 eQTLs	0.647355	0.529541
0.644836	0.42487	DAESC-BB	N=10	2 eQTLs	0.644836	0.528569
0.642317	0.42487	DAESC-BB	N=10	2 eQTLs	0.642317	0.527594
0.639798	0.42487	DAESC-BB	N=10	2 eQTLs	0.639798	0.526614
0.639798	0.427461	DAESC-BB	N=10	2 eQTLs	0.639798	0.52774
0.63728	0.427461	DAESC-BB	N=10	2 eQTLs	0.63728	0.526756
0.634761	0.427461	DAESC-BB	N=10	2 eQTLs	0.634761	0.525769
0.634761	0.430052	DAESC-BB	N=10	2 eQTLs	0.634761	0.5269
0.632242	0.430052	DAESC-BB	N=10	2 eQTLs	0.632242	0.525908
0.629723	0.430052	DAESC-BB	N=10	2 eQTLs	0.629723	0.524913
0.627204	0.430052	DAESC-BB	N=10	2 eQTLs	0.627204	0.523913
0.627204	0.432642	DAESC-BB	N=10	2 eQTLs	0.627204	0.52505
0.627204	0.435233	DAESC-BB	N=10	2 eQTLs	0.627204	0.526191
0.627204	0.437824	DAESC-BB	N=10	2 eQTLs	0.627204	0.527337
0.624685	0.437824	DAESC-BB	N=10	2 eQTLs	0.624685	0.526334
0.624685	0.440415	DAESC-BB	N=10	2 eQTLs	0.624685	0.527485
0.622166	0.440415	DAESC-BB	N=10	2 eQTLs	0.622166	0.526478
0.622166	0.443005	DAESC-BB	N=10	2 eQTLs	0.622166	0.527635
0.622166	0.445596	DAESC-BB	N=10	2 eQTLs	0.622166	0.528796
0.622166	0.448187	DAESC-BB	N=10	2 eQTLs	0.622166	0.529963
0.622166	0.450777	DAESC-BB	N=10	2 eQTLs	0.622166	0.531135
0.622166	0.453368	DAESC-BB	N=10	2 eQTLs	0.622166	0.532313
0.622166	0.455959	DAESC-BB	N=10	2 eQTLs	0.622166	0.533495
0.619647	0.455959	DAESC-BB	N=10	2 eQTLs	0.619647	0.532485
0.617128	0.455959	DAESC-BB	N=10	2 eQTLs	0.617128	0.531471
0.61461	0.455959	DAESC-BB	N=10	2 eQTLs	0.61461	0.530453
0.61461	0.458549	DAESC-BB	N=10	2 eQTLs	0.61461	0.531641
0.612091	0.458549	DAESC-BB	N=10	2 eQTLs	0.612091	0.530619
0.612091	0.46114	DAESC-BB	N=10	2 eQTLs	0.612091	0.531813
0.609572	0.46114	DAESC-BB	N=10	2 eQTLs	0.609572	0.530786
0.609572	0.463731	DAESC-BB	N=10	2 eQTLs	0.609572	0.531986
0.609572	0.466321	DAESC-BB	N=10	2 eQTLs	0.609572	0.533192
0.609572	0.468912	DAESC-BB	N=10	2 eQTLs	0.609572	0.534403
0.607053	0.468912	DAESC-BB	N=10	2 eQTLs	0.607053	0.533372
0.607053	0.471503	DAESC-BB	N=10	2 eQTLs	0.607053	0.534589
0.607053	0.474093	DAESC-BB	N=10	2 eQTLs	0.607053	0.535812
0.604534	0.474093	DAESC-BB	N=10	2 eQTLs	0.604534	0.534777
0.604534	0.476684	DAESC-BB	N=10	2 eQTLs	0.604534	0.536006
0.604534	0.479275	DAESC-BB	N=10	2 eQTLs	0.604534	0.53724
0.604534	0.481865	DAESC-BB	N=10	2 eQTLs	0.604534	0.538479
0.604534	0.484456	DAESC-BB	N=10	2 eQTLs	0.604534	0.539725
0.604534	0.487047	DAESC-BB	N=10	2 eQTLs	0.604534	0.540976
0.602015	0.487047	DAESC-BB	N=10	2 eQTLs	0.602015	0.539939
0.602015	0.489637	DAESC-BB	N=10	2 eQTLs	0.602015	0.541197
0.602015	0.492228	DAESC-BB	N=10	2 eQTLs	0.602015	0.54246
0.599496	0.492228	DAESC-BB	N=10	2 eQTLs	0.599496	0.541419
0.596977	0.492228	DAESC-BB	N=10	2 eQTLs	0.596977	0.540374
0.594458	0.492228	DAESC-BB	N=10	2 eQTLs	0.594458	0.539323
0.59194	0.492228	DAESC-BB	N=10	2 eQTLs	0.59194	0.538268
0.589421	0.492228	DAESC-BB	N=10	2 eQTLs	0.589421	0.537208
0.589421	0.494819	DAESC-BB	N=10	2 eQTLs	0.589421	0.538479
0.589421	0.497409	DAESC-BB	N=10	2 eQTLs	0.589421	0.539757
0.586902	0.497409	DAESC-BB	N=10	2 eQTLs	0.586902	0.538693
0.584383	0.497409	DAESC-BB	N=10	2 eQTLs	0.584383	0.537624
0.581864	0.497409	DAESC-BB	N=10	2 eQTLs	0.581864	0.53655
0.579345	0.497409	DAESC-BB	N=10	2 eQTLs	0.579345	0.535471
0.576826	0.497409	DAESC-BB	N=10	2 eQTLs	0.576826	0.534387
0.576826	0.5	DAESC-BB	N=10	2 eQTLs	0.576826	0.535673
0.576826	0.502591	DAESC-BB	N=10	2 eQTLs	0.576826	0.536964
0.574307	0.502591	DAESC-BB	N=10	2 eQTLs	0.574307	0.535876
0.571788	0.502591	DAESC-BB	N=10	2 eQTLs	0.571788	0.534783
0.571788	0.505181	DAESC-BB	N=10	2 eQTLs	0.571788	0.536082
0.571788	0.507772	DAESC-BB	N=10	2 eQTLs	0.571788	0.537387
0.571788	0.510363	DAESC-BB	N=10	2 eQTLs	0.571788	0.538698
0.56927	0.510363	DAESC-BB	N=10	2 eQTLs	0.56927	0.537601
0.56927	0.512953	DAESC-BB	N=10	2 eQTLs	0.56927	0.53892
0.56927	0.515544	DAESC-BB	N=10	2 eQTLs	0.56927	0.540245
0.56927	0.518135	DAESC-BB	N=10	2 eQTLs	0.56927	0.541576
0.56927	0.520725	DAESC-BB	N=10	2 eQTLs	0.56927	0.542914
0.566751	0.520725	DAESC-BB	N=10	2 eQTLs	0.566751	0.541814
0.564232	0.520725	DAESC-BB	N=10	2 eQTLs	0.564232	0.540708
0.561713	0.520725	DAESC-BB	N=10	2 eQTLs	0.561713	0.539596
0.559194	0.520725	DAESC-BB	N=10	2 eQTLs	0.559194	0.538479
0.556675	0.520725	DAESC-BB	N=10	2 eQTLs	0.556675	0.537357
0.554156	0.520725	DAESC-BB	N=10	2 eQTLs	0.554156	0.53623
0.551637	0.520725	DAESC-BB	N=10	2 eQTLs	0.551637	0.535096
0.549118	0.520725	DAESC-BB	N=10	2 eQTLs	0.549118	0.533958
0.546599	0.520725	DAESC-BB	N=10	2 eQTLs	0.546599	0.532813
0.544081	0.520725	DAESC-BB	N=10	2 eQTLs	0.544081	0.531663
0.544081	0.523316	DAESC-BB	N=10	2 eQTLs	0.544081	0.533013
0.544081	0.525907	DAESC-BB	N=10	2 eQTLs	0.544081	0.534369
0.544081	0.528497	DAESC-BB	N=10	2 eQTLs	0.544081	0.535732
0.541562	0.528497	DAESC-BB	N=10	2 eQTLs	0.541562	0.534578
0.539043	0.528497	DAESC-BB	N=10	2 eQTLs	0.539043	0.533418
0.536524	0.528497	DAESC-BB	N=10	2 eQTLs	0.536524	0.532252
0.534005	0.528497	DAESC-BB	N=10	2 eQTLs	0.534005	0.53108
0.534005	0.531088	DAESC-BB	N=10	2 eQTLs	0.534005	0.532452
0.534005	0.533679	DAESC-BB	N=10	2 eQTLs	0.534005	0.533831
0.534005	0.536269	DAESC-BB	N=10	2 eQTLs	0.534005	0.535217
0.531486	0.536269	DAESC-BB	N=10	2 eQTLs	0.531486	0.534041
0.528967	0.536269	DAESC-BB	N=10	2 eQTLs	0.528967	0.532858
0.526448	0.536269	DAESC-BB	N=10	2 eQTLs	0.526448	0.53167
0.526448	0.53886	DAESC-BB	N=10	2 eQTLs	0.526448	0.533065
0.523929	0.53886	DAESC-BB	N=10	2 eQTLs	0.523929	0.531871
0.521411	0.53886	DAESC-BB	N=10	2 eQTLs	0.521411	0.530671
0.521411	0.541451	DAESC-BB	N=10	2 eQTLs	0.521411	0.532073
0.521411	0.544041	DAESC-BB	N=10	2 eQTLs	0.521411	0.533484
0.518892	0.544041	DAESC-BB	N=10	2 eQTLs	0.518892	0.532278
0.516373	0.544041	DAESC-BB	N=10	2 eQTLs	0.516373	0.531067
0.513854	0.544041	DAESC-BB	N=10	2 eQTLs	0.513854	0.529849
0.513854	0.546632	DAESC-BB	N=10	2 eQTLs	0.513854	0.531268
0.511335	0.546632	DAESC-BB	N=10	2 eQTLs	0.511335	0.530044
0.508816	0.546632	DAESC-BB	N=10	2 eQTLs	0.508816	0.528814
0.508816	0.549223	DAESC-BB	N=10	2 eQTLs	0.508816	0.530241
0.506297	0.549223	DAESC-BB	N=10	2 eQTLs	0.506297	0.529005
0.506297	0.551813	DAESC-BB	N=10	2 eQTLs	0.506297	0.530441
0.503778	0.551813	DAESC-BB	N=10	2 eQTLs	0.503778	0.529198
0.503778	0.554404	DAESC-BB	N=10	2 eQTLs	0.503778	0.530643
0.501259	0.554404	DAESC-BB	N=10	2 eQTLs	0.501259	0.529394
0.501259	0.556995	DAESC-BB	N=10	2 eQTLs	0.501259	0.530846
0.498741	0.556995	DAESC-BB	N=10	2 eQTLs	0.498741	0.529592
0.496222	0.556995	DAESC-BB	N=10	2 eQTLs	0.496222	0.52833
0.496222	0.559585	DAESC-BB	N=10	2 eQTLs	0.496222	0.529791
0.493703	0.559585	DAESC-BB	N=10	2 eQTLs	0.493703	0.528523
0.493703	0.562176	DAESC-BB	N=10	2 eQTLs	0.493703	0.529993
0.491184	0.562176	DAESC-BB	N=10	2 eQTLs	0.491184	0.528719
0.488665	0.562176	DAESC-BB	N=10	2 eQTLs	0.488665	0.527438
0.488665	0.564767	DAESC-BB	N=10	2 eQTLs	0.488665	0.528917
0.488665	0.567358	DAESC-BB	N=10	2 eQTLs	0.488665	0.530404
0.486146	0.567358	DAESC-BB	N=10	2 eQTLs	0.486146	0.529116
0.486146	0.569948	DAESC-BB	N=10	2 eQTLs	0.486146	0.530613
0.486146	0.572539	DAESC-BB	N=10	2 eQTLs	0.486146	0.532117
0.483627	0.572539	DAESC-BB	N=10	2 eQTLs	0.483627	0.530824
0.481108	0.572539	DAESC-BB	N=10	2 eQTLs	0.481108	0.529523
0.481108	0.57513	DAESC-BB	N=10	2 eQTLs	0.481108	0.531037
0.481108	0.57772	DAESC-BB	N=10	2 eQTLs	0.481108	0.53256
0.481108	0.580311	DAESC-BB	N=10	2 eQTLs	0.481108	0.534092
0.481108	0.582902	DAESC-BB	N=10	2 eQTLs	0.481108	0.535632
0.478589	0.582902	DAESC-BB	N=10	2 eQTLs	0.478589	0.534326
0.478589	0.585492	DAESC-BB	N=10	2 eQTLs	0.478589	0.535876
0.478589	0.588083	DAESC-BB	N=10	2 eQTLs	0.478589	0.537435
0.478589	0.590674	DAESC-BB	N=10	2 eQTLs	0.478589	0.539003
0.476071	0.590674	DAESC-BB	N=10	2 eQTLs	0.476071	0.537692
0.473552	0.590674	DAESC-BB	N=10	2 eQTLs	0.473552	0.536373
0.471033	0.590674	DAESC-BB	N=10	2 eQTLs	0.471033	0.535046
0.468514	0.590674	DAESC-BB	N=10	2 eQTLs	0.468514	0.533712
0.465995	0.590674	DAESC-BB	N=10	2 eQTLs	0.465995	0.53237
0.463476	0.590674	DAESC-BB	N=10	2 eQTLs	0.463476	0.531021
0.463476	0.593264	DAESC-BB	N=10	2 eQTLs	0.463476	0.532601
0.463476	0.595855	DAESC-BB	N=10	2 eQTLs	0.463476	0.534192
0.460957	0.595855	DAESC-BB	N=10	2 eQTLs	0.460957	0.532835
0.460957	0.598446	DAESC-BB	N=10	2 eQTLs	0.460957	0.534436
0.460957	0.601036	DAESC-BB	N=10	2 eQTLs	0.460957	0.536046
0.460957	0.603627	DAESC-BB	N=10	2 eQTLs	0.460957	0.537666
0.458438	0.603627	DAESC-BB	N=10	2 eQTLs	0.458438	0.536303
0.458438	0.606218	DAESC-BB	N=10	2 eQTLs	0.458438	0.537934
0.455919	0.606218	DAESC-BB	N=10	2 eQTLs	0.455919	0.536564
0.455919	0.608808	DAESC-BB	N=10	2 eQTLs	0.455919	0.538205
0.453401	0.608808	DAESC-BB	N=10	2 eQTLs	0.453401	0.536828
0.450882	0.608808	DAESC-BB	N=10	2 eQTLs	0.450882	0.535442
0.448363	0.608808	DAESC-BB	N=10	2 eQTLs	0.448363	0.534048
0.445844	0.608808	DAESC-BB	N=10	2 eQTLs	0.445844	0.532646
0.443325	0.608808	DAESC-BB	N=10	2 eQTLs	0.443325	0.531236
0.443325	0.611399	DAESC-BB	N=10	2 eQTLs	0.443325	0.53289
0.440806	0.611399	DAESC-BB	N=10	2 eQTLs	0.440806	0.531471
0.440806	0.61399	DAESC-BB	N=10	2 eQTLs	0.440806	0.533137
0.440806	0.61658	DAESC-BB	N=10	2 eQTLs	0.440806	0.534812
0.440806	0.619171	DAESC-BB	N=10	2 eQTLs	0.440806	0.536499
0.440806	0.621762	DAESC-BB	N=10	2 eQTLs	0.440806	0.538196
0.438287	0.621762	DAESC-BB	N=10	2 eQTLs	0.438287	0.536771
0.438287	0.624352	DAESC-BB	N=10	2 eQTLs	0.438287	0.538479
0.438287	0.626943	DAESC-BB	N=10	2 eQTLs	0.438287	0.540199
0.438287	0.629534	DAESC-BB	N=10	2 eQTLs	0.438287	0.541929
0.435768	0.629534	DAESC-BB	N=10	2 eQTLs	0.435768	0.540498
0.433249	0.629534	DAESC-BB	N=10	2 eQTLs	0.433249	0.539058
0.433249	0.632124	DAESC-BB	N=10	2 eQTLs	0.433249	0.540801
0.433249	0.634715	DAESC-BB	N=10	2 eQTLs	0.433249	0.542556
0.433249	0.637306	DAESC-BB	N=10	2 eQTLs	0.433249	0.544322
0.433249	0.639896	DAESC-BB	N=10	2 eQTLs	0.433249	0.546099
0.433249	0.642487	DAESC-BB	N=10	2 eQTLs	0.433249	0.547888
0.43073	0.642487	DAESC-BB	N=10	2 eQTLs	0.43073	0.546443
0.428212	0.642487	DAESC-BB	N=10	2 eQTLs	0.428212	0.544989
0.425693	0.642487	DAESC-BB	N=10	2 eQTLs	0.425693	0.543526
0.425693	0.645078	DAESC-BB	N=10	2 eQTLs	0.425693	0.54533
0.425693	0.647668	DAESC-BB	N=10	2 eQTLs	0.425693	0.547146
0.423174	0.647668	DAESC-BB	N=10	2 eQTLs	0.423174	0.545675
0.420655	0.647668	DAESC-BB	N=10	2 eQTLs	0.420655	0.544194
0.418136	0.647668	DAESC-BB	N=10	2 eQTLs	0.418136	0.542704
0.418136	0.650259	DAESC-BB	N=10	2 eQTLs	0.418136	0.544535
0.415617	0.650259	DAESC-BB	N=10	2 eQTLs	0.415617	0.543036
0.415617	0.65285	DAESC-BB	N=10	2 eQTLs	0.415617	0.544881
0.413098	0.65285	DAESC-BB	N=10	2 eQTLs	0.413098	0.543373
0.413098	0.65544	DAESC-BB	N=10	2 eQTLs	0.413098	0.545231
0.410579	0.65544	DAESC-BB	N=10	2 eQTLs	0.410579	0.543714
0.410579	0.658031	DAESC-BB	N=10	2 eQTLs	0.410579	0.545585
0.40806	0.658031	DAESC-BB	N=10	2 eQTLs	0.40806	0.544059
0.40806	0.660622	DAESC-BB	N=10	2 eQTLs	0.40806	0.545945
0.40806	0.663212	DAESC-BB	N=10	2 eQTLs	0.40806	0.547844
0.40806	0.665803	DAESC-BB	N=10	2 eQTLs	0.40806	0.549756
0.40806	0.668394	DAESC-BB	N=10	2 eQTLs	0.40806	0.551682
0.405542	0.668394	DAESC-BB	N=10	2 eQTLs	0.405542	0.55015
0.405542	0.670984	DAESC-BB	N=10	2 eQTLs	0.405542	0.55209
0.403023	0.670984	DAESC-BB	N=10	2 eQTLs	0.403023	0.550549
0.403023	0.673575	DAESC-BB	N=10	2 eQTLs	0.403023	0.552504
0.400504	0.673575	DAESC-BB	N=10	2 eQTLs	0.400504	0.550953
0.400504	0.676166	DAESC-BB	N=10	2 eQTLs	0.400504	0.552924
0.400504	0.678756	DAESC-BB	N=10	2 eQTLs	0.400504	0.554909
0.397985	0.678756	DAESC-BB	N=10	2 eQTLs	0.397985	0.55335
0.395466	0.678756	DAESC-BB	N=10	2 eQTLs	0.395466	0.55178
0.392947	0.678756	DAESC-BB	N=10	2 eQTLs	0.392947	0.550199
0.392947	0.681347	DAESC-BB	N=10	2 eQTLs	0.392947	0.552202
0.390428	0.681347	DAESC-BB	N=10	2 eQTLs	0.390428	0.550612
0.390428	0.683938	DAESC-BB	N=10	2 eQTLs	0.390428	0.552631
0.387909	0.683938	DAESC-BB	N=10	2 eQTLs	0.387909	0.55103
0.387909	0.686528	DAESC-BB	N=10	2 eQTLs	0.387909	0.553065
0.38539	0.686528	DAESC-BB	N=10	2 eQTLs	0.38539	0.551454
0.38539	0.689119	DAESC-BB	N=10	2 eQTLs	0.38539	0.553506
0.382872	0.689119	DAESC-BB	N=10	2 eQTLs	0.382872	0.551885
0.382872	0.69171	DAESC-BB	N=10	2 eQTLs	0.382872	0.553954
0.380353	0.69171	DAESC-BB	N=10	2 eQTLs	0.380353	0.552322
0.380353	0.694301	DAESC-BB	N=10	2 eQTLs	0.380353	0.554408
0.377834	0.694301	DAESC-BB	N=10	2 eQTLs	0.377834	0.552766
0.377834	0.696891	DAESC-BB	N=10	2 eQTLs	0.377834	0.554869
0.375315	0.696891	DAESC-BB	N=10	2 eQTLs	0.375315	0.553216
0.372796	0.696891	DAESC-BB	N=10	2 eQTLs	0.372796	0.551551
0.370277	0.696891	DAESC-BB	N=10	2 eQTLs	0.370277	0.549874
0.367758	0.696891	DAESC-BB	N=10	2 eQTLs	0.367758	0.548183
0.367758	0.699482	DAESC-BB	N=10	2 eQTLs	0.367758	0.550309
0.367758	0.702073	DAESC-BB	N=10	2 eQTLs	0.367758	0.55245
0.365239	0.702073	DAESC-BB	N=10	2 eQTLs	0.365239	0.55075
0.36272	0.702073	DAESC-BB	N=10	2 eQTLs	0.36272	0.549037
0.36272	0.704663	DAESC-BB	N=10	2 eQTLs	0.36272	0.551199
0.360202	0.704663	DAESC-BB	N=10	2 eQTLs	0.360202	0.549474
0.357683	0.704663	DAESC-BB	N=10	2 eQTLs	0.357683	0.547737
0.357683	0.707254	DAESC-BB	N=10	2 eQTLs	0.357683	0.549918
0.357683	0.709845	DAESC-BB	N=10	2 eQTLs	0.357683	0.552117
0.357683	0.712435	DAESC-BB	N=10	2 eQTLs	0.357683	0.554334
0.357683	0.715026	DAESC-BB	N=10	2 eQTLs	0.357683	0.556569
0.357683	0.717617	DAESC-BB	N=10	2 eQTLs	0.357683	0.558821
0.355164	0.717617	DAESC-BB	N=10	2 eQTLs	0.355164	0.557078
0.355164	0.720207	DAESC-BB	N=10	2 eQTLs	0.355164	0.559351
0.355164	0.722798	DAESC-BB	N=10	2 eQTLs	0.355164	0.561643
0.355164	0.725389	DAESC-BB	N=10	2 eQTLs	0.355164	0.563953
0.355164	0.727979	DAESC-BB	N=10	2 eQTLs	0.355164	0.566283
0.352645	0.727979	DAESC-BB	N=10	2 eQTLs	0.352645	0.564534
0.350126	0.727979	DAESC-BB	N=10	2 eQTLs	0.350126	0.562771
0.350126	0.73057	DAESC-BB	N=10	2 eQTLs	0.350126	0.565124
0.350126	0.733161	DAESC-BB	N=10	2 eQTLs	0.350126	0.567497
0.350126	0.735751	DAESC-BB	N=10	2 eQTLs	0.350126	0.56989
0.350126	0.738342	DAESC-BB	N=10	2 eQTLs	0.350126	0.572303
0.347607	0.738342	DAESC-BB	N=10	2 eQTLs	0.347607	0.570535
0.347607	0.740933	DAESC-BB	N=10	2 eQTLs	0.347607	0.572971
0.347607	0.743523	DAESC-BB	N=10	2 eQTLs	0.347607	0.575429
0.345088	0.743523	DAESC-BB	N=10	2 eQTLs	0.345088	0.573651
0.342569	0.743523	DAESC-BB	N=10	2 eQTLs	0.342569	0.571858
0.342569	0.746114	DAESC-BB	N=10	2 eQTLs	0.342569	0.574342
0.34005	0.746114	DAESC-BB	N=10	2 eQTLs	0.34005	0.572537
0.34005	0.748705	DAESC-BB	N=10	2 eQTLs	0.34005	0.575045
0.337531	0.748705	DAESC-BB	N=10	2 eQTLs	0.337531	0.573227
0.337531	0.751295	DAESC-BB	N=10	2 eQTLs	0.337531	0.57576
0.335013	0.751295	DAESC-BB	N=10	2 eQTLs	0.335013	0.57393
0.332494	0.751295	DAESC-BB	N=10	2 eQTLs	0.332494	0.572083
0.329975	0.751295	DAESC-BB	N=10	2 eQTLs	0.329975	0.57022
0.329975	0.753886	DAESC-BB	N=10	2 eQTLs	0.329975	0.572785
0.329975	0.756477	DAESC-BB	N=10	2 eQTLs	0.329975	0.575372
0.327456	0.756477	DAESC-BB	N=10	2 eQTLs	0.327456	0.573499
0.327456	0.759067	DAESC-BB	N=10	2 eQTLs	0.327456	0.576113
0.327456	0.761658	DAESC-BB	N=10	2 eQTLs	0.327456	0.578751
0.324937	0.761658	DAESC-BB	N=10	2 eQTLs	0.324937	0.576867
0.324937	0.764249	DAESC-BB	N=10	2 eQTLs	0.324937	0.579532
0.322418	0.764249	DAESC-BB	N=10	2 eQTLs	0.322418	0.577635
0.322418	0.766839	DAESC-BB	N=10	2 eQTLs	0.322418	0.580328
0.319899	0.766839	DAESC-BB	N=10	2 eQTLs	0.319899	0.578417
0.31738	0.766839	DAESC-BB	N=10	2 eQTLs	0.31738	0.576488
0.314861	0.766839	DAESC-BB	N=10	2 eQTLs	0.314861	0.574542
0.312343	0.766839	DAESC-BB	N=10	2 eQTLs	0.312343	0.572577
0.309824	0.766839	DAESC-BB	N=10	2 eQTLs	0.309824	0.570594
0.309824	0.76943	DAESC-BB	N=10	2 eQTLs	0.309824	0.57333
0.307305	0.76943	DAESC-BB	N=10	2 eQTLs	0.307305	0.571332
0.304786	0.76943	DAESC-BB	N=10	2 eQTLs	0.304786	0.569315
0.302267	0.76943	DAESC-BB	N=10	2 eQTLs	0.302267	0.567279
0.299748	0.76943	DAESC-BB	N=10	2 eQTLs	0.299748	0.565223
0.299748	0.772021	DAESC-BB	N=10	2 eQTLs	0.299748	0.567998
0.297229	0.772021	DAESC-BB	N=10	2 eQTLs	0.297229	0.565926
0.297229	0.774611	DAESC-BB	N=10	2 eQTLs	0.297229	0.568732
0.297229	0.777202	DAESC-BB	N=10	2 eQTLs	0.297229	0.571565
0.297229	0.779793	DAESC-BB	N=10	2 eQTLs	0.297229	0.574426
0.29471	0.779793	DAESC-BB	N=10	2 eQTLs	0.29471	0.572345
0.29471	0.782383	DAESC-BB	N=10	2 eQTLs	0.29471	0.575239
0.29471	0.784974	DAESC-BB	N=10	2 eQTLs	0.29471	0.578162
0.29471	0.787565	DAESC-BB	N=10	2 eQTLs	0.29471	0.581116
0.292191	0.787565	DAESC-BB	N=10	2 eQTLs	0.292191	0.579025
0.292191	0.790155	DAESC-BB	N=10	2 eQTLs	0.292191	0.582013
0.292191	0.792746	DAESC-BB	N=10	2 eQTLs	0.292191	0.585032
0.289673	0.792746	DAESC-BB	N=10	2 eQTLs	0.289673	0.582928
0.287154	0.792746	DAESC-BB	N=10	2 eQTLs	0.287154	0.580804
0.284635	0.792746	DAESC-BB	N=10	2 eQTLs	0.284635	0.578657
0.282116	0.792746	DAESC-BB	N=10	2 eQTLs	0.282116	0.576488
0.282116	0.795337	DAESC-BB	N=10	2 eQTLs	0.282116	0.579556
0.279597	0.795337	DAESC-BB	N=10	2 eQTLs	0.279597	0.577369
0.279597	0.797927	DAESC-BB	N=10	2 eQTLs	0.279597	0.580475
0.279597	0.800518	DAESC-BB	N=10	2 eQTLs	0.279597	0.583614
0.279597	0.803109	DAESC-BB	N=10	2 eQTLs	0.279597	0.586787
0.277078	0.803109	DAESC-BB	N=10	2 eQTLs	0.277078	0.584591
0.277078	0.805699	DAESC-BB	N=10	2 eQTLs	0.277078	0.587804
0.274559	0.805699	DAESC-BB	N=10	2 eQTLs	0.274559	0.585589
0.27204	0.805699	DAESC-BB	N=10	2 eQTLs	0.27204	0.583351
0.27204	0.80829	DAESC-BB	N=10	2 eQTLs	0.27204	0.58661
0.269521	0.80829	DAESC-BB	N=10	2 eQTLs	0.269521	0.584352
0.267003	0.80829	DAESC-BB	N=10	2 eQTLs	0.267003	0.58207
0.264484	0.80829	DAESC-BB	N=10	2 eQTLs	0.264484	0.579762
0.261965	0.80829	DAESC-BB	N=10	2 eQTLs	0.261965	0.577429
0.259446	0.80829	DAESC-BB	N=10	2 eQTLs	0.259446	0.575069
0.256927	0.80829	DAESC-BB	N=10	2 eQTLs	0.256927	0.572684
0.254408	0.80829	DAESC-BB	N=10	2 eQTLs	0.254408	0.570271
0.251889	0.80829	DAESC-BB	N=10	2 eQTLs	0.251889	0.567831
0.24937	0.80829	DAESC-BB	N=10	2 eQTLs	0.24937	0.565363
0.24937	0.810881	DAESC-BB	N=10	2 eQTLs	0.24937	0.568703
0.24937	0.813472	DAESC-BB	N=10	2 eQTLs	0.24937	0.572083
0.246851	0.813472	DAESC-BB	N=10	2 eQTLs	0.246851	0.569596
0.246851	0.816062	DAESC-BB	N=10	2 eQTLs	0.246851	0.573021
0.244332	0.816062	DAESC-BB	N=10	2 eQTLs	0.244332	0.57051
0.241814	0.816062	DAESC-BB	N=10	2 eQTLs	0.241814	0.567969
0.239295	0.816062	DAESC-BB	N=10	2 eQTLs	0.239295	0.565398
0.239295	0.818653	DAESC-BB	N=10	2 eQTLs	0.239295	0.56888
0.236776	0.818653	DAESC-BB	N=10	2 eQTLs	0.236776	0.566283
0.236776	0.821244	DAESC-BB	N=10	2 eQTLs	0.236776	0.569813
0.236776	0.823834	DAESC-BB	N=10	2 eQTLs	0.236776	0.573388
0.234257	0.823834	DAESC-BB	N=10	2 eQTLs	0.234257	0.57077
0.231738	0.823834	DAESC-BB	N=10	2 eQTLs	0.231738	0.568119
0.229219	0.823834	DAESC-BB	N=10	2 eQTLs	0.229219	0.565436
0.229219	0.826425	DAESC-BB	N=10	2 eQTLs	0.229219	0.569072
0.2267	0.826425	DAESC-BB	N=10	2 eQTLs	0.2267	0.566361
0.2267	0.829016	DAESC-BB	N=10	2 eQTLs	0.2267	0.57005
0.2267	0.831606	DAESC-BB	N=10	2 eQTLs	0.2267	0.573788
0.224181	0.831606	DAESC-BB	N=10	2 eQTLs	0.224181	0.571053
0.221662	0.831606	DAESC-BB	N=10	2 eQTLs	0.221662	0.568283
0.219144	0.831606	DAESC-BB	N=10	2 eQTLs	0.219144	0.565477
0.216625	0.831606	DAESC-BB	N=10	2 eQTLs	0.216625	0.562635
0.214106	0.831606	DAESC-BB	N=10	2 eQTLs	0.214106	0.559754
0.211587	0.831606	DAESC-BB	N=10	2 eQTLs	0.211587	0.556836
0.211587	0.834197	DAESC-BB	N=10	2 eQTLs	0.211587	0.560658
0.211587	0.836788	DAESC-BB	N=10	2 eQTLs	0.211587	0.564534
0.209068	0.836788	DAESC-BB	N=10	2 eQTLs	0.209068	0.561587
0.209068	0.839378	DAESC-BB	N=10	2 eQTLs	0.209068	0.565523
0.206549	0.839378	DAESC-BB	N=10	2 eQTLs	0.206549	0.562542
0.20403	0.839378	DAESC-BB	N=10	2 eQTLs	0.20403	0.55952
0.20403	0.841969	DAESC-BB	N=10	2 eQTLs	0.20403	0.563524
0.201511	0.841969	DAESC-BB	N=10	2 eQTLs	0.201511	0.560466
0.201511	0.84456	DAESC-BB	N=10	2 eQTLs	0.201511	0.564534
0.201511	0.84715	DAESC-BB	N=10	2 eQTLs	0.201511	0.568661
0.198992	0.84715	DAESC-BB	N=10	2 eQTLs	0.198992	0.565573
0.198992	0.849741	DAESC-BB	N=10	2 eQTLs	0.198992	0.569768
0.196474	0.849741	DAESC-BB	N=10	2 eQTLs	0.196474	0.566643
0.193955	0.849741	DAESC-BB	N=10	2 eQTLs	0.193955	0.563472
0.191436	0.849741	DAESC-BB	N=10	2 eQTLs	0.191436	0.560254
0.188917	0.849741	DAESC-BB	N=10	2 eQTLs	0.188917	0.556988
0.188917	0.852332	DAESC-BB	N=10	2 eQTLs	0.188917	0.561275
0.186398	0.852332	DAESC-BB	N=10	2 eQTLs	0.186398	0.557967
0.183879	0.852332	DAESC-BB	N=10	2 eQTLs	0.183879	0.554609
0.183879	0.854922	DAESC-BB	N=10	2 eQTLs	0.183879	0.558976
0.18136	0.854922	DAESC-BB	N=10	2 eQTLs	0.18136	0.555573
0.178841	0.854922	DAESC-BB	N=10	2 eQTLs	0.178841	0.552117
0.176322	0.854922	DAESC-BB	N=10	2 eQTLs	0.176322	0.548607
0.173804	0.854922	DAESC-BB	N=10	2 eQTLs	0.173804	0.545042
0.173804	0.857513	DAESC-BB	N=10	2 eQTLs	0.173804	0.549506
0.173804	0.860104	DAESC-BB	N=10	2 eQTLs	0.173804	0.554044
0.173804	0.862694	DAESC-BB	N=10	2 eQTLs	0.173804	0.558658
0.173804	0.865285	DAESC-BB	N=10	2 eQTLs	0.173804	0.563349
0.173804	0.867876	DAESC-BB	N=10	2 eQTLs	0.173804	0.568119
0.173804	0.870466	DAESC-BB	N=10	2 eQTLs	0.173804	0.572971
0.171285	0.870466	DAESC-BB	N=10	2 eQTLs	0.171285	0.569396
0.171285	0.873057	DAESC-BB	N=10	2 eQTLs	0.171285	0.574342
0.171285	0.875648	DAESC-BB	N=10	2 eQTLs	0.171285	0.579375
0.168766	0.875648	DAESC-BB	N=10	2 eQTLs	0.168766	0.57576
0.166247	0.875648	DAESC-BB	N=10	2 eQTLs	0.166247	0.572083
0.166247	0.878238	DAESC-BB	N=10	2 eQTLs	0.166247	0.577229
0.163728	0.878238	DAESC-BB	N=10	2 eQTLs	0.163728	0.573499
0.163728	0.880829	DAESC-BB	N=10	2 eQTLs	0.163728	0.578751
0.163728	0.88342	DAESC-BB	N=10	2 eQTLs	0.163728	0.5841
0.163728	0.88601	DAESC-BB	N=10	2 eQTLs	0.163728	0.589548
0.161209	0.88601	DAESC-BB	N=10	2 eQTLs	0.161209	0.585792
0.15869	0.88601	DAESC-BB	N=10	2 eQTLs	0.15869	0.581965
0.156171	0.88601	DAESC-BB	N=10	2 eQTLs	0.156171	0.578068
0.156171	0.888601	DAESC-BB	N=10	2 eQTLs	0.156171	0.583665
0.153652	0.888601	DAESC-BB	N=10	2 eQTLs	0.153652	0.579708
0.153652	0.891192	DAESC-BB	N=10	2 eQTLs	0.153652	0.58543
0.153652	0.893782	DAESC-BB	N=10	2 eQTLs	0.153652	0.591266
0.151134	0.893782	DAESC-BB	N=10	2 eQTLs	0.151134	0.587266
0.148615	0.893782	DAESC-BB	N=10	2 eQTLs	0.148615	0.583186
0.146096	0.893782	DAESC-BB	N=10	2 eQTLs	0.146096	0.579025
0.143577	0.893782	DAESC-BB	N=10	2 eQTLs	0.143577	0.57478
0.141058	0.893782	DAESC-BB	N=10	2 eQTLs	0.141058	0.570448
0.138539	0.893782	DAESC-BB	N=10	2 eQTLs	0.138539	0.566028
0.138539	0.896373	DAESC-BB	N=10	2 eQTLs	0.138539	0.572083
0.138539	0.898964	DAESC-BB	N=10	2 eQTLs	0.138539	0.578269
0.138539	0.901554	DAESC-BB	N=10	2 eQTLs	0.138539	0.584591
0.138539	0.904145	DAESC-BB	N=10	2 eQTLs	0.138539	0.591052
0.13602	0.904145	DAESC-BB	N=10	2 eQTLs	0.13602	0.58661
0.13602	0.906736	DAESC-BB	N=10	2 eQTLs	0.13602	0.593238
0.133501	0.906736	DAESC-BB	N=10	2 eQTLs	0.133501	0.588719
0.130982	0.906736	DAESC-BB	N=10	2 eQTLs	0.130982	0.5841
0.130982	0.909326	DAESC-BB	N=10	2 eQTLs	0.130982	0.590926
0.130982	0.911917	DAESC-BB	N=10	2 eQTLs	0.130982	0.597915
0.130982	0.914508	DAESC-BB	N=10	2 eQTLs	0.130982	0.60507
0.128463	0.914508	DAESC-BB	N=10	2 eQTLs	0.128463	0.600421
0.128463	0.917098	DAESC-BB	N=10	2 eQTLs	0.128463	0.60778
0.128463	0.919689	DAESC-BB	N=10	2 eQTLs	0.128463	0.615322
0.125945	0.919689	DAESC-BB	N=10	2 eQTLs	0.125945	0.610624
0.125945	0.92228	DAESC-BB	N=10	2 eQTLs	0.125945	0.618392
0.125945	0.92487	DAESC-BB	N=10	2 eQTLs	0.125945	0.626359
0.125945	0.927461	DAESC-BB	N=10	2 eQTLs	0.125945	0.634534
0.123426	0.927461	DAESC-BB	N=10	2 eQTLs	0.123426	0.629837
0.123426	0.930052	DAESC-BB	N=10	2 eQTLs	0.123426	0.638275
0.123426	0.932642	DAESC-BB	N=10	2 eQTLs	0.123426	0.646942
0.120907	0.932642	DAESC-BB	N=10	2 eQTLs	0.120907	0.642218
0.120907	0.935233	DAESC-BB	N=10	2 eQTLs	0.120907	0.651179
0.118388	0.935233	DAESC-BB	N=10	2 eQTLs	0.118388	0.646382
0.115869	0.935233	DAESC-BB	N=10	2 eQTLs	0.115869	0.641451
0.115869	0.937824	DAESC-BB	N=10	2 eQTLs	0.115869	0.650784
0.11335	0.937824	DAESC-BB	N=10	2 eQTLs	0.11335	0.645773
0.110831	0.937824	DAESC-BB	N=10	2 eQTLs	0.110831	0.640616
0.108312	0.937824	DAESC-BB	N=10	2 eQTLs	0.108312	0.635306
0.105793	0.937824	DAESC-BB	N=10	2 eQTLs	0.105793	0.629837
0.105793	0.940415	DAESC-BB	N=10	2 eQTLs	0.105793	0.639703
0.105793	0.943005	DAESC-BB	N=10	2 eQTLs	0.105793	0.649884
0.103275	0.943005	DAESC-BB	N=10	2 eQTLs	0.103275	0.644381
0.100756	0.943005	DAESC-BB	N=10	2 eQTLs	0.100756	0.638703
0.0982368	0.943005	DAESC-BB	N=10	2 eQTLs	0.0982368	0.63284
0.0982368	0.945596	DAESC-BB	N=10	2 eQTLs	0.0982368	0.643581
0.0982368	0.948187	DAESC-BB	N=10	2 eQTLs	0.0982368	0.654693
0.0957179	0.948187	DAESC-BB	N=10	2 eQTLs	0.0957179	0.648797
0.093199	0.948187	DAESC-BB	N=10	2 eQTLs	0.093199	0.642696
0.093199	0.950777	DAESC-BB	N=10	2 eQTLs	0.093199	0.654387
0.0906801	0.950777	DAESC-BB	N=10	2 eQTLs	0.0906801	0.648165
0.0906801	0.953368	DAESC-BB	N=10	2 eQTLs	0.0906801	0.660393
0.0906801	0.955959	DAESC-BB	N=10	2 eQTLs	0.0906801	0.673093
0.0881612	0.955959	DAESC-BB	N=10	2 eQTLs	0.0881612	0.666864
0.0881612	0.958549	DAESC-BB	N=10	2 eQTLs	0.0881612	0.680193
0.0856423	0.958549	DAESC-BB	N=10	2 eQTLs	0.0856423	0.673855
0.0831234	0.958549	DAESC-BB	N=10	2 eQTLs	0.0831234	0.66726
0.0831234	0.96114	DAESC-BB	N=10	2 eQTLs	0.0831234	0.681432
0.0806045	0.96114	DAESC-BB	N=10	2 eQTLs	0.0806045	0.674715
0.0806045	0.963731	DAESC-BB	N=10	2 eQTLs	0.0806045	0.689671
0.0806045	0.966321	DAESC-BB	N=10	2 eQTLs	0.0806045	0.705305
0.0780856	0.966321	DAESC-BB	N=10	2 eQTLs	0.0780856	0.698663
0.0755668	0.966321	DAESC-BB	N=10	2 eQTLs	0.0755668	0.691715
0.0730479	0.966321	DAESC-BB	N=10	2 eQTLs	0.0730479	0.684439
0.070529	0.966321	DAESC-BB	N=10	2 eQTLs	0.070529	0.676811
0.0680101	0.966321	DAESC-BB	N=10	2 eQTLs	0.0680101	0.668806
0.0680101	0.968912	DAESC-BB	N=10	2 eQTLs	0.0680101	0.68629
0.0680101	0.971503	DAESC-BB	N=10	2 eQTLs	0.0680101	0.704713
0.0654912	0.971503	DAESC-BB	N=10	2 eQTLs	0.0654912	0.696799
0.0629723	0.971503	DAESC-BB	N=10	2 eQTLs	0.0629723	0.68845
0.0629723	0.974093	DAESC-BB	N=10	2 eQTLs	0.0629723	0.708517
0.0604534	0.974093	DAESC-BB	N=10	2 eQTLs	0.0604534	0.700015
0.0579345	0.974093	DAESC-BB	N=10	2 eQTLs	0.0579345	0.691002
0.0554156	0.974093	DAESC-BB	N=10	2 eQTLs	0.0554156	0.681432
0.0528967	0.974093	DAESC-BB	N=10	2 eQTLs	0.0528967	0.671249
0.0503778	0.974093	DAESC-BB	N=10	2 eQTLs	0.0503778	0.660393
0.0478589	0.974093	DAESC-BB	N=10	2 eQTLs	0.0478589	0.648797
0.0478589	0.976684	DAESC-BB	N=10	2 eQTLs	0.0478589	0.672412
0.0478589	0.979275	DAESC-BB	N=10	2 eQTLs	0.0478589	0.697812
0.0478589	0.981865	DAESC-BB	N=10	2 eQTLs	0.0478589	0.725205
0.0453401	0.981865	DAESC-BB	N=10	2 eQTLs	0.0453401	0.7143
0.0428212	0.981865	DAESC-BB	N=10	2 eQTLs	0.0428212	0.702494
0.0403023	0.981865	DAESC-BB	N=10	2 eQTLs	0.0403023	0.689671
0.0377834	0.981865	DAESC-BB	N=10	2 eQTLs	0.0377834	0.675691
0.0377834	0.984456	DAESC-BB	N=10	2 eQTLs	0.0377834	0.708517
0.0377834	0.987047	DAESC-BB	N=10	2 eQTLs	0.0377834	0.744695
0.0352645	0.987047	DAESC-BB	N=10	2 eQTLs	0.0352645	0.731357
0.0327456	0.987047	DAESC-BB	N=10	2 eQTLs	0.0327456	0.71655
0.0302267	0.987047	DAESC-BB	N=10	2 eQTLs	0.0302267	0.700015
0.0302267	0.989637	DAESC-BB	N=10	2 eQTLs	0.0302267	0.744695
0.0302267	0.992228	DAESC-BB	N=10	2 eQTLs	0.0302267	0.795466
0.0302267	0.994819	DAESC-BB	N=10	2 eQTLs	0.0302267	0.853668
0.0302267	0.997409	DAESC-BB	N=10	2 eQTLs	0.0302267	0.921058
0.0277078	0.997409	DAESC-BB	N=10	2 eQTLs	0.0277078	0.914495
0.0251889	0.997409	DAESC-BB	N=10	2 eQTLs	0.0251889	0.906742
0.02267	0.997409	DAESC-BB	N=10	2 eQTLs	0.02267	0.897443
0.0201511	0.997409	DAESC-BB	N=10	2 eQTLs	0.0201511	0.886083
0.0176322	0.997409	DAESC-BB	N=10	2 eQTLs	0.0176322	0.871894
0.0151134	0.997409	DAESC-BB	N=10	2 eQTLs	0.0151134	0.853668
0.0125945	0.997409	DAESC-BB	N=10	2 eQTLs	0.0125945	0.829394
0.0100756	0.997409	DAESC-BB	N=10	2 eQTLs	0.0100756	0.795466
0.0100756	1	DAESC-BB	N=10	2 eQTLs	0.0100756	1
0.00755668	1	DAESC-BB	N=10	2 eQTLs	0.00755668	1
0.00503778	1	DAESC-BB	N=10	2 eQTLs	0.00503778	1
0.00251889	1	DAESC-BB	N=10	2 eQTLs	0.00251889	1
0	1	DAESC-BB	N=10	2 eQTLs	0	NA
1	0	DAESC-Mix	N=10	2 eQTLs	1	0.5
0.969773	0.0284974	DAESC-Mix	N=10	2 eQTLs	0.969773	0.499555
0.969773	0.0310881	DAESC-Mix	N=10	2 eQTLs	0.969773	0.500222
0.969773	0.0336788	DAESC-Mix	N=10	2 eQTLs	0.969773	0.500891
0.969773	0.0362694	DAESC-Mix	N=10	2 eQTLs	0.969773	0.501563
0.969773	0.0388601	DAESC-Mix	N=10	2 eQTLs	0.969773	0.502236
0.969773	0.0414508	DAESC-Mix	N=10	2 eQTLs	0.969773	0.50291
0.967254	0.0414508	DAESC-Mix	N=10	2 eQTLs	0.967254	0.50226
0.964736	0.0414508	DAESC-Mix	N=10	2 eQTLs	0.964736	0.501608
0.964736	0.0440415	DAESC-Mix	N=10	2 eQTLs	0.964736	0.502285
0.962217	0.0440415	DAESC-Mix	N=10	2 eQTLs	0.962217	0.501631
0.962217	0.0466321	DAESC-Mix	N=10	2 eQTLs	0.962217	0.50231
0.959698	0.0466321	DAESC-Mix	N=10	2 eQTLs	0.959698	0.501654
0.957179	0.0466321	DAESC-Mix	N=10	2 eQTLs	0.957179	0.500997
0.95466	0.0466321	DAESC-Mix	N=10	2 eQTLs	0.95466	0.500339
0.95466	0.0492228	DAESC-Mix	N=10	2 eQTLs	0.95466	0.501019
0.95466	0.0518135	DAESC-Mix	N=10	2 eQTLs	0.95466	0.501701
0.95466	0.0544041	DAESC-Mix	N=10	2 eQTLs	0.95466	0.502385
0.952141	0.0544041	DAESC-Mix	N=10	2 eQTLs	0.952141	0.501724
0.949622	0.0544041	DAESC-Mix	N=10	2 eQTLs	0.949622	0.501062
0.949622	0.0569948	DAESC-Mix	N=10	2 eQTLs	0.949622	0.501748
0.947103	0.0569948	DAESC-Mix	N=10	2 eQTLs	0.947103	0.501084
0.944584	0.0569948	DAESC-Mix	N=10	2 eQTLs	0.944584	0.500418
0.944584	0.0595855	DAESC-Mix	N=10	2 eQTLs	0.944584	0.501106
0.942065	0.0595855	DAESC-Mix	N=10	2 eQTLs	0.942065	0.500439
0.939547	0.0595855	DAESC-Mix	N=10	2 eQTLs	0.939547	0.499769
0.937028	0.0595855	DAESC-Mix	N=10	2 eQTLs	0.937028	0.499098
0.934509	0.0595855	DAESC-Mix	N=10	2 eQTLs	0.934509	0.498425
0.934509	0.0621762	DAESC-Mix	N=10	2 eQTLs	0.934509	0.499115
0.93199	0.0621762	DAESC-Mix	N=10	2 eQTLs	0.93199	0.49844
0.93199	0.0647668	DAESC-Mix	N=10	2 eQTLs	0.93199	0.499132
0.93199	0.0673575	DAESC-Mix	N=10	2 eQTLs	0.93199	0.499825
0.929471	0.0673575	DAESC-Mix	N=10	2 eQTLs	0.929471	0.499148
0.926952	0.0673575	DAESC-Mix	N=10	2 eQTLs	0.926952	0.49847
0.924433	0.0673575	DAESC-Mix	N=10	2 eQTLs	0.924433	0.49779
0.921914	0.0673575	DAESC-Mix	N=10	2 eQTLs	0.921914	0.497108
0.921914	0.0699482	DAESC-Mix	N=10	2 eQTLs	0.921914	0.497803
0.919395	0.0699482	DAESC-Mix	N=10	2 eQTLs	0.919395	0.497119
0.919395	0.0725389	DAESC-Mix	N=10	2 eQTLs	0.919395	0.497816
0.919395	0.0751295	DAESC-Mix	N=10	2 eQTLs	0.919395	0.498516
0.919395	0.0777202	DAESC-Mix	N=10	2 eQTLs	0.919395	0.499217
0.919395	0.0803109	DAESC-Mix	N=10	2 eQTLs	0.919395	0.49992
0.919395	0.0829016	DAESC-Mix	N=10	2 eQTLs	0.919395	0.500625
0.919395	0.0854922	DAESC-Mix	N=10	2 eQTLs	0.919395	0.501333
0.919395	0.0880829	DAESC-Mix	N=10	2 eQTLs	0.919395	0.502042
0.916877	0.0880829	DAESC-Mix	N=10	2 eQTLs	0.916877	0.501356
0.914358	0.0880829	DAESC-Mix	N=10	2 eQTLs	0.914358	0.500668
0.914358	0.0906736	DAESC-Mix	N=10	2 eQTLs	0.914358	0.501379
0.911839	0.0906736	DAESC-Mix	N=10	2 eQTLs	0.911839	0.50069
0.90932	0.0906736	DAESC-Mix	N=10	2 eQTLs	0.90932	0.499998
0.90932	0.0932642	DAESC-Mix	N=10	2 eQTLs	0.90932	0.500711
0.906801	0.0932642	DAESC-Mix	N=10	2 eQTLs	0.906801	0.500018
0.904282	0.0932642	DAESC-Mix	N=10	2 eQTLs	0.904282	0.499323
0.904282	0.0958549	DAESC-Mix	N=10	2 eQTLs	0.904282	0.500038
0.904282	0.0984456	DAESC-Mix	N=10	2 eQTLs	0.904282	0.500755
0.904282	0.101036	DAESC-Mix	N=10	2 eQTLs	0.904282	0.501475
0.904282	0.103627	DAESC-Mix	N=10	2 eQTLs	0.904282	0.502196
0.904282	0.106218	DAESC-Mix	N=10	2 eQTLs	0.904282	0.50292
0.904282	0.108808	DAESC-Mix	N=10	2 eQTLs	0.904282	0.503645
0.901763	0.108808	DAESC-Mix	N=10	2 eQTLs	0.901763	0.502948
0.899244	0.108808	DAESC-Mix	N=10	2 eQTLs	0.899244	0.502249
0.896725	0.108808	DAESC-Mix	N=10	2 eQTLs	0.896725	0.501548
0.894207	0.108808	DAESC-Mix	N=10	2 eQTLs	0.894207	0.500844
0.894207	0.111399	DAESC-Mix	N=10	2 eQTLs	0.894207	0.501572
0.894207	0.11399	DAESC-Mix	N=10	2 eQTLs	0.894207	0.502302
0.894207	0.11658	DAESC-Mix	N=10	2 eQTLs	0.894207	0.503034
0.891688	0.11658	DAESC-Mix	N=10	2 eQTLs	0.891688	0.502329
0.889169	0.11658	DAESC-Mix	N=10	2 eQTLs	0.889169	0.501622
0.889169	0.119171	DAESC-Mix	N=10	2 eQTLs	0.889169	0.502356
0.889169	0.121762	DAESC-Mix	N=10	2 eQTLs	0.889169	0.503092
0.889169	0.124352	DAESC-Mix	N=10	2 eQTLs	0.889169	0.503831
0.88665	0.124352	DAESC-Mix	N=10	2 eQTLs	0.88665	0.503122
0.88665	0.126943	DAESC-Mix	N=10	2 eQTLs	0.88665	0.503862
0.88665	0.129534	DAESC-Mix	N=10	2 eQTLs	0.88665	0.504605
0.88665	0.132124	DAESC-Mix	N=10	2 eQTLs	0.88665	0.50535
0.884131	0.132124	DAESC-Mix	N=10	2 eQTLs	0.884131	0.504639
0.881612	0.132124	DAESC-Mix	N=10	2 eQTLs	0.881612	0.503926
0.879093	0.132124	DAESC-Mix	N=10	2 eQTLs	0.879093	0.503211
0.876574	0.132124	DAESC-Mix	N=10	2 eQTLs	0.876574	0.502493
0.876574	0.134715	DAESC-Mix	N=10	2 eQTLs	0.876574	0.503241
0.876574	0.137306	DAESC-Mix	N=10	2 eQTLs	0.876574	0.50399
0.874055	0.137306	DAESC-Mix	N=10	2 eQTLs	0.874055	0.503271
0.871537	0.137306	DAESC-Mix	N=10	2 eQTLs	0.871537	0.502549
0.869018	0.137306	DAESC-Mix	N=10	2 eQTLs	0.869018	0.501826
0.869018	0.139896	DAESC-Mix	N=10	2 eQTLs	0.869018	0.502578
0.869018	0.142487	DAESC-Mix	N=10	2 eQTLs	0.869018	0.503332
0.866499	0.142487	DAESC-Mix	N=10	2 eQTLs	0.866499	0.502606
0.86398	0.142487	DAESC-Mix	N=10	2 eQTLs	0.86398	0.501878
0.861461	0.142487	DAESC-Mix	N=10	2 eQTLs	0.861461	0.501148
0.858942	0.142487	DAESC-Mix	N=10	2 eQTLs	0.858942	0.500416
0.856423	0.142487	DAESC-Mix	N=10	2 eQTLs	0.856423	0.499682
0.853904	0.142487	DAESC-Mix	N=10	2 eQTLs	0.853904	0.498946
0.853904	0.145078	DAESC-Mix	N=10	2 eQTLs	0.853904	0.499702
0.851385	0.145078	DAESC-Mix	N=10	2 eQTLs	0.851385	0.498964
0.851385	0.147668	DAESC-Mix	N=10	2 eQTLs	0.851385	0.499722
0.851385	0.150259	DAESC-Mix	N=10	2 eQTLs	0.851385	0.500483
0.848866	0.150259	DAESC-Mix	N=10	2 eQTLs	0.848866	0.499743
0.848866	0.15285	DAESC-Mix	N=10	2 eQTLs	0.848866	0.500506
0.848866	0.15544	DAESC-Mix	N=10	2 eQTLs	0.848866	0.501272
0.848866	0.158031	DAESC-Mix	N=10	2 eQTLs	0.848866	0.50204
0.848866	0.160622	DAESC-Mix	N=10	2 eQTLs	0.848866	0.50281
0.848866	0.163212	DAESC-Mix	N=10	2 eQTLs	0.848866	0.503583
0.848866	0.165803	DAESC-Mix	N=10	2 eQTLs	0.848866	0.504358
0.848866	0.168394	DAESC-Mix	N=10	2 eQTLs	0.848866	0.505136
0.848866	0.170984	DAESC-Mix	N=10	2 eQTLs	0.848866	0.505915
0.846348	0.170984	DAESC-Mix	N=10	2 eQTLs	0.846348	0.505173
0.846348	0.173575	DAESC-Mix	N=10	2 eQTLs	0.846348	0.505955
0.843829	0.173575	DAESC-Mix	N=10	2 eQTLs	0.843829	0.50521
0.843829	0.176166	DAESC-Mix	N=10	2 eQTLs	0.843829	0.505995
0.84131	0.176166	DAESC-Mix	N=10	2 eQTLs	0.84131	0.505247
0.84131	0.178756	DAESC-Mix	N=10	2 eQTLs	0.84131	0.506035
0.838791	0.178756	DAESC-Mix	N=10	2 eQTLs	0.838791	0.505285
0.838791	0.181347	DAESC-Mix	N=10	2 eQTLs	0.838791	0.506075
0.838791	0.183938	DAESC-Mix	N=10	2 eQTLs	0.838791	0.506867
0.838791	0.186528	DAESC-Mix	N=10	2 eQTLs	0.838791	0.507662
0.836272	0.186528	DAESC-Mix	N=10	2 eQTLs	0.836272	0.50691
0.833753	0.186528	DAESC-Mix	N=10	2 eQTLs	0.833753	0.506156
0.833753	0.189119	DAESC-Mix	N=10	2 eQTLs	0.833753	0.506954
0.833753	0.19171	DAESC-Mix	N=10	2 eQTLs	0.833753	0.507753
0.831234	0.19171	DAESC-Mix	N=10	2 eQTLs	0.831234	0.506997
0.831234	0.194301	DAESC-Mix	N=10	2 eQTLs	0.831234	0.5078
0.831234	0.196891	DAESC-Mix	N=10	2 eQTLs	0.831234	0.508605
0.831234	0.199482	DAESC-Mix	N=10	2 eQTLs	0.831234	0.509412
0.828715	0.199482	DAESC-Mix	N=10	2 eQTLs	0.828715	0.508654
0.826196	0.199482	DAESC-Mix	N=10	2 eQTLs	0.826196	0.507893
0.823678	0.199482	DAESC-Mix	N=10	2 eQTLs	0.823678	0.50713
0.823678	0.202073	DAESC-Mix	N=10	2 eQTLs	0.823678	0.50794
0.823678	0.204663	DAESC-Mix	N=10	2 eQTLs	0.823678	0.508752
0.823678	0.207254	DAESC-Mix	N=10	2 eQTLs	0.823678	0.509568
0.821159	0.207254	DAESC-Mix	N=10	2 eQTLs	0.821159	0.508802
0.821159	0.209845	DAESC-Mix	N=10	2 eQTLs	0.821159	0.50962
0.821159	0.212435	DAESC-Mix	N=10	2 eQTLs	0.821159	0.510441
0.81864	0.212435	DAESC-Mix	N=10	2 eQTLs	0.81864	0.509673
0.81864	0.215026	DAESC-Mix	N=10	2 eQTLs	0.81864	0.510497
0.81864	0.217617	DAESC-Mix	N=10	2 eQTLs	0.81864	0.511323
0.81864	0.220207	DAESC-Mix	N=10	2 eQTLs	0.81864	0.512152
0.81864	0.222798	DAESC-Mix	N=10	2 eQTLs	0.81864	0.512983
0.816121	0.222798	DAESC-Mix	N=10	2 eQTLs	0.816121	0.512213
0.816121	0.225389	DAESC-Mix	N=10	2 eQTLs	0.816121	0.513047
0.816121	0.227979	DAESC-Mix	N=10	2 eQTLs	0.816121	0.513884
0.813602	0.227979	DAESC-Mix	N=10	2 eQTLs	0.813602	0.513112
0.811083	0.227979	DAESC-Mix	N=10	2 eQTLs	0.811083	0.512337
0.811083	0.23057	DAESC-Mix	N=10	2 eQTLs	0.811083	0.513177
0.811083	0.233161	DAESC-Mix	N=10	2 eQTLs	0.811083	0.51402
0.808564	0.233161	DAESC-Mix	N=10	2 eQTLs	0.808564	0.513243
0.808564	0.235751	DAESC-Mix	N=10	2 eQTLs	0.808564	0.514088
0.808564	0.238342	DAESC-Mix	N=10	2 eQTLs	0.808564	0.514936
0.806045	0.238342	DAESC-Mix	N=10	2 eQTLs	0.806045	0.514157
0.806045	0.240933	DAESC-Mix	N=10	2 eQTLs	0.806045	0.515008
0.803526	0.240933	DAESC-Mix	N=10	2 eQTLs	0.803526	0.514226
0.801008	0.240933	DAESC-Mix	N=10	2 eQTLs	0.801008	0.513442
0.801008	0.243523	DAESC-Mix	N=10	2 eQTLs	0.801008	0.514296
0.801008	0.246114	DAESC-Mix	N=10	2 eQTLs	0.801008	0.515153
0.798489	0.246114	DAESC-Mix	N=10	2 eQTLs	0.798489	0.514366
0.798489	0.248705	DAESC-Mix	N=10	2 eQTLs	0.798489	0.515226
0.798489	0.251295	DAESC-Mix	N=10	2 eQTLs	0.798489	0.516088
0.798489	0.253886	DAESC-Mix	N=10	2 eQTLs	0.798489	0.516954
0.798489	0.256477	DAESC-Mix	N=10	2 eQTLs	0.798489	0.517823
0.79597	0.256477	DAESC-Mix	N=10	2 eQTLs	0.79597	0.517034
0.793451	0.256477	DAESC-Mix	N=10	2 eQTLs	0.793451	0.516242
0.793451	0.259067	DAESC-Mix	N=10	2 eQTLs	0.793451	0.517114
0.793451	0.261658	DAESC-Mix	N=10	2 eQTLs	0.793451	0.517988
0.793451	0.264249	DAESC-Mix	N=10	2 eQTLs	0.793451	0.518866
0.790932	0.264249	DAESC-Mix	N=10	2 eQTLs	0.790932	0.518072
0.790932	0.266839	DAESC-Mix	N=10	2 eQTLs	0.790932	0.518953
0.790932	0.26943	DAESC-Mix	N=10	2 eQTLs	0.790932	0.519836
0.790932	0.272021	DAESC-Mix	N=10	2 eQTLs	0.790932	0.520723
0.788413	0.272021	DAESC-Mix	N=10	2 eQTLs	0.788413	0.519927
0.788413	0.274611	DAESC-Mix	N=10	2 eQTLs	0.788413	0.520817
0.788413	0.277202	DAESC-Mix	N=10	2 eQTLs	0.788413	0.521709
0.788413	0.279793	DAESC-Mix	N=10	2 eQTLs	0.788413	0.522605
0.785894	0.279793	DAESC-Mix	N=10	2 eQTLs	0.785894	0.521807
0.785894	0.282383	DAESC-Mix	N=10	2 eQTLs	0.785894	0.522706
0.785894	0.284974	DAESC-Mix	N=10	2 eQTLs	0.785894	0.523608
0.783375	0.284974	DAESC-Mix	N=10	2 eQTLs	0.783375	0.522807
0.780856	0.284974	DAESC-Mix	N=10	2 eQTLs	0.780856	0.522004
0.780856	0.287565	DAESC-Mix	N=10	2 eQTLs	0.780856	0.52291
0.780856	0.290155	DAESC-Mix	N=10	2 eQTLs	0.780856	0.523818
0.780856	0.292746	DAESC-Mix	N=10	2 eQTLs	0.780856	0.52473
0.778338	0.292746	DAESC-Mix	N=10	2 eQTLs	0.778338	0.523924
0.775819	0.292746	DAESC-Mix	N=10	2 eQTLs	0.775819	0.523116
0.775819	0.295337	DAESC-Mix	N=10	2 eQTLs	0.775819	0.524031
0.7733	0.295337	DAESC-Mix	N=10	2 eQTLs	0.7733	0.52322
0.7733	0.297927	DAESC-Mix	N=10	2 eQTLs	0.7733	0.524139
0.7733	0.300518	DAESC-Mix	N=10	2 eQTLs	0.7733	0.525061
0.7733	0.303109	DAESC-Mix	N=10	2 eQTLs	0.7733	0.525986
0.7733	0.305699	DAESC-Mix	N=10	2 eQTLs	0.7733	0.526914
0.7733	0.30829	DAESC-Mix	N=10	2 eQTLs	0.7733	0.527846
0.7733	0.310881	DAESC-Mix	N=10	2 eQTLs	0.7733	0.528781
0.770781	0.310881	DAESC-Mix	N=10	2 eQTLs	0.770781	0.527968
0.770781	0.313472	DAESC-Mix	N=10	2 eQTLs	0.770781	0.528907
0.770781	0.316062	DAESC-Mix	N=10	2 eQTLs	0.770781	0.529849
0.770781	0.318653	DAESC-Mix	N=10	2 eQTLs	0.770781	0.530794
0.770781	0.321244	DAESC-Mix	N=10	2 eQTLs	0.770781	0.531743
0.768262	0.321244	DAESC-Mix	N=10	2 eQTLs	0.768262	0.530928
0.765743	0.321244	DAESC-Mix	N=10	2 eQTLs	0.765743	0.53011
0.765743	0.323834	DAESC-Mix	N=10	2 eQTLs	0.765743	0.531062
0.765743	0.326425	DAESC-Mix	N=10	2 eQTLs	0.765743	0.532018
0.763224	0.326425	DAESC-Mix	N=10	2 eQTLs	0.763224	0.531197
0.760705	0.326425	DAESC-Mix	N=10	2 eQTLs	0.760705	0.530374
0.758186	0.326425	DAESC-Mix	N=10	2 eQTLs	0.758186	0.529548
0.755668	0.326425	DAESC-Mix	N=10	2 eQTLs	0.755668	0.528719
0.753149	0.326425	DAESC-Mix	N=10	2 eQTLs	0.753149	0.527887
0.75063	0.326425	DAESC-Mix	N=10	2 eQTLs	0.75063	0.527052
0.748111	0.326425	DAESC-Mix	N=10	2 eQTLs	0.748111	0.526214
0.745592	0.326425	DAESC-Mix	N=10	2 eQTLs	0.745592	0.525373
0.745592	0.329016	DAESC-Mix	N=10	2 eQTLs	0.745592	0.526334
0.743073	0.329016	DAESC-Mix	N=10	2 eQTLs	0.743073	0.52549
0.740554	0.329016	DAESC-Mix	N=10	2 eQTLs	0.740554	0.524643
0.738035	0.329016	DAESC-Mix	N=10	2 eQTLs	0.738035	0.523793
0.738035	0.331606	DAESC-Mix	N=10	2 eQTLs	0.738035	0.524758
0.738035	0.334197	DAESC-Mix	N=10	2 eQTLs	0.738035	0.525727
0.738035	0.336788	DAESC-Mix	N=10	2 eQTLs	0.738035	0.526699
0.735516	0.336788	DAESC-Mix	N=10	2 eQTLs	0.735516	0.525846
0.732997	0.336788	DAESC-Mix	N=10	2 eQTLs	0.732997	0.524991
0.732997	0.339378	DAESC-Mix	N=10	2 eQTLs	0.732997	0.525967
0.730479	0.339378	DAESC-Mix	N=10	2 eQTLs	0.730479	0.525108
0.730479	0.341969	DAESC-Mix	N=10	2 eQTLs	0.730479	0.526088
0.730479	0.34456	DAESC-Mix	N=10	2 eQTLs	0.730479	0.527072
0.730479	0.34715	DAESC-Mix	N=10	2 eQTLs	0.730479	0.528059
0.72796	0.34715	DAESC-Mix	N=10	2 eQTLs	0.72796	0.527198
0.72796	0.349741	DAESC-Mix	N=10	2 eQTLs	0.72796	0.528189
0.72796	0.352332	DAESC-Mix	N=10	2 eQTLs	0.72796	0.529184
0.72796	0.354922	DAESC-Mix	N=10	2 eQTLs	0.72796	0.530182
0.72796	0.357513	DAESC-Mix	N=10	2 eQTLs	0.72796	0.531184
0.725441	0.357513	DAESC-Mix	N=10	2 eQTLs	0.725441	0.530321
0.725441	0.360104	DAESC-Mix	N=10	2 eQTLs	0.725441	0.531327
0.725441	0.362694	DAESC-Mix	N=10	2 eQTLs	0.725441	0.532337
0.725441	0.365285	DAESC-Mix	N=10	2 eQTLs	0.725441	0.533351
0.722922	0.365285	DAESC-Mix	N=10	2 eQTLs	0.722922	0.532485
0.722922	0.367876	DAESC-Mix	N=10	2 eQTLs	0.722922	0.533503
0.722922	0.370466	DAESC-Mix	N=10	2 eQTLs	0.722922	0.534525
0.722922	0.373057	DAESC-Mix	N=10	2 eQTLs	0.722922	0.535551
0.722922	0.375648	DAESC-Mix	N=10	2 eQTLs	0.722922	0.536581
0.722922	0.378238	DAESC-Mix	N=10	2 eQTLs	0.722922	0.537615
0.720403	0.378238	DAESC-Mix	N=10	2 eQTLs	0.720403	0.536747
0.717884	0.378238	DAESC-Mix	N=10	2 eQTLs	0.717884	0.535876
0.717884	0.380829	DAESC-Mix	N=10	2 eQTLs	0.717884	0.536914
0.715365	0.380829	DAESC-Mix	N=10	2 eQTLs	0.715365	0.53604
0.715365	0.38342	DAESC-Mix	N=10	2 eQTLs	0.715365	0.537083
0.712846	0.38342	DAESC-Mix	N=10	2 eQTLs	0.712846	0.536206
0.710327	0.38342	DAESC-Mix	N=10	2 eQTLs	0.710327	0.535325
0.707809	0.38342	DAESC-Mix	N=10	2 eQTLs	0.707809	0.534442
0.70529	0.38342	DAESC-Mix	N=10	2 eQTLs	0.70529	0.533554
0.702771	0.38342	DAESC-Mix	N=10	2 eQTLs	0.702771	0.532664
0.702771	0.38601	DAESC-Mix	N=10	2 eQTLs	0.702771	0.533712
0.702771	0.388601	DAESC-Mix	N=10	2 eQTLs	0.702771	0.534764
0.702771	0.391192	DAESC-Mix	N=10	2 eQTLs	0.702771	0.53582
0.702771	0.393782	DAESC-Mix	N=10	2 eQTLs	0.702771	0.536881
0.700252	0.393782	DAESC-Mix	N=10	2 eQTLs	0.700252	0.535988
0.697733	0.393782	DAESC-Mix	N=10	2 eQTLs	0.697733	0.535092
0.697733	0.396373	DAESC-Mix	N=10	2 eQTLs	0.697733	0.536157
0.697733	0.398964	DAESC-Mix	N=10	2 eQTLs	0.697733	0.537226
0.695214	0.398964	DAESC-Mix	N=10	2 eQTLs	0.695214	0.536327
0.692695	0.398964	DAESC-Mix	N=10	2 eQTLs	0.692695	0.535424
0.690176	0.398964	DAESC-Mix	N=10	2 eQTLs	0.690176	0.534518
0.690176	0.401554	DAESC-Mix	N=10	2 eQTLs	0.690176	0.535593
0.687657	0.401554	DAESC-Mix	N=10	2 eQTLs	0.687657	0.534683
0.687657	0.404145	DAESC-Mix	N=10	2 eQTLs	0.687657	0.535762
0.687657	0.406736	DAESC-Mix	N=10	2 eQTLs	0.687657	0.536846
0.687657	0.409326	DAESC-Mix	N=10	2 eQTLs	0.687657	0.537934
0.685139	0.409326	DAESC-Mix	N=10	2 eQTLs	0.685139	0.537022
0.68262	0.409326	DAESC-Mix	N=10	2 eQTLs	0.68262	0.536106
0.68262	0.411917	DAESC-Mix	N=10	2 eQTLs	0.68262	0.537199
0.68262	0.414508	DAESC-Mix	N=10	2 eQTLs	0.68262	0.538296
0.68262	0.417098	DAESC-Mix	N=10	2 eQTLs	0.68262	0.539398
0.68262	0.419689	DAESC-Mix	N=10	2 eQTLs	0.68262	0.540505
0.68262	0.42228	DAESC-Mix	N=10	2 eQTLs	0.68262	0.541616
0.680101	0.42228	DAESC-Mix	N=10	2 eQTLs	0.680101	0.540698
0.677582	0.42228	DAESC-Mix	N=10	2 eQTLs	0.677582	0.539776
0.677582	0.42487	DAESC-Mix	N=10	2 eQTLs	0.677582	0.540892
0.677582	0.427461	DAESC-Mix	N=10	2 eQTLs	0.677582	0.542013
0.675063	0.427461	DAESC-Mix	N=10	2 eQTLs	0.675063	0.541088
0.675063	0.430052	DAESC-Mix	N=10	2 eQTLs	0.675063	0.542214
0.672544	0.430052	DAESC-Mix	N=10	2 eQTLs	0.672544	0.541286
0.670025	0.430052	DAESC-Mix	N=10	2 eQTLs	0.670025	0.540354
0.670025	0.432642	DAESC-Mix	N=10	2 eQTLs	0.670025	0.541486
0.670025	0.435233	DAESC-Mix	N=10	2 eQTLs	0.670025	0.542622
0.670025	0.437824	DAESC-Mix	N=10	2 eQTLs	0.670025	0.543763
0.670025	0.440415	DAESC-Mix	N=10	2 eQTLs	0.670025	0.544908
0.670025	0.443005	DAESC-Mix	N=10	2 eQTLs	0.670025	0.546059
0.667506	0.443005	DAESC-Mix	N=10	2 eQTLs	0.667506	0.545125
0.667506	0.445596	DAESC-Mix	N=10	2 eQTLs	0.667506	0.546281
0.664987	0.445596	DAESC-Mix	N=10	2 eQTLs	0.664987	0.545344
0.664987	0.448187	DAESC-Mix	N=10	2 eQTLs	0.664987	0.546505
0.664987	0.450777	DAESC-Mix	N=10	2 eQTLs	0.664987	0.547671
0.664987	0.453368	DAESC-Mix	N=10	2 eQTLs	0.664987	0.548842
0.664987	0.455959	DAESC-Mix	N=10	2 eQTLs	0.664987	0.550018
0.664987	0.458549	DAESC-Mix	N=10	2 eQTLs	0.664987	0.551199
0.662469	0.458549	DAESC-Mix	N=10	2 eQTLs	0.662469	0.55026
0.65995	0.458549	DAESC-Mix	N=10	2 eQTLs	0.65995	0.549317
0.65995	0.46114	DAESC-Mix	N=10	2 eQTLs	0.65995	0.550504
0.657431	0.46114	DAESC-Mix	N=10	2 eQTLs	0.657431	0.549558
0.654912	0.46114	DAESC-Mix	N=10	2 eQTLs	0.654912	0.548607
0.652393	0.46114	DAESC-Mix	N=10	2 eQTLs	0.652393	0.547653
0.649874	0.46114	DAESC-Mix	N=10	2 eQTLs	0.649874	0.546694
0.649874	0.463731	DAESC-Mix	N=10	2 eQTLs	0.649874	0.547888
0.647355	0.463731	DAESC-Mix	N=10	2 eQTLs	0.647355	0.546926
0.644836	0.463731	DAESC-Mix	N=10	2 eQTLs	0.644836	0.54596
0.644836	0.466321	DAESC-Mix	N=10	2 eQTLs	0.644836	0.54716
0.644836	0.468912	DAESC-Mix	N=10	2 eQTLs	0.644836	0.548365
0.642317	0.468912	DAESC-Mix	N=10	2 eQTLs	0.642317	0.547396
0.639798	0.468912	DAESC-Mix	N=10	2 eQTLs	0.639798	0.546422
0.639798	0.471503	DAESC-Mix	N=10	2 eQTLs	0.639798	0.547634
0.639798	0.474093	DAESC-Mix	N=10	2 eQTLs	0.639798	0.548851
0.639798	0.476684	DAESC-Mix	N=10	2 eQTLs	0.639798	0.550073
0.639798	0.479275	DAESC-Mix	N=10	2 eQTLs	0.639798	0.551301
0.63728	0.479275	DAESC-Mix	N=10	2 eQTLs	0.63728	0.550325
0.634761	0.479275	DAESC-Mix	N=10	2 eQTLs	0.634761	0.549345
0.634761	0.481865	DAESC-Mix	N=10	2 eQTLs	0.634761	0.55058
0.634761	0.484456	DAESC-Mix	N=10	2 eQTLs	0.634761	0.55182
0.632242	0.484456	DAESC-Mix	N=10	2 eQTLs	0.632242	0.550836
0.632242	0.487047	DAESC-Mix	N=10	2 eQTLs	0.632242	0.552082
0.629723	0.487047	DAESC-Mix	N=10	2 eQTLs	0.629723	0.551095
0.627204	0.487047	DAESC-Mix	N=10	2 eQTLs	0.627204	0.550103
0.624685	0.487047	DAESC-Mix	N=10	2 eQTLs	0.624685	0.549107
0.622166	0.487047	DAESC-Mix	N=10	2 eQTLs	0.622166	0.548106
0.619647	0.487047	DAESC-Mix	N=10	2 eQTLs	0.619647	0.547101
0.617128	0.487047	DAESC-Mix	N=10	2 eQTLs	0.617128	0.546092
0.61461	0.487047	DAESC-Mix	N=10	2 eQTLs	0.61461	0.545078
0.61461	0.489637	DAESC-Mix	N=10	2 eQTLs	0.61461	0.546333
0.61461	0.492228	DAESC-Mix	N=10	2 eQTLs	0.61461	0.547594
0.61461	0.494819	DAESC-Mix	N=10	2 eQTLs	0.61461	0.548861
0.612091	0.494819	DAESC-Mix	N=10	2 eQTLs	0.612091	0.547844
0.609572	0.494819	DAESC-Mix	N=10	2 eQTLs	0.609572	0.546822
0.607053	0.494819	DAESC-Mix	N=10	2 eQTLs	0.607053	0.545796
0.607053	0.497409	DAESC-Mix	N=10	2 eQTLs	0.607053	0.54707
0.607053	0.5	DAESC-Mix	N=10	2 eQTLs	0.607053	0.54835
0.604534	0.5	DAESC-Mix	N=10	2 eQTLs	0.604534	0.54732
0.602015	0.5	DAESC-Mix	N=10	2 eQTLs	0.602015	0.546286
0.602015	0.502591	DAESC-Mix	N=10	2 eQTLs	0.602015	0.547573
0.599496	0.502591	DAESC-Mix	N=10	2 eQTLs	0.599496	0.546534
0.599496	0.505181	DAESC-Mix	N=10	2 eQTLs	0.599496	0.547828
0.599496	0.507772	DAESC-Mix	N=10	2 eQTLs	0.599496	0.549128
0.596977	0.507772	DAESC-Mix	N=10	2 eQTLs	0.596977	0.548085
0.594458	0.507772	DAESC-Mix	N=10	2 eQTLs	0.594458	0.547038
0.59194	0.507772	DAESC-Mix	N=10	2 eQTLs	0.59194	0.545985
0.59194	0.510363	DAESC-Mix	N=10	2 eQTLs	0.59194	0.547293
0.589421	0.510363	DAESC-Mix	N=10	2 eQTLs	0.589421	0.546236
0.589421	0.512953	DAESC-Mix	N=10	2 eQTLs	0.589421	0.547551
0.586902	0.512953	DAESC-Mix	N=10	2 eQTLs	0.586902	0.54649
0.586902	0.515544	DAESC-Mix	N=10	2 eQTLs	0.586902	0.547811
0.584383	0.515544	DAESC-Mix	N=10	2 eQTLs	0.584383	0.546746
0.581864	0.515544	DAESC-Mix	N=10	2 eQTLs	0.581864	0.545675
0.581864	0.518135	DAESC-Mix	N=10	2 eQTLs	0.581864	0.547004
0.579345	0.518135	DAESC-Mix	N=10	2 eQTLs	0.579345	0.545929
0.579345	0.520725	DAESC-Mix	N=10	2 eQTLs	0.579345	0.547265
0.579345	0.523316	DAESC-Mix	N=10	2 eQTLs	0.579345	0.548607
0.576826	0.523316	DAESC-Mix	N=10	2 eQTLs	0.576826	0.547528
0.574307	0.523316	DAESC-Mix	N=10	2 eQTLs	0.574307	0.546443
0.574307	0.525907	DAESC-Mix	N=10	2 eQTLs	0.574307	0.547794
0.571788	0.525907	DAESC-Mix	N=10	2 eQTLs	0.571788	0.546705
0.56927	0.525907	DAESC-Mix	N=10	2 eQTLs	0.56927	0.54561
0.566751	0.525907	DAESC-Mix	N=10	2 eQTLs	0.566751	0.544511
0.566751	0.528497	DAESC-Mix	N=10	2 eQTLs	0.566751	0.545869
0.566751	0.531088	DAESC-Mix	N=10	2 eQTLs	0.566751	0.547235
0.564232	0.531088	DAESC-Mix	N=10	2 eQTLs	0.564232	0.546131
0.564232	0.533679	DAESC-Mix	N=10	2 eQTLs	0.564232	0.547504
0.564232	0.536269	DAESC-Mix	N=10	2 eQTLs	0.564232	0.548884
0.564232	0.53886	DAESC-Mix	N=10	2 eQTLs	0.564232	0.55027
0.564232	0.541451	DAESC-Mix	N=10	2 eQTLs	0.564232	0.551664
0.564232	0.544041	DAESC-Mix	N=10	2 eQTLs	0.564232	0.553065
0.561713	0.544041	DAESC-Mix	N=10	2 eQTLs	0.561713	0.551959
0.561713	0.546632	DAESC-Mix	N=10	2 eQTLs	0.561713	0.553368
0.559194	0.546632	DAESC-Mix	N=10	2 eQTLs	0.559194	0.552257
0.556675	0.546632	DAESC-Mix	N=10	2 eQTLs	0.556675	0.55114
0.556675	0.549223	DAESC-Mix	N=10	2 eQTLs	0.556675	0.552557
0.554156	0.549223	DAESC-Mix	N=10	2 eQTLs	0.554156	0.551436
0.551637	0.549223	DAESC-Mix	N=10	2 eQTLs	0.551637	0.550309
0.551637	0.551813	DAESC-Mix	N=10	2 eQTLs	0.551637	0.551734
0.549118	0.551813	DAESC-Mix	N=10	2 eQTLs	0.549118	0.550602
0.549118	0.554404	DAESC-Mix	N=10	2 eQTLs	0.549118	0.552036
0.549118	0.556995	DAESC-Mix	N=10	2 eQTLs	0.549118	0.553478
0.549118	0.559585	DAESC-Mix	N=10	2 eQTLs	0.549118	0.554927
0.546599	0.559585	DAESC-Mix	N=10	2 eQTLs	0.546599	0.553791
0.546599	0.562176	DAESC-Mix	N=10	2 eQTLs	0.546599	0.555248
0.544081	0.562176	DAESC-Mix	N=10	2 eQTLs	0.544081	0.554107
0.541562	0.562176	DAESC-Mix	N=10	2 eQTLs	0.541562	0.552961
0.541562	0.564767	DAESC-Mix	N=10	2 eQTLs	0.541562	0.554427
0.539043	0.564767	DAESC-Mix	N=10	2 eQTLs	0.539043	0.553275
0.539043	0.567358	DAESC-Mix	N=10	2 eQTLs	0.539043	0.55475
0.536524	0.567358	DAESC-Mix	N=10	2 eQTLs	0.536524	0.553593
0.536524	0.569948	DAESC-Mix	N=10	2 eQTLs	0.536524	0.555077
0.536524	0.572539	DAESC-Mix	N=10	2 eQTLs	0.536524	0.556569
0.536524	0.57513	DAESC-Mix	N=10	2 eQTLs	0.536524	0.558069
0.534005	0.57513	DAESC-Mix	N=10	2 eQTLs	0.534005	0.556908
0.531486	0.57513	DAESC-Mix	N=10	2 eQTLs	0.531486	0.555741
0.531486	0.57772	DAESC-Mix	N=10	2 eQTLs	0.531486	0.55725
0.531486	0.580311	DAESC-Mix	N=10	2 eQTLs	0.531486	0.558768
0.531486	0.582902	DAESC-Mix	N=10	2 eQTLs	0.531486	0.560294
0.528967	0.582902	DAESC-Mix	N=10	2 eQTLs	0.528967	0.559123
0.526448	0.582902	DAESC-Mix	N=10	2 eQTLs	0.526448	0.557946
0.526448	0.585492	DAESC-Mix	N=10	2 eQTLs	0.526448	0.559482
0.523929	0.585492	DAESC-Mix	N=10	2 eQTLs	0.523929	0.5583
0.523929	0.588083	DAESC-Mix	N=10	2 eQTLs	0.523929	0.559845
0.521411	0.588083	DAESC-Mix	N=10	2 eQTLs	0.521411	0.558658
0.521411	0.590674	DAESC-Mix	N=10	2 eQTLs	0.521411	0.560213
0.518892	0.590674	DAESC-Mix	N=10	2 eQTLs	0.518892	0.559019
0.516373	0.590674	DAESC-Mix	N=10	2 eQTLs	0.516373	0.557819
0.516373	0.593264	DAESC-Mix	N=10	2 eQTLs	0.516373	0.559385
0.516373	0.595855	DAESC-Mix	N=10	2 eQTLs	0.516373	0.560959
0.516373	0.598446	DAESC-Mix	N=10	2 eQTLs	0.516373	0.562542
0.516373	0.601036	DAESC-Mix	N=10	2 eQTLs	0.516373	0.564134
0.513854	0.601036	DAESC-Mix	N=10	2 eQTLs	0.513854	0.562932
0.511335	0.601036	DAESC-Mix	N=10	2 eQTLs	0.511335	0.561722
0.511335	0.603627	DAESC-Mix	N=10	2 eQTLs	0.511335	0.563325
0.508816	0.603627	DAESC-Mix	N=10	2 eQTLs	0.508816	0.56211
0.506297	0.603627	DAESC-Mix	N=10	2 eQTLs	0.506297	0.560888
0.506297	0.606218	DAESC-Mix	N=10	2 eQTLs	0.506297	0.562503
0.506297	0.608808	DAESC-Mix	N=10	2 eQTLs	0.506297	0.564126
0.506297	0.611399	DAESC-Mix	N=10	2 eQTLs	0.506297	0.56576
0.506297	0.61399	DAESC-Mix	N=10	2 eQTLs	0.506297	0.567402
0.503778	0.61399	DAESC-Mix	N=10	2 eQTLs	0.503778	0.566177
0.503778	0.61658	DAESC-Mix	N=10	2 eQTLs	0.503778	0.567831
0.503778	0.619171	DAESC-Mix	N=10	2 eQTLs	0.503778	0.569494
0.503778	0.621762	DAESC-Mix	N=10	2 eQTLs	0.503778	0.571166
0.503778	0.624352	DAESC-Mix	N=10	2 eQTLs	0.503778	0.572849
0.501259	0.624352	DAESC-Mix	N=10	2 eQTLs	0.501259	0.571622
0.501259	0.626943	DAESC-Mix	N=10	2 eQTLs	0.501259	0.573316
0.498741	0.626943	DAESC-Mix	N=10	2 eQTLs	0.498741	0.572083
0.498741	0.629534	DAESC-Mix	N=10	2 eQTLs	0.498741	0.573788
0.496222	0.629534	DAESC-Mix	N=10	2 eQTLs	0.496222	0.572549
0.493703	0.629534	DAESC-Mix	N=10	2 eQTLs	0.493703	0.571303
0.491184	0.629534	DAESC-Mix	N=10	2 eQTLs	0.491184	0.57005
0.491184	0.632124	DAESC-Mix	N=10	2 eQTLs	0.491184	0.571769
0.488665	0.632124	DAESC-Mix	N=10	2 eQTLs	0.488665	0.57051
0.488665	0.634715	DAESC-Mix	N=10	2 eQTLs	0.488665	0.572241
0.486146	0.634715	DAESC-Mix	N=10	2 eQTLs	0.486146	0.570975
0.486146	0.637306	DAESC-Mix	N=10	2 eQTLs	0.486146	0.572718
0.483627	0.637306	DAESC-Mix	N=10	2 eQTLs	0.483627	0.571446
0.481108	0.637306	DAESC-Mix	N=10	2 eQTLs	0.481108	0.570167
0.478589	0.637306	DAESC-Mix	N=10	2 eQTLs	0.478589	0.56888
0.476071	0.637306	DAESC-Mix	N=10	2 eQTLs	0.476071	0.567585
0.476071	0.639896	DAESC-Mix	N=10	2 eQTLs	0.476071	0.569344
0.476071	0.642487	DAESC-Mix	N=10	2 eQTLs	0.476071	0.571113
0.476071	0.645078	DAESC-Mix	N=10	2 eQTLs	0.476071	0.572894
0.473552	0.645078	DAESC-Mix	N=10	2 eQTLs	0.473552	0.571595
0.471033	0.645078	DAESC-Mix	N=10	2 eQTLs	0.471033	0.570289
0.471033	0.647668	DAESC-Mix	N=10	2 eQTLs	0.471033	0.572083
0.468514	0.647668	DAESC-Mix	N=10	2 eQTLs	0.468514	0.57077
0.465995	0.647668	DAESC-Mix	N=10	2 eQTLs	0.465995	0.569449
0.463476	0.647668	DAESC-Mix	N=10	2 eQTLs	0.463476	0.568119
0.463476	0.650259	DAESC-Mix	N=10	2 eQTLs	0.463476	0.569929
0.463476	0.65285	DAESC-Mix	N=10	2 eQTLs	0.463476	0.571751
0.460957	0.65285	DAESC-Mix	N=10	2 eQTLs	0.460957	0.570416
0.460957	0.65544	DAESC-Mix	N=10	2 eQTLs	0.460957	0.57225
0.458438	0.65544	DAESC-Mix	N=10	2 eQTLs	0.458438	0.570908
0.455919	0.65544	DAESC-Mix	N=10	2 eQTLs	0.455919	0.569558
0.455919	0.658031	DAESC-Mix	N=10	2 eQTLs	0.455919	0.571408
0.455919	0.660622	DAESC-Mix	N=10	2 eQTLs	0.455919	0.573269
0.455919	0.663212	DAESC-Mix	N=10	2 eQTLs	0.455919	0.575142
0.455919	0.665803	DAESC-Mix	N=10	2 eQTLs	0.455919	0.577028
0.453401	0.665803	DAESC-Mix	N=10	2 eQTLs	0.453401	0.575675
0.453401	0.668394	DAESC-Mix	N=10	2 eQTLs	0.453401	0.577575
0.453401	0.670984	DAESC-Mix	N=10	2 eQTLs	0.453401	0.579488
0.453401	0.673575	DAESC-Mix	N=10	2 eQTLs	0.453401	0.581413
0.453401	0.676166	DAESC-Mix	N=10	2 eQTLs	0.453401	0.583351
0.450882	0.676166	DAESC-Mix	N=10	2 eQTLs	0.450882	0.581996
0.450882	0.678756	DAESC-Mix	N=10	2 eQTLs	0.450882	0.583949
0.450882	0.681347	DAESC-Mix	N=10	2 eQTLs	0.450882	0.585915
0.450882	0.683938	DAESC-Mix	N=10	2 eQTLs	0.450882	0.587894
0.448363	0.683938	DAESC-Mix	N=10	2 eQTLs	0.448363	0.586536
0.445844	0.683938	DAESC-Mix	N=10	2 eQTLs	0.445844	0.585169
0.445844	0.686528	DAESC-Mix	N=10	2 eQTLs	0.445844	0.587166
0.445844	0.689119	DAESC-Mix	N=10	2 eQTLs	0.445844	0.589176
0.445844	0.69171	DAESC-Mix	N=10	2 eQTLs	0.445844	0.5912
0.445844	0.694301	DAESC-Mix	N=10	2 eQTLs	0.445844	0.593238
0.445844	0.696891	DAESC-Mix	N=10	2 eQTLs	0.445844	0.59529
0.443325	0.696891	DAESC-Mix	N=10	2 eQTLs	0.443325	0.593924
0.440806	0.696891	DAESC-Mix	N=10	2 eQTLs	0.440806	0.592549
0.438287	0.696891	DAESC-Mix	N=10	2 eQTLs	0.438287	0.591165
0.438287	0.699482	DAESC-Mix	N=10	2 eQTLs	0.438287	0.593238
0.435768	0.699482	DAESC-Mix	N=10	2 eQTLs	0.435768	0.591846
0.435768	0.702073	DAESC-Mix	N=10	2 eQTLs	0.435768	0.593936
0.435768	0.704663	DAESC-Mix	N=10	2 eQTLs	0.435768	0.596041
0.435768	0.707254	DAESC-Mix	N=10	2 eQTLs	0.435768	0.59816
0.433249	0.707254	DAESC-Mix	N=10	2 eQTLs	0.433249	0.596766
0.433249	0.709845	DAESC-Mix	N=10	2 eQTLs	0.433249	0.598903
0.43073	0.709845	DAESC-Mix	N=10	2 eQTLs	0.43073	0.597502
0.428212	0.709845	DAESC-Mix	N=10	2 eQTLs	0.428212	0.59609
0.428212	0.712435	DAESC-Mix	N=10	2 eQTLs	0.428212	0.598248
0.428212	0.715026	DAESC-Mix	N=10	2 eQTLs	0.428212	0.600421
0.428212	0.717617	DAESC-Mix	N=10	2 eQTLs	0.428212	0.60261
0.425693	0.717617	DAESC-Mix	N=10	2 eQTLs	0.425693	0.601196
0.425693	0.720207	DAESC-Mix	N=10	2 eQTLs	0.425693	0.603404
0.423174	0.720207	DAESC-Mix	N=10	2 eQTLs	0.423174	0.601983
0.420655	0.720207	DAESC-Mix	N=10	2 eQTLs	0.420655	0.600552
0.418136	0.720207	DAESC-Mix	N=10	2 eQTLs	0.418136	0.59911
0.415617	0.720207	DAESC-Mix	N=10	2 eQTLs	0.415617	0.597658
0.413098	0.720207	DAESC-Mix	N=10	2 eQTLs	0.413098	0.596195
0.413098	0.722798	DAESC-Mix	N=10	2 eQTLs	0.413098	0.598433
0.410579	0.722798	DAESC-Mix	N=10	2 eQTLs	0.410579	0.596962
0.410579	0.725389	DAESC-Mix	N=10	2 eQTLs	0.410579	0.599219
0.40806	0.725389	DAESC-Mix	N=10	2 eQTLs	0.40806	0.59774
0.405542	0.725389	DAESC-Mix	N=10	2 eQTLs	0.405542	0.596251
0.403023	0.725389	DAESC-Mix	N=10	2 eQTLs	0.403023	0.59475
0.403023	0.727979	DAESC-Mix	N=10	2 eQTLs	0.403023	0.597032
0.403023	0.73057	DAESC-Mix	N=10	2 eQTLs	0.403023	0.599332
0.400504	0.73057	DAESC-Mix	N=10	2 eQTLs	0.400504	0.597826
0.400504	0.733161	DAESC-Mix	N=10	2 eQTLs	0.400504	0.600147
0.400504	0.735751	DAESC-Mix	N=10	2 eQTLs	0.400504	0.602486
0.400504	0.738342	DAESC-Mix	N=10	2 eQTLs	0.400504	0.604843
0.397985	0.738342	DAESC-Mix	N=10	2 eQTLs	0.397985	0.603334
0.397985	0.740933	DAESC-Mix	N=10	2 eQTLs	0.397985	0.605713
0.397985	0.743523	DAESC-Mix	N=10	2 eQTLs	0.397985	0.60811
0.395466	0.743523	DAESC-Mix	N=10	2 eQTLs	0.395466	0.606596
0.392947	0.743523	DAESC-Mix	N=10	2 eQTLs	0.392947	0.60507
0.392947	0.746114	DAESC-Mix	N=10	2 eQTLs	0.392947	0.607494
0.390428	0.746114	DAESC-Mix	N=10	2 eQTLs	0.390428	0.605959
0.387909	0.746114	DAESC-Mix	N=10	2 eQTLs	0.387909	0.604413
0.38539	0.746114	DAESC-Mix	N=10	2 eQTLs	0.38539	0.602854
0.38539	0.748705	DAESC-Mix	N=10	2 eQTLs	0.38539	0.605307
0.382872	0.748705	DAESC-Mix	N=10	2 eQTLs	0.382872	0.603739
0.380353	0.748705	DAESC-Mix	N=10	2 eQTLs	0.380353	0.602159
0.377834	0.748705	DAESC-Mix	N=10	2 eQTLs	0.377834	0.600566
0.377834	0.751295	DAESC-Mix	N=10	2 eQTLs	0.377834	0.60305
0.375315	0.751295	DAESC-Mix	N=10	2 eQTLs	0.375315	0.601447
0.372796	0.751295	DAESC-Mix	N=10	2 eQTLs	0.372796	0.599832
0.372796	0.753886	DAESC-Mix	N=10	2 eQTLs	0.372796	0.602343
0.372796	0.756477	DAESC-Mix	N=10	2 eQTLs	0.372796	0.604875
0.372796	0.759067	DAESC-Mix	N=10	2 eQTLs	0.372796	0.607428
0.372796	0.761658	DAESC-Mix	N=10	2 eQTLs	0.372796	0.610003
0.370277	0.761658	DAESC-Mix	N=10	2 eQTLs	0.370277	0.608389
0.367758	0.761658	DAESC-Mix	N=10	2 eQTLs	0.367758	0.606761
0.367758	0.764249	DAESC-Mix	N=10	2 eQTLs	0.367758	0.609366
0.367758	0.766839	DAESC-Mix	N=10	2 eQTLs	0.367758	0.611993
0.365239	0.766839	DAESC-Mix	N=10	2 eQTLs	0.365239	0.61036
0.36272	0.766839	DAESC-Mix	N=10	2 eQTLs	0.36272	0.608713
0.360202	0.766839	DAESC-Mix	N=10	2 eQTLs	0.360202	0.607052
0.357683	0.766839	DAESC-Mix	N=10	2 eQTLs	0.357683	0.605377
0.355164	0.766839	DAESC-Mix	N=10	2 eQTLs	0.355164	0.603687
0.352645	0.766839	DAESC-Mix	N=10	2 eQTLs	0.352645	0.601983
0.350126	0.766839	DAESC-Mix	N=10	2 eQTLs	0.350126	0.600264
0.347607	0.766839	DAESC-Mix	N=10	2 eQTLs	0.347607	0.59853
0.347607	0.76943	DAESC-Mix	N=10	2 eQTLs	0.347607	0.601212
0.347607	0.772021	DAESC-Mix	N=10	2 eQTLs	0.347607	0.603918
0.345088	0.772021	DAESC-Mix	N=10	2 eQTLs	0.345088	0.602177
0.342569	0.772021	DAESC-Mix	N=10	2 eQTLs	0.342569	0.600421
0.34005	0.772021	DAESC-Mix	N=10	2 eQTLs	0.34005	0.598649
0.337531	0.772021	DAESC-Mix	N=10	2 eQTLs	0.337531	0.596861
0.337531	0.774611	DAESC-Mix	N=10	2 eQTLs	0.337531	0.599608
0.337531	0.777202	DAESC-Mix	N=10	2 eQTLs	0.337531	0.60238
0.335013	0.777202	DAESC-Mix	N=10	2 eQTLs	0.335013	0.600585
0.335013	0.779793	DAESC-Mix	N=10	2 eQTLs	0.335013	0.603387
0.332494	0.779793	DAESC-Mix	N=10	2 eQTLs	0.332494	0.60158
0.329975	0.779793	DAESC-Mix	N=10	2 eQTLs	0.329975	0.599756
0.327456	0.779793	DAESC-Mix	N=10	2 eQTLs	0.327456	0.597915
0.327456	0.782383	DAESC-Mix	N=10	2 eQTLs	0.327456	0.600757
0.324937	0.782383	DAESC-Mix	N=10	2 eQTLs	0.324937	0.598903
0.324937	0.784974	DAESC-Mix	N=10	2 eQTLs	0.324937	0.601777
0.324937	0.787565	DAESC-Mix	N=10	2 eQTLs	0.324937	0.604678
0.322418	0.787565	DAESC-Mix	N=10	2 eQTLs	0.322418	0.602816
0.319899	0.787565	DAESC-Mix	N=10	2 eQTLs	0.319899	0.600937
0.319899	0.790155	DAESC-Mix	N=10	2 eQTLs	0.319899	0.603875
0.31738	0.790155	DAESC-Mix	N=10	2 eQTLs	0.31738	0.601983
0.314861	0.790155	DAESC-Mix	N=10	2 eQTLs	0.314861	0.600072
0.312343	0.790155	DAESC-Mix	N=10	2 eQTLs	0.312343	0.598143
0.312343	0.792746	DAESC-Mix	N=10	2 eQTLs	0.312343	0.601125
0.312343	0.795337	DAESC-Mix	N=10	2 eQTLs	0.312343	0.604137
0.312343	0.797927	DAESC-Mix	N=10	2 eQTLs	0.312343	0.60718
0.312343	0.800518	DAESC-Mix	N=10	2 eQTLs	0.312343	0.610253
0.309824	0.800518	DAESC-Mix	N=10	2 eQTLs	0.309824	0.608326
0.309824	0.803109	DAESC-Mix	N=10	2 eQTLs	0.309824	0.611436
0.309824	0.805699	DAESC-Mix	N=10	2 eQTLs	0.309824	0.614578
0.307305	0.805699	DAESC-Mix	N=10	2 eQTLs	0.307305	0.612643
0.307305	0.80829	DAESC-Mix	N=10	2 eQTLs	0.307305	0.615823
0.307305	0.810881	DAESC-Mix	N=10	2 eQTLs	0.307305	0.619037
0.307305	0.813472	DAESC-Mix	N=10	2 eQTLs	0.307305	0.622284
0.307305	0.816062	DAESC-Mix	N=10	2 eQTLs	0.307305	0.625566
0.307305	0.818653	DAESC-Mix	N=10	2 eQTLs	0.307305	0.628883
0.304786	0.818653	DAESC-Mix	N=10	2 eQTLs	0.304786	0.62696
0.302267	0.818653	DAESC-Mix	N=10	2 eQTLs	0.302267	0.625017
0.299748	0.818653	DAESC-Mix	N=10	2 eQTLs	0.299748	0.623054
0.297229	0.818653	DAESC-Mix	N=10	2 eQTLs	0.297229	0.62107
0.297229	0.821244	DAESC-Mix	N=10	2 eQTLs	0.297229	0.62445
0.29471	0.821244	DAESC-Mix	N=10	2 eQTLs	0.29471	0.622452
0.292191	0.821244	DAESC-Mix	N=10	2 eQTLs	0.292191	0.620433
0.289673	0.821244	DAESC-Mix	N=10	2 eQTLs	0.289673	0.618392
0.289673	0.823834	DAESC-Mix	N=10	2 eQTLs	0.289673	0.621831
0.289673	0.826425	DAESC-Mix	N=10	2 eQTLs	0.289673	0.625308
0.287154	0.826425	DAESC-Mix	N=10	2 eQTLs	0.287154	0.62326
0.284635	0.826425	DAESC-Mix	N=10	2 eQTLs	0.284635	0.621189
0.282116	0.826425	DAESC-Mix	N=10	2 eQTLs	0.282116	0.619095
0.282116	0.829016	DAESC-Mix	N=10	2 eQTLs	0.282116	0.622634
0.282116	0.831606	DAESC-Mix	N=10	2 eQTLs	0.282116	0.626215
0.282116	0.834197	DAESC-Mix	N=10	2 eQTLs	0.282116	0.629837
0.282116	0.836788	DAESC-Mix	N=10	2 eQTLs	0.282116	0.633501
0.282116	0.839378	DAESC-Mix	N=10	2 eQTLs	0.282116	0.637208
0.279597	0.839378	DAESC-Mix	N=10	2 eQTLs	0.279597	0.635132
0.279597	0.841969	DAESC-Mix	N=10	2 eQTLs	0.279597	0.638892
0.277078	0.841969	DAESC-Mix	N=10	2 eQTLs	0.277078	0.636801
0.277078	0.84456	DAESC-Mix	N=10	2 eQTLs	0.277078	0.640616
0.274559	0.84456	DAESC-Mix	N=10	2 eQTLs	0.274559	0.63851
0.274559	0.84715	DAESC-Mix	N=10	2 eQTLs	0.274559	0.642381
0.274559	0.849741	DAESC-Mix	N=10	2 eQTLs	0.274559	0.646298
0.27204	0.849741	DAESC-Mix	N=10	2 eQTLs	0.27204	0.644188
0.27204	0.852332	DAESC-Mix	N=10	2 eQTLs	0.27204	0.648165
0.269521	0.852332	DAESC-Mix	N=10	2 eQTLs	0.269521	0.64604
0.267003	0.852332	DAESC-Mix	N=10	2 eQTLs	0.267003	0.64389
0.264484	0.852332	DAESC-Mix	N=10	2 eQTLs	0.264484	0.641714
0.264484	0.854922	DAESC-Mix	N=10	2 eQTLs	0.264484	0.645773
0.264484	0.857513	DAESC-Mix	N=10	2 eQTLs	0.264484	0.649884
0.261965	0.857513	DAESC-Mix	N=10	2 eQTLs	0.261965	0.647703
0.259446	0.857513	DAESC-Mix	N=10	2 eQTLs	0.259446	0.645495
0.256927	0.857513	DAESC-Mix	N=10	2 eQTLs	0.256927	0.64326
0.254408	0.857513	DAESC-Mix	N=10	2 eQTLs	0.254408	0.640996
0.254408	0.860104	DAESC-Mix	N=10	2 eQTLs	0.254408	0.645207
0.251889	0.860104	DAESC-Mix	N=10	2 eQTLs	0.251889	0.642926
0.251889	0.862694	DAESC-Mix	N=10	2 eQTLs	0.251889	0.647206
0.251889	0.865285	DAESC-Mix	N=10	2 eQTLs	0.251889	0.651543
0.24937	0.865285	DAESC-Mix	N=10	2 eQTLs	0.24937	0.649258
0.246851	0.865285	DAESC-Mix	N=10	2 eQTLs	0.246851	0.646942
0.244332	0.865285	DAESC-Mix	N=10	2 eQTLs	0.244332	0.644596
0.241814	0.865285	DAESC-Mix	N=10	2 eQTLs	0.241814	0.642218
0.241814	0.867876	DAESC-Mix	N=10	2 eQTLs	0.241814	0.646668
0.241814	0.870466	DAESC-Mix	N=10	2 eQTLs	0.241814	0.651179
0.241814	0.873057	DAESC-Mix	N=10	2 eQTLs	0.241814	0.655754
0.239295	0.873057	DAESC-Mix	N=10	2 eQTLs	0.239295	0.653386
0.236776	0.873057	DAESC-Mix	N=10	2 eQTLs	0.236776	0.650986
0.236776	0.875648	DAESC-Mix	N=10	2 eQTLs	0.236776	0.655656
0.234257	0.875648	DAESC-Mix	N=10	2 eQTLs	0.234257	0.653237
0.231738	0.875648	DAESC-Mix	N=10	2 eQTLs	0.231738	0.650784
0.231738	0.878238	DAESC-Mix	N=10	2 eQTLs	0.231738	0.655554
0.229219	0.878238	DAESC-Mix	N=10	2 eQTLs	0.229219	0.653082
0.2267	0.878238	DAESC-Mix	N=10	2 eQTLs	0.2267	0.650574
0.2267	0.880829	DAESC-Mix	N=10	2 eQTLs	0.2267	0.655447
0.224181	0.880829	DAESC-Mix	N=10	2 eQTLs	0.224181	0.652919
0.224181	0.88342	DAESC-Mix	N=10	2 eQTLs	0.224181	0.657883
0.221662	0.88342	DAESC-Mix	N=10	2 eQTLs	0.221662	0.655335
0.221662	0.88601	DAESC-Mix	N=10	2 eQTLs	0.221662	0.660393
0.221662	0.888601	DAESC-Mix	N=10	2 eQTLs	0.221662	0.66553
0.221662	0.891192	DAESC-Mix	N=10	2 eQTLs	0.221662	0.670748
0.221662	0.893782	DAESC-Mix	N=10	2 eQTLs	0.221662	0.676047
0.221662	0.896373	DAESC-Mix	N=10	2 eQTLs	0.221662	0.681432
0.221662	0.898964	DAESC-Mix	N=10	2 eQTLs	0.221662	0.686902
0.219144	0.898964	DAESC-Mix	N=10	2 eQTLs	0.219144	0.684439
0.219144	0.901554	DAESC-Mix	N=10	2 eQTLs	0.219144	0.690022
0.216625	0.901554	DAESC-Mix	N=10	2 eQTLs	0.216625	0.687544
0.214106	0.901554	DAESC-Mix	N=10	2 eQTLs	0.214106	0.685026
0.214106	0.904145	DAESC-Mix	N=10	2 eQTLs	0.214106	0.690751
0.211587	0.904145	DAESC-Mix	N=10	2 eQTLs	0.211587	0.688218
0.209068	0.904145	DAESC-Mix	N=10	2 eQTLs	0.209068	0.685642
0.206549	0.904145	DAESC-Mix	N=10	2 eQTLs	0.206549	0.683024
0.20403	0.904145	DAESC-Mix	N=10	2 eQTLs	0.20403	0.680361
0.201511	0.904145	DAESC-Mix	N=10	2 eQTLs	0.201511	0.677654
0.201511	0.906736	DAESC-Mix	N=10	2 eQTLs	0.201511	0.683609
0.198992	0.906736	DAESC-Mix	N=10	2 eQTLs	0.198992	0.680882
0.196474	0.906736	DAESC-Mix	N=10	2 eQTLs	0.196474	0.678108
0.193955	0.906736	DAESC-Mix	N=10	2 eQTLs	0.193955	0.675285
0.193955	0.909326	DAESC-Mix	N=10	2 eQTLs	0.193955	0.681432
0.193955	0.911917	DAESC-Mix	N=10	2 eQTLs	0.193955	0.687691
0.191436	0.911917	DAESC-Mix	N=10	2 eQTLs	0.191436	0.684876
0.188917	0.911917	DAESC-Mix	N=10	2 eQTLs	0.188917	0.682011
0.186398	0.911917	DAESC-Mix	N=10	2 eQTLs	0.186398	0.679093
0.183879	0.911917	DAESC-Mix	N=10	2 eQTLs	0.183879	0.676121
0.183879	0.914508	DAESC-Mix	N=10	2 eQTLs	0.183879	0.682623
0.183879	0.917098	DAESC-Mix	N=10	2 eQTLs	0.183879	0.689252
0.18136	0.917098	DAESC-Mix	N=10	2 eQTLs	0.18136	0.68629
0.18136	0.919689	DAESC-Mix	N=10	2 eQTLs	0.18136	0.693085
0.18136	0.92228	DAESC-Mix	N=10	2 eQTLs	0.18136	0.700015
0.178841	0.92228	DAESC-Mix	N=10	2 eQTLs	0.178841	0.69707
0.178841	0.92487	DAESC-Mix	N=10	2 eQTLs	0.178841	0.70418
0.178841	0.927461	DAESC-Mix	N=10	2 eQTLs	0.178841	0.711438
0.178841	0.930052	DAESC-Mix	N=10	2 eQTLs	0.178841	0.718846
0.178841	0.932642	DAESC-Mix	N=10	2 eQTLs	0.178841	0.72641
0.178841	0.935233	DAESC-Mix	N=10	2 eQTLs	0.178841	0.734135
0.178841	0.937824	DAESC-Mix	N=10	2 eQTLs	0.178841	0.742026
0.178841	0.940415	DAESC-Mix	N=10	2 eQTLs	0.178841	0.750089
0.176322	0.940415	DAESC-Mix	N=10	2 eQTLs	0.176322	0.747421
0.176322	0.943005	DAESC-Mix	N=10	2 eQTLs	0.176322	0.75572
0.176322	0.945596	DAESC-Mix	N=10	2 eQTLs	0.176322	0.764205
0.173804	0.945596	DAESC-Mix	N=10	2 eQTLs	0.173804	0.761602
0.171285	0.945596	DAESC-Mix	N=10	2 eQTLs	0.171285	0.758942
0.168766	0.945596	DAESC-Mix	N=10	2 eQTLs	0.168766	0.756221
0.166247	0.945596	DAESC-Mix	N=10	2 eQTLs	0.166247	0.753438
0.163728	0.945596	DAESC-Mix	N=10	2 eQTLs	0.163728	0.750591
0.163728	0.948187	DAESC-Mix	N=10	2 eQTLs	0.163728	0.759612
0.163728	0.950777	DAESC-Mix	N=10	2 eQTLs	0.163728	0.768854
0.163728	0.953368	DAESC-Mix	N=10	2 eQTLs	0.163728	0.778322
0.163728	0.955959	DAESC-Mix	N=10	2 eQTLs	0.163728	0.788027
0.161209	0.955959	DAESC-Mix	N=10	2 eQTLs	0.161209	0.785426
0.15869	0.955959	DAESC-Mix	N=10	2 eQTLs	0.15869	0.78276
0.156171	0.955959	DAESC-Mix	N=10	2 eQTLs	0.156171	0.780027
0.153652	0.955959	DAESC-Mix	N=10	2 eQTLs	0.153652	0.777224
0.151134	0.955959	DAESC-Mix	N=10	2 eQTLs	0.151134	0.774349
0.148615	0.955959	DAESC-Mix	N=10	2 eQTLs	0.148615	0.771399
0.148615	0.958549	DAESC-Mix	N=10	2 eQTLs	0.148615	0.781913
0.146096	0.958549	DAESC-Mix	N=10	2 eQTLs	0.146096	0.778984
0.146096	0.96114	DAESC-Mix	N=10	2 eQTLs	0.146096	0.789895
0.143577	0.96114	DAESC-Mix	N=10	2 eQTLs	0.143577	0.786994
0.143577	0.963731	DAESC-Mix	N=10	2 eQTLs	0.143577	0.798331
0.143577	0.966321	DAESC-Mix	N=10	2 eQTLs	0.143577	0.809999
0.141058	0.966321	DAESC-Mix	N=10	2 eQTLs	0.141058	0.80726
0.138539	0.966321	DAESC-Mix	N=10	2 eQTLs	0.138539	0.804441
0.13602	0.966321	DAESC-Mix	N=10	2 eQTLs	0.13602	0.801538
0.133501	0.966321	DAESC-Mix	N=10	2 eQTLs	0.133501	0.798548
0.133501	0.968912	DAESC-Mix	N=10	2 eQTLs	0.133501	0.811117
0.130982	0.968912	DAESC-Mix	N=10	2 eQTLs	0.130982	0.808182
0.128463	0.968912	DAESC-Mix	N=10	2 eQTLs	0.128463	0.805153
0.125945	0.968912	DAESC-Mix	N=10	2 eQTLs	0.125945	0.802028
0.123426	0.968912	DAESC-Mix	N=10	2 eQTLs	0.123426	0.798801
0.120907	0.968912	DAESC-Mix	N=10	2 eQTLs	0.120907	0.795466
0.118388	0.968912	DAESC-Mix	N=10	2 eQTLs	0.118388	0.79202
0.115869	0.968912	DAESC-Mix	N=10	2 eQTLs	0.115869	0.788455
0.11335	0.968912	DAESC-Mix	N=10	2 eQTLs	0.11335	0.784766
0.110831	0.968912	DAESC-Mix	N=10	2 eQTLs	0.110831	0.780945
0.110831	0.971503	DAESC-Mix	N=10	2 eQTLs	0.110831	0.795466
0.108312	0.971503	DAESC-Mix	N=10	2 eQTLs	0.108312	0.7917
0.105793	0.971503	DAESC-Mix	N=10	2 eQTLs	0.105793	0.787793
0.105793	0.974093	DAESC-Mix	N=10	2 eQTLs	0.105793	0.80329
0.103275	0.974093	DAESC-Mix	N=10	2 eQTLs	0.103275	0.799454
0.103275	0.976684	DAESC-Mix	N=10	2 eQTLs	0.103275	0.815815
0.103275	0.979275	DAESC-Mix	N=10	2 eQTLs	0.103275	0.83286
0.100756	0.979275	DAESC-Mix	N=10	2 eQTLs	0.100756	0.829394
0.0982368	0.979275	DAESC-Mix	N=10	2 eQTLs	0.0982368	0.825782
0.0957179	0.979275	DAESC-Mix	N=10	2 eQTLs	0.0957179	0.822013
0.093199	0.979275	DAESC-Mix	N=10	2 eQTLs	0.093199	0.818078
0.0906801	0.979275	DAESC-Mix	N=10	2 eQTLs	0.0906801	0.813964
0.0881612	0.979275	DAESC-Mix	N=10	2 eQTLs	0.0881612	0.809661
0.0856423	0.979275	DAESC-Mix	N=10	2 eQTLs	0.0856423	0.805153
0.0856423	0.981865	DAESC-Mix	N=10	2 eQTLs	0.0856423	0.825253
0.0831234	0.981865	DAESC-Mix	N=10	2 eQTLs	0.0831234	0.820906
0.0831234	0.984456	DAESC-Mix	N=10	2 eQTLs	0.0831234	0.84246
0.0806045	0.984456	DAESC-Mix	N=10	2 eQTLs	0.0806045	0.838333
0.0780856	0.984456	DAESC-Mix	N=10	2 eQTLs	0.0780856	0.833984
0.0755668	0.984456	DAESC-Mix	N=10	2 eQTLs	0.0755668	0.829394
0.0730479	0.984456	DAESC-Mix	N=10	2 eQTLs	0.0730479	0.824543
0.070529	0.984456	DAESC-Mix	N=10	2 eQTLs	0.070529	0.819409
0.0680101	0.984456	DAESC-Mix	N=10	2 eQTLs	0.0680101	0.813964
0.0654912	0.984456	DAESC-Mix	N=10	2 eQTLs	0.0654912	0.808182
0.0629723	0.984456	DAESC-Mix	N=10	2 eQTLs	0.0629723	0.802028
0.0604534	0.984456	DAESC-Mix	N=10	2 eQTLs	0.0604534	0.795466
0.0604534	0.987047	DAESC-Mix	N=10	2 eQTLs	0.0604534	0.82354
0.0604534	0.989637	DAESC-Mix	N=10	2 eQTLs	0.0604534	0.853668
0.0604534	0.992228	DAESC-Mix	N=10	2 eQTLs	0.0604534	0.886083
0.0604534	0.994819	DAESC-Mix	N=10	2 eQTLs	0.0604534	0.921058
0.0579345	0.994819	DAESC-Mix	N=10	2 eQTLs	0.0579345	0.917907
0.0554156	0.994819	DAESC-Mix	N=10	2 eQTLs	0.0554156	0.914495
0.0528967	0.994819	DAESC-Mix	N=10	2 eQTLs	0.0528967	0.910787
0.0503778	0.994819	DAESC-Mix	N=10	2 eQTLs	0.0503778	0.906742
0.0478589	0.994819	DAESC-Mix	N=10	2 eQTLs	0.0478589	0.902313
0.0453401	0.994819	DAESC-Mix	N=10	2 eQTLs	0.0453401	0.897443
0.0428212	0.994819	DAESC-Mix	N=10	2 eQTLs	0.0428212	0.892061
0.0403023	0.994819	DAESC-Mix	N=10	2 eQTLs	0.0403023	0.886083
0.0377834	0.994819	DAESC-Mix	N=10	2 eQTLs	0.0377834	0.879405
0.0377834	0.997409	DAESC-Mix	N=10	2 eQTLs	0.0377834	0.935833
0.0352645	0.997409	DAESC-Mix	N=10	2 eQTLs	0.0352645	0.931564
0.0327456	0.997409	DAESC-Mix	N=10	2 eQTLs	0.0327456	0.926685
0.0302267	0.997409	DAESC-Mix	N=10	2 eQTLs	0.0302267	0.921058
0.0277078	0.997409	DAESC-Mix	N=10	2 eQTLs	0.0277078	0.914495
0.0251889	0.997409	DAESC-Mix	N=10	2 eQTLs	0.0251889	0.906742
0.02267	0.997409	DAESC-Mix	N=10	2 eQTLs	0.02267	0.897443
0.02267	1	DAESC-Mix	N=10	2 eQTLs	0.02267	1
0.0201511	1	DAESC-Mix	N=10	2 eQTLs	0.0201511	1
0.0176322	1	DAESC-Mix	N=10	2 eQTLs	0.0176322	1
0.0151134	1	DAESC-Mix	N=10	2 eQTLs	0.0151134	1
0.0125945	1	DAESC-Mix	N=10	2 eQTLs	0.0125945	1
0.0100756	1	DAESC-Mix	N=10	2 eQTLs	0.0100756	1
0.00755668	1	DAESC-Mix	N=10	2 eQTLs	0.00755668	1
0.00503778	1	DAESC-Mix	N=10	2 eQTLs	0.00503778	1
0.00251889	1	DAESC-Mix	N=10	2 eQTLs	0.00251889	1
0	1	DAESC-Mix	N=10	2 eQTLs	0	NA
1	0	GLMM	N=10	2 eQTLs	1	0.5
1	0.00259067	GLMM	N=10	2 eQTLs	1	0.500649
1	0.00518135	GLMM	N=10	2 eQTLs	1	0.501299
1	0.00777202	GLMM	N=10	2 eQTLs	1	0.501951
0.997481	0.00777202	GLMM	N=10	2 eQTLs	0.997481	0.50132
0.994962	0.00777202	GLMM	N=10	2 eQTLs	0.994962	0.500688
0.992443	0.00777202	GLMM	N=10	2 eQTLs	0.992443	0.500054
0.992443	0.0103627	GLMM	N=10	2 eQTLs	0.992443	0.500708
0.992443	0.0129534	GLMM	N=10	2 eQTLs	0.992443	0.501363
0.992443	0.015544	GLMM	N=10	2 eQTLs	0.992443	0.50202
0.989924	0.015544	GLMM	N=10	2 eQTLs	0.989924	0.501385
0.987406	0.015544	GLMM	N=10	2 eQTLs	0.987406	0.500748
0.984887	0.015544	GLMM	N=10	2 eQTLs	0.984887	0.500109
0.982368	0.015544	GLMM	N=10	2 eQTLs	0.982368	0.499469
0.982368	0.0181347	GLMM	N=10	2 eQTLs	0.982368	0.500128
0.979849	0.0181347	GLMM	N=10	2 eQTLs	0.979849	0.499486
0.979849	0.0207254	GLMM	N=10	2 eQTLs	0.979849	0.500147
0.97733	0.0207254	GLMM	N=10	2 eQTLs	0.97733	0.499503
0.97733	0.0233161	GLMM	N=10	2 eQTLs	0.97733	0.500165
0.97733	0.0259067	GLMM	N=10	2 eQTLs	0.97733	0.500829
0.974811	0.0259067	GLMM	N=10	2 eQTLs	0.974811	0.500184
0.974811	0.0284974	GLMM	N=10	2 eQTLs	0.974811	0.50085
0.974811	0.0310881	GLMM	N=10	2 eQTLs	0.974811	0.501517
0.974811	0.0336788	GLMM	N=10	2 eQTLs	0.974811	0.502187
0.972292	0.0336788	GLMM	N=10	2 eQTLs	0.972292	0.50154
0.969773	0.0336788	GLMM	N=10	2 eQTLs	0.969773	0.500891
0.967254	0.0336788	GLMM	N=10	2 eQTLs	0.967254	0.500241
0.967254	0.0362694	GLMM	N=10	2 eQTLs	0.967254	0.500912
0.964736	0.0362694	GLMM	N=10	2 eQTLs	0.964736	0.500261
0.964736	0.0388601	GLMM	N=10	2 eQTLs	0.964736	0.500934
0.962217	0.0388601	GLMM	N=10	2 eQTLs	0.962217	0.50028
0.962217	0.0414508	GLMM	N=10	2 eQTLs	0.962217	0.500955
0.962217	0.0440415	GLMM	N=10	2 eQTLs	0.962217	0.501631
0.959698	0.0440415	GLMM	N=10	2 eQTLs	0.959698	0.500976
0.959698	0.0466321	GLMM	N=10	2 eQTLs	0.959698	0.501654
0.959698	0.0492228	GLMM	N=10	2 eQTLs	0.959698	0.502335
0.959698	0.0518135	GLMM	N=10	2 eQTLs	0.959698	0.503017
0.957179	0.0518135	GLMM	N=10	2 eQTLs	0.957179	0.50236
0.95466	0.0518135	GLMM	N=10	2 eQTLs	0.95466	0.501701
0.952141	0.0518135	GLMM	N=10	2 eQTLs	0.952141	0.50104
0.949622	0.0518135	GLMM	N=10	2 eQTLs	0.949622	0.500378
0.947103	0.0518135	GLMM	N=10	2 eQTLs	0.947103	0.499714
0.944584	0.0518135	GLMM	N=10	2 eQTLs	0.944584	0.499048
0.942065	0.0518135	GLMM	N=10	2 eQTLs	0.942065	0.498381
0.942065	0.0544041	GLMM	N=10	2 eQTLs	0.942065	0.499065
0.939547	0.0544041	GLMM	N=10	2 eQTLs	0.939547	0.498396
0.939547	0.0569948	GLMM	N=10	2 eQTLs	0.939547	0.499081
0.937028	0.0569948	GLMM	N=10	2 eQTLs	0.937028	0.49841
0.934509	0.0569948	GLMM	N=10	2 eQTLs	0.934509	0.497737
0.934509	0.0595855	GLMM	N=10	2 eQTLs	0.934509	0.498425
0.93199	0.0595855	GLMM	N=10	2 eQTLs	0.93199	0.49775
0.93199	0.0621762	GLMM	N=10	2 eQTLs	0.93199	0.49844
0.93199	0.0647668	GLMM	N=10	2 eQTLs	0.93199	0.499132
0.929471	0.0647668	GLMM	N=10	2 eQTLs	0.929471	0.498455
0.929471	0.0673575	GLMM	N=10	2 eQTLs	0.929471	0.499148
0.929471	0.0699482	GLMM	N=10	2 eQTLs	0.929471	0.499844
0.926952	0.0699482	GLMM	N=10	2 eQTLs	0.926952	0.499165
0.924433	0.0699482	GLMM	N=10	2 eQTLs	0.924433	0.498485
0.924433	0.0725389	GLMM	N=10	2 eQTLs	0.924433	0.499182
0.921914	0.0725389	GLMM	N=10	2 eQTLs	0.921914	0.4985
0.919395	0.0725389	GLMM	N=10	2 eQTLs	0.919395	0.497816
0.919395	0.0751295	GLMM	N=10	2 eQTLs	0.919395	0.498516
0.919395	0.0777202	GLMM	N=10	2 eQTLs	0.919395	0.499217
0.916877	0.0777202	GLMM	N=10	2 eQTLs	0.916877	0.498531
0.916877	0.0803109	GLMM	N=10	2 eQTLs	0.916877	0.499234
0.916877	0.0829016	GLMM	N=10	2 eQTLs	0.916877	0.49994
0.916877	0.0854922	GLMM	N=10	2 eQTLs	0.916877	0.500647
0.914358	0.0854922	GLMM	N=10	2 eQTLs	0.914358	0.499959
0.914358	0.0880829	GLMM	N=10	2 eQTLs	0.914358	0.500668
0.914358	0.0906736	GLMM	N=10	2 eQTLs	0.914358	0.501379
0.914358	0.0932642	GLMM	N=10	2 eQTLs	0.914358	0.502093
0.911839	0.0932642	GLMM	N=10	2 eQTLs	0.911839	0.501403
0.911839	0.0958549	GLMM	N=10	2 eQTLs	0.911839	0.502118
0.911839	0.0984456	GLMM	N=10	2 eQTLs	0.911839	0.502836
0.911839	0.101036	GLMM	N=10	2 eQTLs	0.911839	0.503555
0.911839	0.103627	GLMM	N=10	2 eQTLs	0.911839	0.504277
0.911839	0.106218	GLMM	N=10	2 eQTLs	0.911839	0.505
0.911839	0.108808	GLMM	N=10	2 eQTLs	0.911839	0.505726
0.911839	0.111399	GLMM	N=10	2 eQTLs	0.911839	0.506453
0.90932	0.111399	GLMM	N=10	2 eQTLs	0.90932	0.505762
0.906801	0.111399	GLMM	N=10	2 eQTLs	0.906801	0.505068
0.904282	0.111399	GLMM	N=10	2 eQTLs	0.904282	0.504373
0.901763	0.111399	GLMM	N=10	2 eQTLs	0.901763	0.503676
0.901763	0.11399	GLMM	N=10	2 eQTLs	0.901763	0.504406
0.899244	0.11399	GLMM	N=10	2 eQTLs	0.899244	0.503706
0.899244	0.11658	GLMM	N=10	2 eQTLs	0.899244	0.504438
0.899244	0.119171	GLMM	N=10	2 eQTLs	0.899244	0.505173
0.899244	0.121762	GLMM	N=10	2 eQTLs	0.899244	0.505909
0.899244	0.124352	GLMM	N=10	2 eQTLs	0.899244	0.506647
0.899244	0.126943	GLMM	N=10	2 eQTLs	0.899244	0.507388
0.896725	0.126943	GLMM	N=10	2 eQTLs	0.896725	0.506687
0.894207	0.126943	GLMM	N=10	2 eQTLs	0.894207	0.505984
0.894207	0.129534	GLMM	N=10	2 eQTLs	0.894207	0.506727
0.891688	0.129534	GLMM	N=10	2 eQTLs	0.891688	0.506021
0.889169	0.129534	GLMM	N=10	2 eQTLs	0.889169	0.505314
0.88665	0.129534	GLMM	N=10	2 eQTLs	0.88665	0.504605
0.88665	0.132124	GLMM	N=10	2 eQTLs	0.88665	0.50535
0.88665	0.134715	GLMM	N=10	2 eQTLs	0.88665	0.506098
0.88665	0.137306	GLMM	N=10	2 eQTLs	0.88665	0.506847
0.88665	0.139896	GLMM	N=10	2 eQTLs	0.88665	0.507599
0.88665	0.142487	GLMM	N=10	2 eQTLs	0.88665	0.508353
0.88665	0.145078	GLMM	N=10	2 eQTLs	0.88665	0.509109
0.884131	0.145078	GLMM	N=10	2 eQTLs	0.884131	0.508398
0.881612	0.145078	GLMM	N=10	2 eQTLs	0.881612	0.507685
0.881612	0.147668	GLMM	N=10	2 eQTLs	0.881612	0.508443
0.881612	0.150259	GLMM	N=10	2 eQTLs	0.881612	0.509204
0.881612	0.15285	GLMM	N=10	2 eQTLs	0.881612	0.509967
0.879093	0.15285	GLMM	N=10	2 eQTLs	0.879093	0.509252
0.879093	0.15544	GLMM	N=10	2 eQTLs	0.879093	0.510018
0.879093	0.158031	GLMM	N=10	2 eQTLs	0.879093	0.510785
0.879093	0.160622	GLMM	N=10	2 eQTLs	0.879093	0.511555
0.876574	0.160622	GLMM	N=10	2 eQTLs	0.876574	0.510838
0.876574	0.163212	GLMM	N=10	2 eQTLs	0.876574	0.511611
0.876574	0.165803	GLMM	N=10	2 eQTLs	0.876574	0.512385
0.874055	0.165803	GLMM	N=10	2 eQTLs	0.874055	0.511666
0.871537	0.165803	GLMM	N=10	2 eQTLs	0.871537	0.510945
0.869018	0.165803	GLMM	N=10	2 eQTLs	0.869018	0.510222
0.869018	0.168394	GLMM	N=10	2 eQTLs	0.869018	0.510999
0.869018	0.170984	GLMM	N=10	2 eQTLs	0.869018	0.511779
0.866499	0.170984	GLMM	N=10	2 eQTLs	0.866499	0.511054
0.86398	0.170984	GLMM	N=10	2 eQTLs	0.86398	0.510326
0.861461	0.170984	GLMM	N=10	2 eQTLs	0.861461	0.509597
0.861461	0.173575	GLMM	N=10	2 eQTLs	0.861461	0.510379
0.861461	0.176166	GLMM	N=10	2 eQTLs	0.861461	0.511163
0.858942	0.176166	GLMM	N=10	2 eQTLs	0.858942	0.510432
0.856423	0.176166	GLMM	N=10	2 eQTLs	0.856423	0.509698
0.853904	0.176166	GLMM	N=10	2 eQTLs	0.853904	0.508961
0.853904	0.178756	GLMM	N=10	2 eQTLs	0.853904	0.509749
0.851385	0.178756	GLMM	N=10	2 eQTLs	0.851385	0.50901
0.851385	0.181347	GLMM	N=10	2 eQTLs	0.851385	0.5098
0.851385	0.183938	GLMM	N=10	2 eQTLs	0.851385	0.510592
0.851385	0.186528	GLMM	N=10	2 eQTLs	0.851385	0.511387
0.848866	0.186528	GLMM	N=10	2 eQTLs	0.848866	0.510646
0.846348	0.186528	GLMM	N=10	2 eQTLs	0.846348	0.509904
0.843829	0.186528	GLMM	N=10	2 eQTLs	0.843829	0.509159
0.843829	0.189119	GLMM	N=10	2 eQTLs	0.843829	0.509956
0.84131	0.189119	GLMM	N=10	2 eQTLs	0.84131	0.509209
0.84131	0.19171	GLMM	N=10	2 eQTLs	0.84131	0.510008
0.84131	0.194301	GLMM	N=10	2 eQTLs	0.84131	0.510811
0.84131	0.196891	GLMM	N=10	2 eQTLs	0.84131	0.511615
0.84131	0.199482	GLMM	N=10	2 eQTLs	0.84131	0.512423
0.84131	0.202073	GLMM	N=10	2 eQTLs	0.84131	0.513232
0.838791	0.202073	GLMM	N=10	2 eQTLs	0.838791	0.512483
0.836272	0.202073	GLMM	N=10	2 eQTLs	0.836272	0.511732
0.833753	0.202073	GLMM	N=10	2 eQTLs	0.833753	0.510978
0.833753	0.204663	GLMM	N=10	2 eQTLs	0.833753	0.511791
0.831234	0.204663	GLMM	N=10	2 eQTLs	0.831234	0.511035
0.831234	0.207254	GLMM	N=10	2 eQTLs	0.831234	0.51185
0.831234	0.209845	GLMM	N=10	2 eQTLs	0.831234	0.512668
0.831234	0.212435	GLMM	N=10	2 eQTLs	0.831234	0.513488
0.831234	0.215026	GLMM	N=10	2 eQTLs	0.831234	0.514311
0.828715	0.215026	GLMM	N=10	2 eQTLs	0.828715	0.513553
0.826196	0.215026	GLMM	N=10	2 eQTLs	0.826196	0.512793
0.823678	0.215026	GLMM	N=10	2 eQTLs	0.823678	0.51203
0.823678	0.217617	GLMM	N=10	2 eQTLs	0.823678	0.512856
0.821159	0.217617	GLMM	N=10	2 eQTLs	0.821159	0.512091
0.81864	0.217617	GLMM	N=10	2 eQTLs	0.81864	0.511323
0.81864	0.220207	GLMM	N=10	2 eQTLs	0.81864	0.512152
0.81864	0.222798	GLMM	N=10	2 eQTLs	0.81864	0.512983
0.816121	0.222798	GLMM	N=10	2 eQTLs	0.816121	0.512213
0.813602	0.222798	GLMM	N=10	2 eQTLs	0.813602	0.511441
0.811083	0.222798	GLMM	N=10	2 eQTLs	0.811083	0.510666
0.811083	0.225389	GLMM	N=10	2 eQTLs	0.811083	0.5115
0.811083	0.227979	GLMM	N=10	2 eQTLs	0.811083	0.512337
0.811083	0.23057	GLMM	N=10	2 eQTLs	0.811083	0.513177
0.808564	0.23057	GLMM	N=10	2 eQTLs	0.808564	0.5124
0.806045	0.23057	GLMM	N=10	2 eQTLs	0.806045	0.51162
0.803526	0.23057	GLMM	N=10	2 eQTLs	0.803526	0.510838
0.801008	0.23057	GLMM	N=10	2 eQTLs	0.801008	0.510054
0.798489	0.23057	GLMM	N=10	2 eQTLs	0.798489	0.509267
0.79597	0.23057	GLMM	N=10	2 eQTLs	0.79597	0.508477
0.79597	0.233161	GLMM	N=10	2 eQTLs	0.79597	0.50932
0.793451	0.233161	GLMM	N=10	2 eQTLs	0.793451	0.508528
0.793451	0.235751	GLMM	N=10	2 eQTLs	0.793451	0.509373
0.793451	0.238342	GLMM	N=10	2 eQTLs	0.793451	0.510222
0.790932	0.238342	GLMM	N=10	2 eQTLs	0.790932	0.509427
0.790932	0.240933	GLMM	N=10	2 eQTLs	0.790932	0.510279
0.788413	0.240933	GLMM	N=10	2 eQTLs	0.788413	0.509482
0.788413	0.243523	GLMM	N=10	2 eQTLs	0.788413	0.510336
0.785894	0.243523	GLMM	N=10	2 eQTLs	0.785894	0.509536
0.785894	0.246114	GLMM	N=10	2 eQTLs	0.785894	0.510394
0.785894	0.248705	GLMM	N=10	2 eQTLs	0.785894	0.511254
0.785894	0.251295	GLMM	N=10	2 eQTLs	0.785894	0.512117
0.783375	0.251295	GLMM	N=10	2 eQTLs	0.783375	0.511315
0.783375	0.253886	GLMM	N=10	2 eQTLs	0.783375	0.512181
0.780856	0.253886	GLMM	N=10	2 eQTLs	0.780856	0.511376
0.778338	0.253886	GLMM	N=10	2 eQTLs	0.778338	0.510569
0.775819	0.253886	GLMM	N=10	2 eQTLs	0.775819	0.509759
0.775819	0.256477	GLMM	N=10	2 eQTLs	0.775819	0.510628
0.775819	0.259067	GLMM	N=10	2 eQTLs	0.775819	0.5115
0.775819	0.261658	GLMM	N=10	2 eQTLs	0.775819	0.512375
0.775819	0.264249	GLMM	N=10	2 eQTLs	0.775819	0.513254
0.775819	0.266839	GLMM	N=10	2 eQTLs	0.775819	0.514135
0.775819	0.26943	GLMM	N=10	2 eQTLs	0.775819	0.515019
0.775819	0.272021	GLMM	N=10	2 eQTLs	0.775819	0.515906
0.775819	0.274611	GLMM	N=10	2 eQTLs	0.775819	0.516796
0.775819	0.277202	GLMM	N=10	2 eQTLs	0.775819	0.51769
0.775819	0.279793	GLMM	N=10	2 eQTLs	0.775819	0.518586
0.7733	0.279793	GLMM	N=10	2 eQTLs	0.7733	0.517774
0.7733	0.282383	GLMM	N=10	2 eQTLs	0.7733	0.518674
0.770781	0.282383	GLMM	N=10	2 eQTLs	0.770781	0.51786
0.770781	0.284974	GLMM	N=10	2 eQTLs	0.770781	0.518763
0.770781	0.287565	GLMM	N=10	2 eQTLs	0.770781	0.519669
0.768262	0.287565	GLMM	N=10	2 eQTLs	0.768262	0.518852
0.768262	0.290155	GLMM	N=10	2 eQTLs	0.768262	0.519761
0.768262	0.292746	GLMM	N=10	2 eQTLs	0.768262	0.520673
0.765743	0.292746	GLMM	N=10	2 eQTLs	0.765743	0.519854
0.763224	0.292746	GLMM	N=10	2 eQTLs	0.763224	0.519031
0.763224	0.295337	GLMM	N=10	2 eQTLs	0.763224	0.519947
0.763224	0.297927	GLMM	N=10	2 eQTLs	0.763224	0.520867
0.760705	0.297927	GLMM	N=10	2 eQTLs	0.760705	0.520042
0.760705	0.300518	GLMM	N=10	2 eQTLs	0.760705	0.520964
0.758186	0.300518	GLMM	N=10	2 eQTLs	0.758186	0.520136
0.758186	0.303109	GLMM	N=10	2 eQTLs	0.758186	0.521063
0.755668	0.303109	GLMM	N=10	2 eQTLs	0.755668	0.520232
0.753149	0.303109	GLMM	N=10	2 eQTLs	0.753149	0.519399
0.75063	0.303109	GLMM	N=10	2 eQTLs	0.75063	0.518562
0.748111	0.303109	GLMM	N=10	2 eQTLs	0.748111	0.517723
0.748111	0.305699	GLMM	N=10	2 eQTLs	0.748111	0.518653
0.748111	0.30829	GLMM	N=10	2 eQTLs	0.748111	0.519586
0.745592	0.30829	GLMM	N=10	2 eQTLs	0.745592	0.518744
0.743073	0.30829	GLMM	N=10	2 eQTLs	0.743073	0.517899
0.740554	0.30829	GLMM	N=10	2 eQTLs	0.740554	0.517051
0.740554	0.310881	GLMM	N=10	2 eQTLs	0.740554	0.517988
0.738035	0.310881	GLMM	N=10	2 eQTLs	0.738035	0.517138
0.735516	0.310881	GLMM	N=10	2 eQTLs	0.735516	0.516284
0.732997	0.310881	GLMM	N=10	2 eQTLs	0.732997	0.515427
0.730479	0.310881	GLMM	N=10	2 eQTLs	0.730479	0.514567
0.72796	0.310881	GLMM	N=10	2 eQTLs	0.72796	0.513704
0.72796	0.313472	GLMM	N=10	2 eQTLs	0.72796	0.514645
0.725441	0.313472	GLMM	N=10	2 eQTLs	0.725441	0.513779
0.725441	0.316062	GLMM	N=10	2 eQTLs	0.725441	0.514724
0.725441	0.318653	GLMM	N=10	2 eQTLs	0.725441	0.515672
0.725441	0.321244	GLMM	N=10	2 eQTLs	0.725441	0.516623
0.725441	0.323834	GLMM	N=10	2 eQTLs	0.725441	0.517578
0.722922	0.323834	GLMM	N=10	2 eQTLs	0.722922	0.516709
0.722922	0.326425	GLMM	N=10	2 eQTLs	0.722922	0.517668
0.722922	0.329016	GLMM	N=10	2 eQTLs	0.722922	0.51863
0.722922	0.331606	GLMM	N=10	2 eQTLs	0.722922	0.519596
0.722922	0.334197	GLMM	N=10	2 eQTLs	0.722922	0.520565
0.720403	0.334197	GLMM	N=10	2 eQTLs	0.720403	0.519694
0.720403	0.336788	GLMM	N=10	2 eQTLs	0.720403	0.520667
0.717884	0.336788	GLMM	N=10	2 eQTLs	0.717884	0.519793
0.715365	0.336788	GLMM	N=10	2 eQTLs	0.715365	0.518915
0.712846	0.336788	GLMM	N=10	2 eQTLs	0.712846	0.518035
0.710327	0.336788	GLMM	N=10	2 eQTLs	0.710327	0.517151
0.710327	0.339378	GLMM	N=10	2 eQTLs	0.710327	0.518128
0.707809	0.339378	GLMM	N=10	2 eQTLs	0.707809	0.517241
0.70529	0.339378	GLMM	N=10	2 eQTLs	0.70529	0.516351
0.70529	0.341969	GLMM	N=10	2 eQTLs	0.70529	0.517332
0.702771	0.341969	GLMM	N=10	2 eQTLs	0.702771	0.516439
0.702771	0.34456	GLMM	N=10	2 eQTLs	0.702771	0.517424
0.700252	0.34456	GLMM	N=10	2 eQTLs	0.700252	0.516527
0.697733	0.34456	GLMM	N=10	2 eQTLs	0.697733	0.515627
0.697733	0.34715	GLMM	N=10	2 eQTLs	0.697733	0.516616
0.697733	0.349741	GLMM	N=10	2 eQTLs	0.697733	0.517609
0.695214	0.349741	GLMM	N=10	2 eQTLs	0.695214	0.516706
0.695214	0.352332	GLMM	N=10	2 eQTLs	0.695214	0.517703
0.695214	0.354922	GLMM	N=10	2 eQTLs	0.695214	0.518704
0.695214	0.357513	GLMM	N=10	2 eQTLs	0.695214	0.519708
0.695214	0.360104	GLMM	N=10	2 eQTLs	0.695214	0.520717
0.695214	0.362694	GLMM	N=10	2 eQTLs	0.695214	0.521729
0.695214	0.365285	GLMM	N=10	2 eQTLs	0.695214	0.522745
0.695214	0.367876	GLMM	N=10	2 eQTLs	0.695214	0.523766
0.695214	0.370466	GLMM	N=10	2 eQTLs	0.695214	0.52479
0.695214	0.373057	GLMM	N=10	2 eQTLs	0.695214	0.525818
0.695214	0.375648	GLMM	N=10	2 eQTLs	0.695214	0.52685
0.695214	0.378238	GLMM	N=10	2 eQTLs	0.695214	0.527887
0.695214	0.380829	GLMM	N=10	2 eQTLs	0.695214	0.528927
0.692695	0.380829	GLMM	N=10	2 eQTLs	0.692695	0.528023
0.692695	0.38342	GLMM	N=10	2 eQTLs	0.692695	0.529068
0.690176	0.38342	GLMM	N=10	2 eQTLs	0.690176	0.52816
0.690176	0.38601	GLMM	N=10	2 eQTLs	0.690176	0.529209
0.690176	0.388601	GLMM	N=10	2 eQTLs	0.690176	0.530262
0.687657	0.388601	GLMM	N=10	2 eQTLs	0.687657	0.529351
0.687657	0.391192	GLMM	N=10	2 eQTLs	0.687657	0.530409
0.685139	0.391192	GLMM	N=10	2 eQTLs	0.685139	0.529495
0.68262	0.391192	GLMM	N=10	2 eQTLs	0.68262	0.528577
0.680101	0.391192	GLMM	N=10	2 eQTLs	0.680101	0.527656
0.677582	0.391192	GLMM	N=10	2 eQTLs	0.677582	0.526731
0.675063	0.391192	GLMM	N=10	2 eQTLs	0.675063	0.525803
0.675063	0.393782	GLMM	N=10	2 eQTLs	0.675063	0.526866
0.675063	0.396373	GLMM	N=10	2 eQTLs	0.675063	0.527933
0.675063	0.398964	GLMM	N=10	2 eQTLs	0.675063	0.529005
0.675063	0.401554	GLMM	N=10	2 eQTLs	0.675063	0.530081
0.672544	0.401554	GLMM	N=10	2 eQTLs	0.672544	0.52915
0.672544	0.404145	GLMM	N=10	2 eQTLs	0.672544	0.530231
0.672544	0.406736	GLMM	N=10	2 eQTLs	0.672544	0.531316
0.670025	0.406736	GLMM	N=10	2 eQTLs	0.670025	0.530381
0.667506	0.406736	GLMM	N=10	2 eQTLs	0.667506	0.529443
0.664987	0.406736	GLMM	N=10	2 eQTLs	0.664987	0.528501
0.662469	0.406736	GLMM	N=10	2 eQTLs	0.662469	0.527555
0.65995	0.406736	GLMM	N=10	2 eQTLs	0.65995	0.526606
0.65995	0.409326	GLMM	N=10	2 eQTLs	0.65995	0.527697
0.65995	0.411917	GLMM	N=10	2 eQTLs	0.65995	0.528792
0.65995	0.414508	GLMM	N=10	2 eQTLs	0.65995	0.529892
0.657431	0.414508	GLMM	N=10	2 eQTLs	0.657431	0.528939
0.657431	0.417098	GLMM	N=10	2 eQTLs	0.657431	0.530044
0.657431	0.419689	GLMM	N=10	2 eQTLs	0.657431	0.531153
0.654912	0.419689	GLMM	N=10	2 eQTLs	0.654912	0.530197
0.654912	0.42228	GLMM	N=10	2 eQTLs	0.654912	0.531312
0.652393	0.42228	GLMM	N=10	2 eQTLs	0.652393	0.530352
0.652393	0.42487	GLMM	N=10	2 eQTLs	0.652393	0.531471
0.649874	0.42487	GLMM	N=10	2 eQTLs	0.649874	0.530508
0.647355	0.42487	GLMM	N=10	2 eQTLs	0.647355	0.529541
0.647355	0.427461	GLMM	N=10	2 eQTLs	0.647355	0.530665
0.644836	0.427461	GLMM	N=10	2 eQTLs	0.644836	0.529694
0.644836	0.430052	GLMM	N=10	2 eQTLs	0.644836	0.530824
0.642317	0.430052	GLMM	N=10	2 eQTLs	0.642317	0.529849
0.642317	0.432642	GLMM	N=10	2 eQTLs	0.642317	0.530983
0.639798	0.432642	GLMM	N=10	2 eQTLs	0.639798	0.530005
0.639798	0.435233	GLMM	N=10	2 eQTLs	0.639798	0.531145
0.639798	0.437824	GLMM	N=10	2 eQTLs	0.639798	0.53229
0.63728	0.437824	GLMM	N=10	2 eQTLs	0.63728	0.531307
0.634761	0.437824	GLMM	N=10	2 eQTLs	0.634761	0.530321
0.632242	0.437824	GLMM	N=10	2 eQTLs	0.632242	0.52933
0.629723	0.437824	GLMM	N=10	2 eQTLs	0.629723	0.528336
0.629723	0.440415	GLMM	N=10	2 eQTLs	0.629723	0.529487
0.629723	0.443005	GLMM	N=10	2 eQTLs	0.629723	0.530643
0.627204	0.443005	GLMM	N=10	2 eQTLs	0.627204	0.529644
0.624685	0.443005	GLMM	N=10	2 eQTLs	0.624685	0.528642
0.622166	0.443005	GLMM	N=10	2 eQTLs	0.622166	0.527635
0.619647	0.443005	GLMM	N=10	2 eQTLs	0.619647	0.526623
0.617128	0.443005	GLMM	N=10	2 eQTLs	0.617128	0.525608
0.617128	0.445596	GLMM	N=10	2 eQTLs	0.617128	0.52677
0.61461	0.445596	GLMM	N=10	2 eQTLs	0.61461	0.525751
0.612091	0.445596	GLMM	N=10	2 eQTLs	0.612091	0.524726
0.612091	0.448187	GLMM	N=10	2 eQTLs	0.612091	0.525894
0.612091	0.450777	GLMM	N=10	2 eQTLs	0.612091	0.527068
0.609572	0.450777	GLMM	N=10	2 eQTLs	0.609572	0.52604
0.607053	0.450777	GLMM	N=10	2 eQTLs	0.607053	0.525007
0.604534	0.450777	GLMM	N=10	2 eQTLs	0.604534	0.52397
0.604534	0.453368	GLMM	N=10	2 eQTLs	0.604534	0.525149
0.602015	0.453368	GLMM	N=10	2 eQTLs	0.602015	0.524108
0.599496	0.453368	GLMM	N=10	2 eQTLs	0.599496	0.523062
0.596977	0.453368	GLMM	N=10	2 eQTLs	0.596977	0.522012
0.594458	0.453368	GLMM	N=10	2 eQTLs	0.594458	0.520956
0.594458	0.455959	GLMM	N=10	2 eQTLs	0.594458	0.522142
0.594458	0.458549	GLMM	N=10	2 eQTLs	0.594458	0.523333
0.594458	0.46114	GLMM	N=10	2 eQTLs	0.594458	0.524529
0.594458	0.463731	GLMM	N=10	2 eQTLs	0.594458	0.525731
0.594458	0.466321	GLMM	N=10	2 eQTLs	0.594458	0.526938
0.59194	0.466321	GLMM	N=10	2 eQTLs	0.59194	0.525879
0.59194	0.468912	GLMM	N=10	2 eQTLs	0.59194	0.527093
0.589421	0.468912	GLMM	N=10	2 eQTLs	0.589421	0.52603
0.589421	0.471503	GLMM	N=10	2 eQTLs	0.589421	0.527249
0.586902	0.471503	GLMM	N=10	2 eQTLs	0.586902	0.526181
0.584383	0.471503	GLMM	N=10	2 eQTLs	0.584383	0.525108
0.581864	0.471503	GLMM	N=10	2 eQTLs	0.581864	0.524031
0.579345	0.471503	GLMM	N=10	2 eQTLs	0.579345	0.522949
0.579345	0.474093	GLMM	N=10	2 eQTLs	0.579345	0.524175
0.576826	0.474093	GLMM	N=10	2 eQTLs	0.576826	0.523088
0.574307	0.474093	GLMM	N=10	2 eQTLs	0.574307	0.521996
0.571788	0.474093	GLMM	N=10	2 eQTLs	0.571788	0.520899
0.56927	0.474093	GLMM	N=10	2 eQTLs	0.56927	0.519797
0.566751	0.474093	GLMM	N=10	2 eQTLs	0.566751	0.51869
0.566751	0.476684	GLMM	N=10	2 eQTLs	0.566751	0.519923
0.564232	0.476684	GLMM	N=10	2 eQTLs	0.564232	0.518811
0.564232	0.479275	GLMM	N=10	2 eQTLs	0.564232	0.52005
0.564232	0.481865	GLMM	N=10	2 eQTLs	0.564232	0.521295
0.564232	0.484456	GLMM	N=10	2 eQTLs	0.564232	0.522545
0.564232	0.487047	GLMM	N=10	2 eQTLs	0.564232	0.523802
0.564232	0.489637	GLMM	N=10	2 eQTLs	0.564232	0.525065
0.564232	0.492228	GLMM	N=10	2 eQTLs	0.564232	0.526334
0.564232	0.494819	GLMM	N=10	2 eQTLs	0.564232	0.527609
0.561713	0.494819	GLMM	N=10	2 eQTLs	0.561713	0.526493
0.561713	0.497409	GLMM	N=10	2 eQTLs	0.561713	0.527775
0.559194	0.497409	GLMM	N=10	2 eQTLs	0.559194	0.526655
0.556675	0.497409	GLMM	N=10	2 eQTLs	0.556675	0.525529
0.556675	0.5	GLMM	N=10	2 eQTLs	0.556675	0.526818
0.554156	0.5	GLMM	N=10	2 eQTLs	0.554156	0.525687
0.554156	0.502591	GLMM	N=10	2 eQTLs	0.554156	0.526982
0.554156	0.505181	GLMM	N=10	2 eQTLs	0.554156	0.528284
0.551637	0.505181	GLMM	N=10	2 eQTLs	0.551637	0.527148
0.551637	0.507772	GLMM	N=10	2 eQTLs	0.551637	0.528456
0.549118	0.507772	GLMM	N=10	2 eQTLs	0.549118	0.527316
0.546599	0.507772	GLMM	N=10	2 eQTLs	0.546599	0.52617
0.544081	0.507772	GLMM	N=10	2 eQTLs	0.544081	0.525018
0.544081	0.510363	GLMM	N=10	2 eQTLs	0.544081	0.526334
0.544081	0.512953	GLMM	N=10	2 eQTLs	0.544081	0.527656
0.541562	0.512953	GLMM	N=10	2 eQTLs	0.541562	0.526499
0.541562	0.515544	GLMM	N=10	2 eQTLs	0.541562	0.527829
0.539043	0.515544	GLMM	N=10	2 eQTLs	0.539043	0.526667
0.539043	0.518135	GLMM	N=10	2 eQTLs	0.539043	0.528003
0.536524	0.518135	GLMM	N=10	2 eQTLs	0.536524	0.526836
0.536524	0.520725	GLMM	N=10	2 eQTLs	0.536524	0.528179
0.536524	0.523316	GLMM	N=10	2 eQTLs	0.536524	0.52953
0.536524	0.525907	GLMM	N=10	2 eQTLs	0.536524	0.530887
0.534005	0.525907	GLMM	N=10	2 eQTLs	0.534005	0.529715
0.531486	0.525907	GLMM	N=10	2 eQTLs	0.531486	0.528537
0.531486	0.528497	GLMM	N=10	2 eQTLs	0.531486	0.529902
0.531486	0.531088	GLMM	N=10	2 eQTLs	0.531486	0.531275
0.531486	0.533679	GLMM	N=10	2 eQTLs	0.531486	0.532654
0.528967	0.533679	GLMM	N=10	2 eQTLs	0.528967	0.531471
0.526448	0.533679	GLMM	N=10	2 eQTLs	0.526448	0.530283
0.526448	0.536269	GLMM	N=10	2 eQTLs	0.526448	0.53167
0.523929	0.536269	GLMM	N=10	2 eQTLs	0.523929	0.530476
0.523929	0.53886	GLMM	N=10	2 eQTLs	0.523929	0.531871
0.523929	0.541451	GLMM	N=10	2 eQTLs	0.523929	0.533273
0.521411	0.541451	GLMM	N=10	2 eQTLs	0.521411	0.532073
0.521411	0.544041	GLMM	N=10	2 eQTLs	0.521411	0.533484
0.521411	0.546632	GLMM	N=10	2 eQTLs	0.521411	0.534902
0.518892	0.546632	GLMM	N=10	2 eQTLs	0.518892	0.533697
0.518892	0.549223	GLMM	N=10	2 eQTLs	0.518892	0.535123
0.518892	0.551813	GLMM	N=10	2 eQTLs	0.518892	0.536556
0.518892	0.554404	GLMM	N=10	2 eQTLs	0.518892	0.537997
0.518892	0.556995	GLMM	N=10	2 eQTLs	0.518892	0.539446
0.516373	0.556995	GLMM	N=10	2 eQTLs	0.516373	0.538237
0.513854	0.556995	GLMM	N=10	2 eQTLs	0.513854	0.537022
0.511335	0.556995	GLMM	N=10	2 eQTLs	0.511335	0.5358
0.511335	0.559585	GLMM	N=10	2 eQTLs	0.511335	0.537258
0.511335	0.562176	GLMM	N=10	2 eQTLs	0.511335	0.538724
0.511335	0.564767	GLMM	N=10	2 eQTLs	0.511335	0.540199
0.511335	0.567358	GLMM	N=10	2 eQTLs	0.511335	0.541681
0.511335	0.569948	GLMM	N=10	2 eQTLs	0.511335	0.543172
0.508816	0.569948	GLMM	N=10	2 eQTLs	0.508816	0.541946
0.506297	0.569948	GLMM	N=10	2 eQTLs	0.506297	0.540714
0.503778	0.569948	GLMM	N=10	2 eQTLs	0.503778	0.539475
0.501259	0.569948	GLMM	N=10	2 eQTLs	0.501259	0.53823
0.498741	0.569948	GLMM	N=10	2 eQTLs	0.498741	0.536977
0.496222	0.569948	GLMM	N=10	2 eQTLs	0.496222	0.535718
0.496222	0.572539	GLMM	N=10	2 eQTLs	0.496222	0.537221
0.493703	0.572539	GLMM	N=10	2 eQTLs	0.493703	0.535955
0.491184	0.572539	GLMM	N=10	2 eQTLs	0.491184	0.534683
0.488665	0.572539	GLMM	N=10	2 eQTLs	0.488665	0.533404
0.486146	0.572539	GLMM	N=10	2 eQTLs	0.486146	0.532117
0.483627	0.572539	GLMM	N=10	2 eQTLs	0.483627	0.530824
0.481108	0.572539	GLMM	N=10	2 eQTLs	0.481108	0.529523
0.481108	0.57513	GLMM	N=10	2 eQTLs	0.481108	0.531037
0.478589	0.57513	GLMM	N=10	2 eQTLs	0.478589	0.52973
0.476071	0.57513	GLMM	N=10	2 eQTLs	0.476071	0.528415
0.473552	0.57513	GLMM	N=10	2 eQTLs	0.473552	0.527093
0.473552	0.57772	GLMM	N=10	2 eQTLs	0.473552	0.528617
0.473552	0.580311	GLMM	N=10	2 eQTLs	0.473552	0.53015
0.473552	0.582902	GLMM	N=10	2 eQTLs	0.473552	0.531692
0.473552	0.585492	GLMM	N=10	2 eQTLs	0.473552	0.533243
0.473552	0.588083	GLMM	N=10	2 eQTLs	0.473552	0.534803
0.473552	0.590674	GLMM	N=10	2 eQTLs	0.473552	0.536373
0.471033	0.590674	GLMM	N=10	2 eQTLs	0.471033	0.535046
0.468514	0.590674	GLMM	N=10	2 eQTLs	0.468514	0.533712
0.465995	0.590674	GLMM	N=10	2 eQTLs	0.465995	0.53237
0.465995	0.593264	GLMM	N=10	2 eQTLs	0.465995	0.53395
0.465995	0.595855	GLMM	N=10	2 eQTLs	0.465995	0.53554
0.465995	0.598446	GLMM	N=10	2 eQTLs	0.465995	0.537139
0.465995	0.601036	GLMM	N=10	2 eQTLs	0.465995	0.538748
0.465995	0.603627	GLMM	N=10	2 eQTLs	0.465995	0.540367
0.463476	0.603627	GLMM	N=10	2 eQTLs	0.463476	0.53902
0.463476	0.606218	GLMM	N=10	2 eQTLs	0.463476	0.540649
0.463476	0.608808	GLMM	N=10	2 eQTLs	0.463476	0.542288
0.460957	0.608808	GLMM	N=10	2 eQTLs	0.460957	0.540935
0.460957	0.611399	GLMM	N=10	2 eQTLs	0.460957	0.542585
0.460957	0.61399	GLMM	N=10	2 eQTLs	0.460957	0.544244
0.460957	0.61658	GLMM	N=10	2 eQTLs	0.460957	0.545914
0.460957	0.619171	GLMM	N=10	2 eQTLs	0.460957	0.547594
0.458438	0.619171	GLMM	N=10	2 eQTLs	0.458438	0.546236
0.455919	0.619171	GLMM	N=10	2 eQTLs	0.455919	0.54487
0.455919	0.621762	GLMM	N=10	2 eQTLs	0.455919	0.546563
0.453401	0.621762	GLMM	N=10	2 eQTLs	0.453401	0.545189
[truncated: 32,747 more rows]

## Sheet: Fig3a_umap
cell_name	UMAP_1	UMAP_2	stage
21843_1#10	4.72884	8.76336	mesendo
21843_1#100	-0.0764335	7.02498	mesendo
21843_1#101	1.46655	9.78245	mesendo
21843_1#102	4.0358	7.51854	mesendo
21843_1#103	3.62218	8.38912	mesendo
21843_1#105	3.17046	8.43537	mesendo
21843_1#106	0.416509	8.80363	mesendo
21843_1#107	3.44965	7.88492	mesendo
21843_1#108	3.50097	7.7195	mesendo
21843_1#109	0.780726	9.22154	mesendo
21843_1#11	4.57878	7.38995	mesendo
21843_1#110	0.326655	8.60741	mesendo
21843_1#111	3.24411	7.75933	mesendo
21843_1#112	3.47904	7.72356	mesendo
21843_1#113	-0.174328	7.05282	mesendo
21843_1#114	3.20097	7.80141	mesendo
21843_1#117	2.42158	7.81945	mesendo
21843_1#118	3.57663	8.26294	mesendo
21843_1#119	2.30521	7.4023	mesendo
21843_1#12	3.18334	7.70125	mesendo
21843_1#122	2.39334	9.89313	mesendo
21843_1#123	4.86487	9.63919	mesendo
21843_1#124	0.818933	6.93788	mesendo
21843_1#125	2.07496	10.0226	mesendo
21843_1#126	5.90199	8.57553	mesendo
21843_1#129	2.95367	8.46128	mesendo
21843_1#13	2.96104	7.90865	mesendo
21843_1#130	1.97842	10.4941	mesendo
21843_1#131	3.35934	7.91543	mesendo
21843_1#132	2.0314	10.7784	mesendo
21843_1#133	5.67459	9.22915	mesendo
21843_1#134	2.0025	11.0238	mesendo
21843_1#136	5.6417	8.94944	mesendo
21843_1#137	4.36716	7.73987	mesendo
21843_1#139	0.37716	8.98185	mesendo
21843_1#14	2.27287	6.75364	mesendo
21843_1#140	5.50436	8.92752	mesendo
21843_1#141	0.482532	8.46241	mesendo
21843_1#142	4.85194	9.50581	mesendo
21843_1#143	0.679768	8.28993	mesendo
21843_1#145	2.3226	7.77631	mesendo
21843_1#146	2.86151	8.03999	mesendo
21843_1#147	3.97052	8.39685	mesendo
21843_1#149	0.502151	9.27786	mesendo
21843_1#15	5.78276	7.9722	mesendo
21843_1#150	0.91409	9.47411	mesendo
21843_1#151	4.599	7.42095	mesendo
21843_1#153	3.83523	8.0034	mesendo
21843_1#155	0.194919	8.44195	mesendo
21843_1#156	0.381789	9.10263	mesendo
21843_1#157	0.981413	9.61184	mesendo
21843_1#158	5.21908	8.37763	mesendo
21843_1#159	1.60616	10.0006	mesendo
21843_1#16	1.16527	9.1027	mesendo
21843_1#161	0.752386	9.66942	mesendo
21843_1#162	3.30041	7.83374	mesendo
21843_1#163	3.93384	7.52204	mesendo
21843_1#165	0.909451	8.84478	mesendo
21843_1#166	1.63883	7.53547	mesendo
21843_1#167	1.63172	7.2679	mesendo
21843_1#169	4.61482	7.68483	mesendo
21843_1#170	3.27354	10.1212	mesendo
21843_1#172	4.62797	9.79412	mesendo
21843_1#173	3.10273	7.80888	mesendo
21843_1#175	3.51548	7.91163	mesendo
21843_1#176	3.87244	8.62218	mesendo
21843_1#177	3.81468	7.41007	mesendo
21843_1#178	4.80791	8.58004	mesendo
21843_1#179	3.36494	7.89855	mesendo
21843_1#18	1.25551	9.99933	mesendo
21843_1#180	2.56788	10.7339	mesendo
21843_1#181	3.00262	8.4586	mesendo
21843_1#182	6.99725	7.85404	mesendo
21843_1#183	4.08812	7.53915	mesendo
21843_1#184	5.76465	9.10612	mesendo
21843_1#185	0.349509	9.05731	mesendo
21843_1#186	2.5427	10.7521	mesendo
21843_1#189	3.35074	8.12539	mesendo
21843_1#19	4.59457	7.80261	mesendo
21843_1#190	2.24153	9.95907	mesendo
21843_1#191	0.481109	8.37741	mesendo
21843_1#194	4.81618	7.57051	mesendo
21843_1#195	0.432535	8.3052	mesendo
21843_1#197	4.35978	7.38191	mesendo
21843_1#198	0.469748	8.77207	mesendo
21843_1#199	0.757285	9.25999	mesendo
21843_1#2	0.730106	8.32	mesendo
21843_1#20	5.42011	7.95999	mesendo
21843_1#200	0.697693	9.1724	mesendo
21843_1#201	2.71947	7.10491	mesendo
21843_1#202	2.19773	6.42764	mesendo
21843_1#203	0.398336	8.79013	mesendo
21843_1#204	0.896431	9.64075	mesendo
21843_1#206	3.49268	8.25359	mesendo
21843_1#207	4.30748	7.73156	mesendo
21843_1#208	0.344265	9.00508	mesendo
21843_1#209	0.796584	5.75401	mesendo
21843_1#21	1.07074	9.13129	mesendo
21843_1#210	0.500424	8.84428	mesendo
21843_1#211	0.416656	9.11935	mesendo
21843_1#212	0.607554	9.03762	mesendo
21843_1#215	0.532163	8.39665	mesendo
21843_1#217	0.973079	8.71083	unspecified
21843_1#218	5.91825	7.44922	mesendo
21843_1#22	0.944027	9.50625	mesendo
21843_1#222	5.78103	8.11288	mesendo
21843_1#223	2.87871	7.88399	mesendo
21843_1#224	1.36454	10.1486	mesendo
21843_1#225	2.38714	6.69526	mesendo
21843_1#226	5.78992	8.76793	mesendo
21843_1#227	3.46212	8.22392	mesendo
21843_1#228	5.8246	8.65993	mesendo
21843_1#229	-3.20931	-1.70554	mesendo
21843_1#230	5.77936	7.30716	mesendo
21843_1#231	3.25629	7.87742	mesendo
21843_1#232	5.79406	8.83606	mesendo
21843_1#233	3.67882	7.30451	mesendo
21843_1#235	1.44176	6.04477	mesendo
21843_1#236	5.45381	8.54286	mesendo
21843_1#237	0.770565	9.30559	mesendo
21843_1#239	1.13047	9.10068	mesendo
21843_1#241	3.83073	9.00833	mesendo
21843_1#244	2.79165	7.8638	mesendo
21843_1#245	3.01125	7.8803	mesendo
21843_1#246	0.464049	8.86809	mesendo
21843_1#247	3.2446	7.75227	mesendo
21843_1#248	0.574959	9.35541	mesendo
21843_1#249	3.59175	7.17774	mesendo
21843_1#25	2.69248	7.98057	mesendo
21843_1#250	4.35472	7.48089	mesendo
21843_1#251	0.555398	9.03622	mesendo
21843_1#252	4.71526	8.62557	mesendo
21843_1#253	3.32284	7.90796	mesendo
21843_1#254	0.768696	9.45533	mesendo
21843_1#255	3.9753	7.28112	mesendo
21843_1#257	0.73855	9.37894	mesendo
21843_1#259	4.91828	8.41944	mesendo
21843_1#26	4.47636	8.9945	mesendo
21843_1#260	0.532672	9.215	mesendo
21843_1#262	3.29417	8.4312	mesendo
21843_1#265	1.04272	8.97029	mesendo
21843_1#267	3.446	7.83415	mesendo
21843_1#269	4.96403	7.28449	mesendo
21843_1#27	0.90789	9.01238	mesendo
21843_1#270	4.60306	8.81289	mesendo
21843_1#272	5.27746	8.71523	mesendo
21843_1#273	1.22743	9.79819	mesendo
21843_1#274	2.67133	10.7212	mesendo
21843_1#275	0.899559	9.74798	mesendo
21843_1#276	1.87102	10.8671	mesendo
21843_1#278	1.62401	10.3494	mesendo
21843_1#279	1.14887	9.91452	mesendo
21843_1#28	4.41233	9.57796	mesendo
21843_1#280	5.87073	8.58013	mesendo
21843_1#281	0.388206	9.05874	mesendo
21843_1#282	1.82584	10.0261	mesendo
21843_1#283	3.69364	8.37072	mesendo
21843_1#284	5.93911	8.49777	mesendo
21843_1#285	3.93642	7.65403	mesendo
21843_1#286	4.39467	8.58243	mesendo
21843_1#287	3.57921	8.54486	mesendo
21843_1#288	6.23094	7.46895	mesendo
21843_1#29	3.92254	7.62589	mesendo
21843_1#290	4.92627	7.36517	mesendo
21843_1#291	2.89873	7.79059	mesendo
21843_1#292	1.07381	9.06983	mesendo
21843_1#293	2.8759	8.36984	mesendo
21843_1#294	2.53671	8.51521	mesendo
21843_1#295	3.1013	7.84179	mesendo
21843_1#296	1.03983	9.69044	mesendo
21843_1#297	3.13346	8.03343	mesendo
21843_1#298	0.991882	9.51732	mesendo
21843_1#299	4.51971	8.07785	mesendo
21843_1#3	3.40539	8.04288	mesendo
21843_1#301	1.11749	9.59373	mesendo
21843_1#302	3.36208	8.03848	mesendo
21843_1#303	0.429557	9.16654	mesendo
21843_1#304	5.42538	8.57474	mesendo
21843_1#305	5.45951	8.84591	mesendo
21843_1#307	4.25853	7.80734	mesendo
21843_1#308	3.54405	8.11375	mesendo
21843_1#309	3.05264	8.03596	mesendo
21843_1#31	0.608385	8.75242	mesendo
21843_1#311	3.04272	7.88778	mesendo
21843_1#312	4.76083	7.72594	mesendo
21843_1#313	2.53796	7.08778	mesendo
21843_1#314	1.54464	9.50159	mesendo
21843_1#317	1.20734	7.12843	mesendo
21843_1#318	4.97085	9.66757	mesendo
21843_1#319	0.747623	8.76458	mesendo
21843_1#32	2.15769	10.1729	mesendo
21843_1#320	5.58238	8.47511	mesendo
21843_1#321	0.974915	9.20524	mesendo
21843_1#322	5.81519	8.56142	mesendo
21843_1#323	0.874734	9.50305	mesendo
21843_1#324	5.11951	8.9021	mesendo
21843_1#325	0.976168	9.51906	mesendo
21843_1#327	1.19774	9.89643	mesendo
21843_1#328	6.54925	8.68808	mesendo
21843_1#330	6.96547	7.87412	mesendo
21843_1#332	5.12982	8.54422	mesendo
21843_1#333	2.60317	8.03724	mesendo
21843_1#334	1.51333	9.52817	mesendo
21843_1#335	2.15743	7.95848	mesendo
21843_1#336	5.99903	7.35195	mesendo
21843_1#34	4.54941	8.88165	mesendo
21843_1#343	-0.0216225	6.60629	unspecified
21843_1#344	3.217	7.95153	mesendo
21843_1#345	3.14715	8.19169	mesendo
21843_1#346	1.07464	9.3797	mesendo
21843_1#348	1.1402	9.65623	mesendo
21843_1#349	1.07986	9.76936	mesendo
21843_1#350	0.998571	9.53919	mesendo
21843_1#352	0.996246	9.59489	mesendo
21843_1#355	2.32263	6.66067	mesendo
21843_1#356	2.56389	7.94606	mesendo
21843_1#359	3.02238	7.43362	mesendo
21843_1#363	0.447513	7.6523	mesendo
21843_1#364	4.33205	6.94813	mesendo
21843_1#366	2.00368	9.82614	mesendo
21843_1#367	3.0837	8.23834	mesendo
21843_1#368	5.41616	7.83545	mesendo
21843_1#369	0.810121	8.64858	mesendo
21843_1#37	3.36801	7.95931	mesendo
21843_1#370	5.4184	9.30159	mesendo
21843_1#371	3.31274	8.23394	mesendo
21843_1#372	6.72036	7.99602	mesendo
21843_1#373	2.63082	8.20973	mesendo
21843_1#374	2.09057	10.4164	mesendo
21843_1#375	0.639471	9.10191	mesendo
21843_1#376	4.61268	8.58377	mesendo
21843_1#378	4.63557	8.88606	mesendo
21843_1#379	0.772372	8.19091	unspecified
21843_1#38	5.14048	8.88099	mesendo
21843_1#380	2.17172	6.78013	mesendo
21843_1#39	1.11408	9.17869	mesendo
21843_1#4	3.45795	7.94114	mesendo
21843_1#40	6.63351	7.50047	mesendo
21843_1#41	2.35575	7.84416	mesendo
21843_1#42	2.08159	9.84978	mesendo
21843_1#43	2.95619	7.95195	mesendo
21843_1#44	2.17301	10.7716	mesendo
21843_1#45	0.989757	9.69035	mesendo
21843_1#47	4.04975	8.51437	mesendo
21843_1#49	1.19309	9.41827	mesendo
21843_1#5	3.57691	8.34267	mesendo
21843_1#51	0.119899	7.12183	mesendo
21843_1#53	0.784767	9.10364	mesendo
21843_1#54	3.87032	8.8476	mesendo
21843_1#58	3.46789	7.79901	mesendo
21843_1#59	0.236926	8.38509	mesendo
21843_1#60	0.821104	9.02364	mesendo
21843_1#61	2.52424	7.97905	mesendo
21843_1#62	0.396114	8.87564	mesendo
21843_1#63	1.11817	9.38591	mesendo
21843_1#64	0.528587	8.55182	mesendo
21843_1#65	0.750232	8.92281	mesendo
21843_1#66	0.592352	8.78481	mesendo
21843_1#67	1.08106	9.02914	mesendo
21843_1#7	1.07764	9.12853	mesendo
21843_1#70	0.873698	8.90083	mesendo
21843_1#71	0.672493	8.75248	mesendo
21843_1#73	3.99355	8.22342	mesendo
21843_1#74	5.51823	9.21765	mesendo
21843_1#76	5.83326	9.35329	mesendo
21843_1#77	4.76947	8.80736	mesendo
21843_1#78	6.21361	9.46606	mesendo
21843_1#80	2.14446	10.6672	mesendo
21843_1#81	3.12738	7.68118	mesendo
21843_1#83	2.36045	6.79065	mesendo
21843_1#84	1.89008	10.6789	mesendo
21843_1#85	3.18139	7.79435	mesendo
21843_1#86	5.28082	8.65064	mesendo
21843_1#87	4.42453	7.77766	mesendo
21843_1#89	0.924617	9.53293	mesendo
21843_1#9	0.908828	9.21651	mesendo
21843_1#90	5.68251	9.08894	mesendo
21843_1#91	1.15945	9.51702	mesendo
21843_1#92	4.32537	8.759	mesendo
21843_1#93	1.19284	9.24551	mesendo
21843_1#94	2.02997	9.89928	mesendo
21843_1#95	2.93581	7.84892	mesendo
21843_1#97	0.469793	6.15294	mesendo
21843_1#98	4.96676	7.33063	mesendo
21843_1#99	4.58839	7.51256	mesendo
21241_6#10	-6.18553	-1.3842	defendo
21241_6#100	-6.79335	-1.42206	defendo
21241_6#101	-8.31717	-2.93271	defendo
21241_6#103	-8.24107	-2.36867	defendo
21241_6#104	-6.67863	-1.62637	defendo
21241_6#105	-6.63383	-1.40162	unspecified
21241_6#106	-5.66961	-5.84114	unspecified
21241_6#107	-3.50728	-2.9119	defendo
21241_6#109	-5.91052	-1.57534	defendo
21241_6#11	-8.38945	-2.15381	defendo
21241_6#110	-7.52132	-1.6327	defendo
21241_6#111	-7.37214	-1.14101	defendo
21241_6#112	-5.57699	-5.77564	defendo
21241_6#113	-6.72031	-3.28216	defendo
21241_6#114	-8.03715	-3.89072	defendo
21241_6#115	-5.99726	-1.53311	defendo
21241_6#116	-8.80346	-2.42251	defendo
21241_6#117	-5.59194	-2.01232	unspecified
21241_6#118	-7.58573	-1.63495	defendo
21241_6#119	-7.88401	-2.2299	defendo
21241_6#12	-3.57482	-2.72213	defendo
21241_6#121	-6.6545	-2.8936	unspecified
21241_6#122	-6.92924	-3.41421	defendo
21241_6#123	-8.14684	-2.9685	defendo
21241_6#124	-7.35188	-2.78414	unspecified
21241_6#125	-6.71517	-1.34481	defendo
21241_6#126	-7.72192	-3.11734	defendo
21241_6#127	-6.61396	-3.22606	defendo
21241_6#128	-6.65417	-0.881549	unspecified
21241_6#129	-6.94588	-5.00215	defendo
21241_6#13	-5.39587	-4.51767	unspecified
21241_6#130	-6.0347	-2.30511	defendo
21241_6#131	-7.19887	-2.54722	defendo
21241_6#132	-8.04079	-3.57246	defendo
21241_6#133	-7.80954	-3.22355	defendo
21241_6#134	-7.57379	-1.20909	defendo
21241_6#135	-6.2512	-1.65507	defendo
21241_6#136	-8.04817	-3.65024	defendo
21241_6#137	-5.65698	-5.56319	defendo
21241_6#138	-6.97202	-0.877527	defendo
21241_6#14	-3.00946	-3.14351	defendo
21241_6#140	-6.65435	-1.49799	defendo
21241_6#141	-2.80417	-2.92062	defendo
21241_6#142	-6.1353	-1.42042	defendo
21241_6#143	-7.85248	-1.54693	defendo
21241_6#145	-7.44266	-2.62447	defendo
21241_6#147	-7.02522	-3.42336	defendo
21241_6#148	-4.81881	-2.37315	defendo
21241_6#149	-7.29859	-2.73737	defendo
21241_6#150	-7.12209	-2.25706	defendo
21241_6#152	-7.35242	-2.44451	defendo
21241_6#153	-5.07488	-2.09344	defendo
21241_6#154	-8.08932	-2.90926	defendo
21241_6#156	-7.74964	-1.74444	defendo
21241_6#157	-7.56946	-2.34342	defendo
21241_6#158	-8.1493	-3.23711	defendo
21241_6#159	-5.82716	-5.68834	unspecified
21241_6#161	-7.90268	-3.48462	defendo
21241_6#162	-7.1781	-2.80788	defendo
21241_6#163	-4.86135	-2.18393	unspecified
21241_6#165	-7.42638	-2.33097	defendo
21241_6#166	-4.19694	-2.49436	unspecified
21241_6#168	-7.93377	-2.57615	defendo
21241_6#169	-6.89122	-1.17978	defendo
21241_6#170	-8.37519	-2.1066	defendo
21241_6#171	-7.21273	-2.73594	defendo
21241_6#172	-7.26746	-2.45913	defendo
21241_6#173	-6.67918	-1.73497	defendo
21241_6#175	-7.65239	-1.15257	defendo
21241_6#176	-7.79345	-3.42562	defendo
21241_6#177	-7.04937	-2.23505	defendo
21241_6#178	-6.98136	-1.07919	defendo
21241_6#179	-6.6168	-2.82427	unspecified
21241_6#181	-8.02702	-2.29693	defendo
21241_6#182	-8.5064	-1.83251	defendo
21241_6#183	-7.80465	-2.29778	defendo
21241_6#186	-5.58368	-1.78666	defendo
21241_6#187	-8.37593	-2.76538	defendo
21241_6#188	-6.45463	-1.84375	defendo
21241_6#189	-7.12617	-2.96535	defendo
21241_6#19	-7.84196	-1.5256	unspecified
21241_6#191	-6.74774	-3.42114	defendo
21241_6#192	-6.70451	-1.49012	defendo
21241_6#193	-8.70837	-2.53268	defendo
21241_6#194	-5.96497	-1.88242	defendo
21241_6#195	-7.7225	-2.40778	defendo
21241_6#196	-5.9298	-1.68652	unspecified
21241_6#197	-7.03684	-3.19079	defendo
21241_6#198	-7.47289	-1.8779	defendo
21241_6#199	-7.89397	-1.31164	defendo
21241_6#2	-6.49844	-1.52728	defendo
21241_6#20	-6.38326	-2.63695	defendo
21241_6#200	-8.33176	-2.24647	defendo
21241_6#202	-4.55043	-2.24159	defendo
21241_6#205	-4.19244	-2.50867	defendo
21241_6#206	-7.64117	-2.60395	defendo
21241_6#208	-7.87785	-2.64016	defendo
21241_6#209	-5.71197	-4.6688	defendo
21241_6#210	-5.85068	-1.116	defendo
21241_6#211	-7.37363	-1.79809	defendo
21241_6#212	-7.09558	-2.22782	defendo
21241_6#214	-7.67447	-2.50502	defendo
21241_6#215	-8.40694	-2.06214	defendo
21241_6#216	-7.1981	-1.91636	defendo
21241_6#217	-6.39914	-1.45493	unspecified
21241_6#218	-8.17096	-2.08512	defendo
21241_6#219	-7.25927	-1.50247	defendo
21241_6#22	-3.18641	-2.84674	unspecified
21241_6#220	-7.36005	-2.48157	defendo
21241_6#221	-7.28779	-1.25622	defendo
21241_6#223	-6.9348	-1.51196	defendo
21241_6#225	-8.01858	-2.17677	defendo
21241_6#227	-7.96795	-1.28696	defendo
21241_6#228	-7.20793	-1.72329	defendo
21241_6#229	-8.25566	-3.24352	defendo
21241_6#23	-6.33346	-5.97952	defendo
21241_6#230	-7.23801	-1.88517	defendo
21241_6#231	-6.96184	-1.2898	defendo
21241_6#232	-7.30805	-0.904834	defendo
21241_6#235	-5.79346	-1.82802	defendo
21241_6#236	-4.56342	-2.37603	defendo
21241_6#237	-8.05142	-2.32224	defendo
21241_6#238	-6.73296	-2.24863	defendo
21241_6#239	-7.97637	-1.73404	defendo
21241_6#240	-6.83166	-1.50362	defendo
21241_6#242	-7.58951	-1.29502	defendo
21241_6#243	-6.85065	-1.39943	defendo
21241_6#245	-7.37345	-2.64198	defendo
21241_6#246	-7.00622	-2.97886	defendo
21241_6#247	-6.40025	-1.75519	defendo
21241_6#248	-5.33318	-2.06222	defendo
21241_6#249	-8.26159	-1.92517	defendo
21241_6#25	-7.17341	-2.81046	defendo
21241_6#250	-7.93235	-2.24279	defendo
21241_6#251	-8.30962	-2.26781	defendo
21241_6#252	-7.20189	-2.1027	defendo
21241_6#253	-7.91716	-2.37866	defendo
21241_6#254	-4.69881	-2.35175	unspecified
21241_6#255	-7.13465	-1.1463	defendo
21241_6#256	-7.39976	-1.80326	defendo
21241_6#257	-7.00188	-0.908557	defendo
21241_6#258	-7.78991	-3.1982	defendo
21241_6#259	-6.10133	-1.31988	defendo
21241_6#26	-7.90989	-2.6127	defendo
21241_6#260	-4.05201	-2.71098	defendo
21241_6#261	-7.88228	-2.06788	defendo
21241_6#262	-6.99409	-4.17897	defendo
21241_6#263	-7.27719	-1.20077	defendo
21241_6#264	-6.50739	-1.60102	defendo
21241_6#267	-7.72489	-2.54749	defendo
21241_6#269	-7.86949	-2.43171	defendo
21241_6#27	-7.74435	-3.29254	defendo
21241_6#271	-7.89382	-3.82364	defendo
21241_6#272	-6.26653	-1.42528	defendo
21241_6#273	-7.60978	-1.41978	defendo
21241_6#275	-7.48165	-3.52688	defendo
21241_6#276	-7.11934	-2.8812	defendo
21241_6#277	-7.54161	-1.22833	defendo
21241_6#278	-6.59593	-1.76439	defendo
21241_6#279	-5.54313	-5.4056	unspecified
21241_6#28	-7.96659	-2.23056	defendo
21241_6#281	-5.64837	-4.10647	defendo
21241_6#283	-7.13028	-1.83369	defendo
21241_6#284	-7.72343	-1.89329	defendo
21241_6#285	-6.31897	-1.57495	defendo
21241_6#288	-8.06584	-1.72652	defendo
21241_6#289	-7.46776	-1.70001	defendo
21241_6#29	-7.08822	-3.16349	defendo
21241_6#292	-5.73584	-1.98962	defendo
21241_6#295	-7.36754	-2.54659	defendo
21241_6#297	-7.26364	-5.28367	defendo
21241_6#298	-5.45859	-2.05012	defendo
21241_6#299	-5.94065	-1.34088	defendo
21241_6#3	-7.92535	-3.82319	defendo
21241_6#30	-7.40977	-2.57364	defendo
21241_6#300	-7.22256	-2.87251	defendo
21241_6#301	-6.56447	-3.04439	unspecified
21241_6#302	-7.82904	-3.70813	defendo
21241_6#303	-7.32223	-2.91264	defendo
21241_6#304	-6.58988	-2.87911	defendo
21241_6#305	-5.04841	-2.83835	defendo
21241_6#306	-6.43923	-2.31443	defendo
21241_6#307	-6.99436	-1.83958	defendo
21241_6#308	-7.80748	-3.22328	defendo
21241_6#309	-7.09065	-2.14925	defendo
21241_6#31	-7.13272	-0.985622	defendo
21241_6#310	-4.64343	-2.32958	defendo
21241_6#311	-5.85139	-2.84718	defendo
21241_6#312	-6.90263	-3.20417	defendo
21241_6#314	-7.57308	-1.50886	defendo
21241_6#315	-7.61852	-1.76294	defendo
21241_6#316	-7.16632	-3.05092	defendo
21241_6#317	-7.26167	-1.03781	defendo
21241_6#319	-7.19814	-2.72872	unspecified
21241_6#32	-5.53444	-1.85482	defendo
21241_6#320	-7.47865	-1.10054	defendo
21241_6#322	-7.70472	-1.45101	defendo
21241_6#323	-7.55004	-2.59173	defendo
21241_6#324	-7.67643	-1.50656	defendo
21241_6#325	-6.78491	-1.53449	defendo
21241_6#326	-8.01873	-2.56031	defendo
21241_6#327	-7.74906	-1.60351	defendo
21241_6#329	-6.94873	-3.7786	defendo
21241_6#33	-7.82523	-2.18418	defendo
21241_6#331	-7.18863	-1.74485	defendo
21241_6#332	-7.08778	-3.13219	defendo
21241_6#333	-7.12772	-3.20343	defendo
21241_6#334	-8.12386	-3.44773	defendo
21241_6#335	-8.13654	-4.60179	defendo
21241_6#336	-7.32536	-1.12696	defendo
21241_6#337	-6.78414	-3.995	defendo
21241_6#339	-6.14696	-1.34987	defendo
21241_6#34	-4.15688	-2.77499	defendo
21241_6#340	-6.41002	-1.7477	defendo
21241_6#341	-6.86257	-1.71458	defendo
21241_6#342	-8.79022	-2.4994	defendo
21241_6#344	-7.10889	-1.07548	defendo
21241_6#346	-8.26468	-2.21734	defendo
21241_6#347	-5.51448	-2.10477	defendo
21241_6#348	-4.6501	-2.43276	defendo
21241_6#349	-6.4029	-2.18728	defendo
21241_6#35	-6.48658	-3.79018	defendo
21241_6#350	-7.23106	-1.1065	defendo
21241_6#352	-5.16787	-2.26112	defendo
21241_6#353	-8.00753	-3.61428	defendo
21241_6#354	-7.36092	-1.94101	defendo
21241_6#355	-6.76741	-3.09417	defendo
21241_6#357	-7.17126	-2.96173	defendo
21241_6#358	-7.24752	-2.75498	defendo
21241_6#36	-3.61662	-3.02541	defendo
21241_6#360	-7.89721	-2.18506	defendo
21241_6#362	-8.14748	-2.89465	defendo
21241_6#363	-7.44251	-2.59663	defendo
21241_6#365	-7.65824	-2.4035	defendo
21241_6#366	-7.82578	-2.32248	defendo
21241_6#367	-6.8824	-1.21415	defendo
21241_6#369	-7.47737	-2.50986	unspecified
21241_6#37	-6.58907	-1.79709	defendo
21241_6#370	-7.31412	-2.66076	defendo
21241_6#374	-7.8276	-1.21679	defendo
21241_6#375	-6.84601	-3.77624	defendo
21241_6#376	-7.09431	-2.83308	defendo
21241_6#38	-4.57695	-3.18901	defendo
21241_6#380	-6.31794	-3.84744	defendo
21241_6#39	-7.49787	-1.68859	defendo
21241_6#4	-7.20962	-3.12386	defendo
21241_6#40	-6.49141	-6.21954	defendo
21241_6#41	-5.76478	-5.08582	defendo
21241_6#42	-2.84746	-2.92852	unspecified
21241_6#44	-4.51572	-6.38828	unspecified
21241_6#45	-6.41104	-2.79827	defendo
21241_6#46	-8.32278	-3.36397	defendo
21241_6#47	-3.76376	-3.41026	defendo
21241_6#49	-7.77643	-3.35241	defendo
21241_6#5	-4.11049	-2.78189	defendo
21241_6#50	-6.41763	-1.47951	defendo
21241_6#51	-7.53305	-1.58714	defendo
21241_6#52	-5.31216	-2.29068	unspecified
21241_6#54	-7.16306	-1.80849	defendo
21241_6#55	-7.86847	-0.845345	defendo
21241_6#56	-8.07591	-3.25718	defendo
21241_6#57	-6.90305	-1.28228	defendo
21241_6#58	-7.50869	-1.60792	defendo
21241_6#6	-7.78905	-2.00683	defendo
21241_6#61	-2.75555	-2.89862	defendo
21241_6#62	-5.70144	-1.5665	unspecified
21241_6#63	-4.8916	-2.54626	defendo
21241_6#65	-5.70176	-5.40207	unspecified
21241_6#66	-4.81261	-6.39419	unspecified
21241_6#67	-5.59381	-5.8202	unspecified
21241_6#68	-7.05427	-1.66491	defendo
21241_6#7	-7.26369	-3.04671	defendo
21241_6#71	-7.54019	-1.13931	defendo
21241_6#73	-6.01386	-1.5026	defendo
21241_6#77	-8.03426	-2.75893	defendo
21241_6#78	-8.17792	-2.84606	defendo
21241_6#79	-5.17259	-2.10261	defendo
21241_6#8	-7.91421	-3.42299	defendo
21241_6#81	-6.23394	-2.26435	defendo
21241_6#82	-6.50301	-1.53094	defendo
21241_6#84	-7.08012	-1.48441	defendo
21241_6#85	-7.12385	-2.99079	defendo
21241_6#86	-6.14804	-1.63059	defendo
21241_6#87	-8.5279	-3.05841	defendo
21241_6#88	-4.87216	-3.14746	defendo
21241_6#89	-5.6093	-5.9124	defendo
21241_6#9	-5.0339	-2.27953	defendo
21241_6#90	-5.77834	-4.90764	defendo
21241_6#91	-5.33343	-1.95271	defendo
21241_6#92	-6.49329	-3.2131	defendo
21241_6#94	-5.72299	-5.71392	defendo
21241_6#95	-7.41035	-1.23558	defendo
21241_6#97	-7.71247	-1.39553	defendo
21241_6#98	-8.03176	-3.17844	defendo
21241_6#99	-8.09938	-3.01403	defendo
21241_7#102	1.24522	9.29935	mesendo
21241_7#104	2.1807	10.2344	mesendo
21241_7#109	4.23277	9.00062	mesendo
21241_7#113	2.05045	10.1106	mesendo
21241_7#116	1.86564	9.52952	unspecified
21241_7#117	4.26232	9.66665	mesendo
21241_7#118	1.05208	9.10095	mesendo
21241_7#119	1.7623	10.0859	mesendo
21241_7#122	0.665599	8.46073	mesendo
21241_7#123	3.0935	8.20724	mesendo
21241_7#127	3.78385	8.7183	mesendo
21241_7#128	0.909735	8.79736	mesendo
21241_7#130	0.846729	9.40056	mesendo
21241_7#132	0.837204	9.53941	unspecified
21241_7#133	0.280417	8.31156	mesendo
21241_7#134	0.579666	8.52551	mesendo
21241_7#135	1.32557	10.2759	mesendo
21241_7#136	0.791627	9.31009	unspecified
21241_7#137	5.65464	8.98349	mesendo
21241_7#138	5.66967	8.83026	mesendo
21241_7#139	1.89349	10.0785	mesendo
21241_7#140	5.88016	9.24324	mesendo
21241_7#141	0.69681	7.45366	unspecified
21241_7#143	0.737795	10.1092	mesendo
21241_7#147	0.213913	6.23378	mesendo
21241_7#149	0.950487	8.92287	mesendo
21241_7#150	0.746145	8.94447	mesendo
21241_7#151	1.3211	9.4868	mesendo
21241_7#152	2.04086	6.50428	mesendo
21241_7#153	0.813054	9.42643	mesendo
21241_7#154	1.03458	9.53947	mesendo
21241_7#155	0.7714	6.20074	mesendo
21241_7#156	2.25839	8.38119	mesendo
21241_7#157	1.76641	9.96052	mesendo
21241_7#158	1.61912	10.0061	mesendo
21241_7#159	5.43771	9.36998	mesendo
21241_7#160	1.91544	10.0615	mesendo
21241_7#161	1.79398	10.4598	mesendo
21241_7#162	5.23853	8.36722	mesendo
21241_7#163	1.71799	10.653	mesendo
21241_7#164	1.13813	9.87135	mesendo
21241_7#165	5.08615	8.65179	mesendo
21241_7#166	5.77734	8.47292	mesendo
21241_7#167	1.23267	9.04024	mesendo
21241_7#171	1.46071	9.32772	mesendo
21241_7#172	0.433394	6.83713	unspecified
21241_7#174	2.06229	8.10251	mesendo
21241_7#175	0.949623	8.97088	mesendo
21241_7#176	0.926427	9.29227	mesendo
21241_7#177	0.436174	8.8081	mesendo
21241_7#178	0.549844	8.86775	unspecified
21241_7#179	1.02173	9.49691	mesendo
21241_7#180	1.21386	9.68449	mesendo
21241_7#184	2.05228	10.9001	mesendo
21241_7#186	1.22725	10.3297	mesendo
21241_7#187	1.09925	9.49752	unspecified
21241_7#188	1.69567	10.5329	mesendo
21241_7#189	1.19781	9.96076	mesendo
21241_7#19	1.72285	9.75107	unspecified
21241_7#190	1.53024	9.27934	mesendo
21241_7#191	1.14129	9.89842	mesendo
21241_7#192	1.16663	9.79094	mesendo
21241_7#194	-0.290504	6.09995	unspecified
21241_7#195	1.35243	9.41392	mesendo
21241_7#196	0.390406	7.61511	mesendo
21241_7#199	1.06324	9.21416	mesendo
21241_7#2	0.830327	8.70551	mesendo
21241_7#200	0.434194	8.34697	mesendo
21241_7#202	0.589906	9.06826	mesendo
21241_7#203	0.787276	9.3138	mesendo
21241_7#204	1.60151	7.00405	mesendo
21241_7#205	1.65425	10.0786	mesendo
21241_7#206	3.09443	8.22606	mesendo
21241_7#207	0.824789	9.27943	mesendo
21241_7#208	1.03842	9.61283	mesendo
21241_7#209	4.91644	8.6345	mesendo
21241_7#210	3.08809	7.60343	mesendo
21241_7#211	5.3605	8.52716	mesendo
21241_7#212	1.49824	9.88286	mesendo
21241_7#213	0.157999	7.9564	mesendo
21241_7#214	1.83758	10.1683	mesendo
21241_7#216	1.85037	9.67644	mesendo
21241_7#219	2.45328	8.52269	mesendo
21241_7#222	0.658179	8.5216	mesendo
21241_7#223	2.23521	7.66516	mesendo
21241_7#224	0.948212	8.9495	mesendo
21241_7#226	3.27891	8.08721	mesendo
21241_7#229	0.239324	8.23061	mesendo
21241_7#23	3.86447	9.17826	mesendo
21241_7#230	-0.23181	6.01853	mesendo
21241_7#231	3.38005	8.92029	mesendo
21241_7#232	5.21356	8.29936	mesendo
21241_7#233	0.750133	9.46781	mesendo
21241_7#235	0.353895	8.93193	mesendo
21241_7#236	3.08704	7.87389	mesendo
21241_7#237	0.589003	9.4767	mesendo
21241_7#238	0.840083	8.78981	mesendo
21241_7#239	0.28181	8.61473	mesendo
21241_7#240	1.26757	9.12553	unspecified
21241_7#243	1.13729	9.17021	mesendo
21241_7#246	0.0234199	6.44398	mesendo
21241_7#247	2.40524	8.72273	mesendo
21241_7#252	-0.00255561	7.22085	unspecified
21241_7#253	4.09441	7.93987	mesendo
21241_7#255	3.43977	7.9579	mesendo
21241_7#256	0.250224	8.65255	mesendo
21241_7#257	1.05566	2.58689	mesendo
21241_7#258	0.392654	8.88073	mesendo
21241_7#259	3.37791	8.10883	mesendo
21241_7#26	4.73494	7.42942	mesendo
21241_7#260	0.962986	9.74179	mesendo
21241_7#262	2.06217	10.3833	mesendo
21241_7#263	2.02882	10.0538	mesendo
21241_7#264	3.91462	9.06283	mesendo
21241_7#266	-0.194877	6.20105	mesendo
21241_7#269	3.20023	9.04609	mesendo
21241_7#27	0.00585233	6.65245	mesendo
21241_7#270	2.92765	8.14389	mesendo
21241_7#274	0.476072	9.0397	mesendo
21241_7#275	3.82564	9.26704	mesendo
21241_7#277	1.98854	10.0586	mesendo
21241_7#279	0.91821	9.38331	mesendo
21241_7#28	0.0525471	6.65987	mesendo
21241_7#280	0.908061	9.50847	mesendo
21241_7#281	3.25054	8.49073	mesendo
21241_7#282	0.99634	9.8116	mesendo
21241_7#283	0.403115	8.531	mesendo
21241_7#284	2.11774	10.0453	mesendo
21241_7#285	1.22598	9.05966	mesendo
21241_7#287	1.42056	9.95432	mesendo
21241_7#288	0.977752	9.60984	mesendo
21241_7#291	0.667261	8.37665	mesendo
21241_7#294	1.39172	9.35711	mesendo
21241_7#296	0.150749	7.79025	mesendo
21241_7#297	0.82113	8.82419	unspecified
21241_7#298	-0.0999161	6.05667	mesendo
21241_7#30	0.718702	8.8714	mesendo
21241_7#300	0.554763	8.99126	mesendo
21241_7#302	0.979812	3.03021	unspecified
21241_7#303	1.46561	9.86037	mesendo
21241_7#304	-2.67734	2.12198	unspecified
21241_7#305	0.846628	9.91305	mesendo
21241_7#306	1.08341	9.91577	mesendo
21241_7#309	3.11973	8.06635	mesendo
21241_7#310	-0.10676	6.66859	mesendo
21241_7#311	3.97896	9.76016	mesendo
21241_7#312	0.747768	8.71496	mesendo
21241_7#314	1.27933	9.63287	mesendo
21241_7#323	1.03171	9.51768	mesendo
21241_7#326	1.23664	9.78602	mesendo
21241_7#327	0.711524	9.7162	mesendo
21241_7#328	1.34446	9.94228	mesendo
21241_7#329	0.831913	9.03453	unspecified
21241_7#330	0.957721	9.66118	mesendo
21241_7#331	0.394353	8.95906	mesendo
21241_7#332	1.45445	9.96079	mesendo
21241_7#333	3.18978	8.77091	mesendo
21241_7#334	1.47522	9.75496	mesendo
21241_7#335	0.726184	8.51492	mesendo
21241_7#34	3.69557	9.16716	mesendo
21241_7#349	-0.0271723	5.99336	mesendo
21241_7#351	4.04427	8.84	mesendo
21241_7#352	0.466791	6.26691	mesendo
21241_7#355	1.2934	9.92596	mesendo
21241_7#357	3.18053	7.90776	mesendo
21241_7#358	0.83704	9.41314	mesendo
21241_7#360	1.05729	9.67564	mesendo
21241_7#37	2.77398	8.57647	mesendo
21241_7#374	0.519095	8.61711	mesendo
21241_7#375	0.220979	7.4509	mesendo
21241_7#377	1.28274	9.98486	mesendo
21241_7#378	0.524283	8.48305	mesendo
21241_7#380	3.45162	9.08576	mesendo
21241_7#42	4.75749	9.02916	mesendo
21241_7#43	0.815306	8.39147	mesendo
21241_7#46	1.48163	7.56735	mesendo
21241_7#47	0.67617	8.03624	mesendo
21241_7#52	0.615626	8.314	mesendo
21241_7#53	3.51994	8.86058	mesendo
21241_7#54	1.38626	9.21188	mesendo
21241_7#55	-0.254541	6.62614	mesendo
21241_7#56	1.68461	9.75169	mesendo
21241_7#57	0.533015	8.14716	mesendo
21241_7#58	2.06967	10.1635	mesendo
21241_7#59	5.70877	8.35066	mesendo
21241_7#6	3.02329	9.25135	mesendo
21241_7#62	3.79469	9.32327	mesendo
21241_7#66	1.28196	10.3888	mesendo
21241_7#67	2.25525	10.065	mesendo
21241_7#68	3.78634	9.48756	mesendo
21241_7#70	1.3528	9.55597	mesendo
21241_7#71	0.674841	8.07569	unspecified
21241_7#73	1.06579	9.01375	mesendo
21241_7#77	2.08727	7.9213	mesendo
21241_7#79	1.02087	9.25824	mesendo
21241_7#81	2.3395	8.02304	mesendo
21241_7#83	3.12666	9.04001	mesendo
21241_7#84	3.18465	9.09683	mesendo
21241_7#86	1.45919	9.82244	mesendo
21241_7#87	4.65004	8.8971	mesendo
21241_7#89	1.7856	9.8379	mesendo
21241_7#9	3.96561	8.96835	mesendo
21241_7#90	1.48115	9.99175	mesendo
21241_7#91	4.01354	8.81918	mesendo
21241_7#93	0.751329	7.97693	mesendo
21241_7#95	2.45654	8.45397	mesendo
21672_1#101	1.29209	-1.63138	iPSC
21672_1#102	1.31296	-1.80961	iPSC
21672_1#103	0.720731	-1.89923	iPSC
21672_1#104	0.760289	-2.50044	iPSC
21672_1#105	0.953663	-0.803228	iPSC
21672_1#106	1.15259	-1.51333	iPSC
21672_1#107	0.738651	-2.18523	iPSC
21672_1#109	0.886544	-1.05059	iPSC
21672_1#11	-0.375076	1.68277	iPSC
21672_1#110	0.689687	-1.62744	iPSC
21672_1#111	0.864365	-1.14533	iPSC
21672_1#112	0.967052	-0.933517	iPSC
21672_1#113	0.591546	-0.0152623	iPSC
21672_1#114	0.920321	-0.854708	iPSC
21672_1#115	0.892844	-0.935922	iPSC
21672_1#116	1.08884	-1.50498	iPSC
21672_1#117	0.928161	-1.25117	iPSC
21672_1#118	0.878509	-0.991184	iPSC
21672_1#119	0.885539	-1.16383	iPSC
21672_1#121	3.60286	-1.76915	iPSC
21672_1#122	0.970354	-2.74992	iPSC
21672_1#123	1.38859	-1.80339	iPSC
21672_1#126	0.399566	0.890694	iPSC
21672_1#128	1.31292	-1.56268	iPSC
21672_1#129	1.28482	-1.67216	iPSC
21672_1#130	0.916328	-2.6844	iPSC
21672_1#131	1.2249	-1.57985	iPSC
21672_1#132	0.97294	-2.64878	iPSC
21672_1#133	1.16039	-1.37385	iPSC
21672_1#134	0.980336	-2.61941	iPSC
21672_1#135	1.47115	-1.87549	iPSC
21672_1#136	0.939429	-2.74264	iPSC
21672_1#137	0.81516	-2.69713	iPSC
21672_1#138	1.41215	-1.75681	iPSC
21672_1#139	1.33787	-1.65787	iPSC
21672_1#142	0.94519	-2.51638	iPSC
21672_1#145	1.33073	-2.26288	iPSC
21672_1#146	-0.40551	1.77439	iPSC
21672_1#147	1.22168	-2.39419	iPSC
21672_1#149	1.3758	-1.80504	iPSC
21672_1#151	0.901455	-1.41681	iPSC
21672_1#153	0.889193	-1.01704	iPSC
21672_1#154	0.736409	-2.44392	iPSC
21672_1#155	0.864774	-1.11999	iPSC
21672_1#157	1.10331	-1.37874	iPSC
21672_1#158	1.21464	-1.47819	iPSC
21672_1#159	1.30453	-1.60157	iPSC
21672_1#160	0.919829	-0.592206	iPSC
21672_1#161	0.686405	-1.91153	iPSC
21672_1#162	0.815999	-2.64427	iPSC
21672_1#163	0.608864	-2.32259	iPSC
21672_1#164	0.752031	-2.48024	iPSC
21672_1#165	0.760063	-2.24753	iPSC
21672_1#166	0.88278	-1.26978	iPSC
21672_1#169	-0.232819	1.52479	iPSC
21672_1#170	1.31029	-1.62157	iPSC
21672_1#171	1.20523	-2.38435	iPSC
21672_1#173	1.39489	-1.87853	iPSC
21672_1#175	0.886669	-1.17138	iPSC
21672_1#176	1.24096	-1.54483	iPSC
21672_1#177	0.799086	-2.58181	iPSC
21672_1#178	0.536637	0.262668	iPSC
21672_1#179	1.01707	-1.11376	iPSC
21672_1#18	-0.360107	1.69552	iPSC
21672_1#180	1.24127	-1.46275	iPSC
21672_1#181	1.22333	-1.5065	iPSC
21672_1#182	1.19086	-1.48747	iPSC
21672_1#184	1.29364	-1.68417	iPSC
21672_1#185	-0.0651414	1.36374	iPSC
21672_1#187	0.688913	-2.28899	iPSC
21672_1#188	0.895154	-2.70677	iPSC
21672_1#189	0.687695	-2.48546	iPSC
21672_1#19	1.29582	-2.10455	iPSC
21672_1#190	1.36493	-1.66854	iPSC
21672_1#193	0.669554	-2.31381	iPSC
21672_1#195	0.396916	0.645622	iPSC
21672_1#196	1.24485	-1.47438	iPSC
21672_1#197	1.20087	-1.43503	iPSC
21672_1#199	1.11291	-1.42276	iPSC
21672_1#2	0.0150935	1.32653	iPSC
21672_1#200	0.70147	-2.20036	iPSC
21672_1#204	0.957465	-0.965655	iPSC
21672_1#205	1.15856	-1.36236	iPSC
21672_1#206	1.10057	-1.35879	iPSC
21672_1#207	0.686118	-2.31956	iPSC
21672_1#208	0.840148	-0.972801	iPSC
21672_1#209	0.81717	-0.882983	iPSC
21672_1#21	1.31017	-1.75702	iPSC
21672_1#210	0.740415	-2.50408	iPSC
21672_1#212	0.696908	-2.48667	iPSC
21672_1#213	0.925846	-1.01968	iPSC
21672_1#217	1.30466	-2.11613	iPSC
21672_1#218	0.611906	-2.08202	iPSC
21672_1#219	1.31845	-2.14318	iPSC
21672_1#222	0.869761	-2.69098	iPSC
21672_1#223	0.803677	-2.61834	iPSC
21672_1#224	0.784296	-2.58707	iPSC
21672_1#226	1.05028	-1.40035	iPSC
21672_1#227	0.730296	-2.3805	iPSC
21672_1#228	1.42136	-1.88017	iPSC
21672_1#229	0.858651	-2.69214	iPSC
21672_1#23	1.26251	-1.88419	iPSC
21672_1#230	0.664561	-2.34644	iPSC
21672_1#232	1.24536	-1.45593	iPSC
21672_1#233	0.780714	-2.4847	iPSC
21672_1#234	0.607479	-2.07658	iPSC
21672_1#235	0.901956	-0.946871	iPSC
21672_1#237	0.68157	-2.24693	iPSC
21672_1#238	1.26782	-1.68944	iPSC
21672_1#239	0.904503	-2.33841	iPSC
21672_1#241	0.682867	-2.29986	iPSC
21672_1#242	3.16752	-1.10172	iPSC
21672_1#243	1.371	-1.71518	iPSC
21672_1#245	1.07755	-2.38175	iPSC
21672_1#246	0.996079	-2.58063	iPSC
21672_1#247	1.14183	-1.62269	iPSC
21672_1#248	0.718924	-2.22862	iPSC
21672_1#249	0.98698	-1.21205	iPSC
21672_1#25	0.627584	-0.735615	iPSC
21672_1#250	0.763224	-0.674628	iPSC
21672_1#251	1.12095	-1.32098	iPSC
21672_1#252	0.888629	-2.70811	iPSC
21672_1#253	1.13336	-1.335	iPSC
21672_1#254	0.909013	-0.985539	iPSC
21672_1#255	0.737066	-2.50881	iPSC
21672_1#256	1.25775	-1.48486	iPSC
21672_1#257	0.790589	-2.56331	iPSC
21672_1#259	1.23079	-1.26817	iPSC
21672_1#26	1.1571	-2.28738	iPSC
21672_1#260	1.1553	-1.46033	iPSC
21672_1#261	1.09838	-1.52862	iPSC
21672_1#262	1.17437	-1.64324	iPSC
21672_1#264	0.550232	0.587696	iPSC
21672_1#265	1.03164	-2.28218	iPSC
21672_1#266	3.93104	-3.69821	iPSC
21672_1#267	1.16463	-1.81031	iPSC
21672_1#268	1.18643	-1.86966	iPSC
21672_1#269	1.08894	-1.6596	iPSC
21672_1#27	0.562501	-1.93993	iPSC
21672_1#271	0.656497	-2.01249	iPSC
21672_1#272	1.28043	-1.56839	iPSC
21672_1#275	0.888882	-0.883001	iPSC
21672_1#276	1.30047	-1.64643	iPSC
21672_1#277	1.15642	-1.48413	iPSC
21672_1#278	0.685114	-2.33655	iPSC
21672_1#279	0.649922	-2.20897	iPSC
21672_1#28	0.582512	0.102734	iPSC
21672_1#281	0.758837	-2.57232	iPSC
21672_1#282	0.748041	-2.44645	iPSC
21672_1#284	0.722342	-2.31566	iPSC
21672_1#285	0.707438	-2.14919	iPSC
21672_1#286	1.02558	-2.53438	iPSC
21672_1#287	0.907266	-1.32297	iPSC
21672_1#288	0.0354073	1.20533	iPSC
21672_1#289	1.27287	-1.72459	iPSC
21672_1#29	1.03141	-2.33159	iPSC
21672_1#290	3.68664	-2.2314	iPSC
21672_1#291	1.01004	-2.39409	iPSC
21672_1#292	0.941827	-2.29899	iPSC
21672_1#293	0.939115	-2.48073	iPSC
21672_1#294	1.21466	-1.52823	iPSC
21672_1#295	0.833484	-2.54445	iPSC
21672_1#296	0.800242	-2.60553	iPSC
21672_1#297	0.760346	-2.48783	iPSC
21672_1#299	1.00302	-2.65078	iPSC
21672_1#3	1.15534	-2.36259	iPSC
21672_1#30	1.1982	-2.29477	iPSC
21672_1#300	1.32465	-1.71863	iPSC
21672_1#301	0.749402	-2.53931	iPSC
21672_1#305	0.872246	-2.60515	iPSC
21672_1#306	0.78505	-2.62057	iPSC
21672_1#307	1.14187	-1.43879	iPSC
21672_1#308	1.15731	-1.59667	iPSC
21672_1#309	0.736597	-2.55459	iPSC
21672_1#31	0.91699	-2.65294	iPSC
21672_1#310	0.822727	-1.94574	iPSC
21672_1#311	-2.41423	2.12518	iPSC
21672_1#312	1.11958	-1.63639	iPSC
21672_1#313	1.24203	-1.93801	iPSC
21672_1#315	0.869587	-2.20161	iPSC
21672_1#316	1.21752	-1.95697	iPSC
21672_1#317	0.878574	-1.51337	iPSC
21672_1#319	0.805518	-2.2254	iPSC
21672_1#320	0.855535	-2.52809	iPSC
21672_1#321	0.95828	-1.33861	iPSC
21672_1#322	1.35966	-1.79026	iPSC
21672_1#323	0.907974	-2.66672	iPSC
21672_1#324	1.38085	-1.83563	iPSC
21672_1#325	0.72498	-2.4208	iPSC
21672_1#326	0.808999	-2.67355	iPSC
21672_1#327	1.01775	-2.67123	iPSC
21672_1#328	1.42923	-1.83932	iPSC
21672_1#329	1.20009	-1.59902	iPSC
21672_1#330	1.3512	-1.79412	iPSC
21672_1#331	0.902355	-1.0942	iPSC
21672_1#332	0.815655	-2.49443	iPSC
21672_1#333	0.87349	-0.186604	iPSC
21672_1#334	1.02968	-1.88243	iPSC
21672_1#335	0.884599	-1.41491	iPSC
21672_1#336	0.97664	-2.63559	iPSC
21672_1#338	1.01077	-2.34541	iPSC
21672_1#339	1.31037	-1.93537	iPSC
21672_1#34	0.658792	-2.18537	iPSC
21672_1#346	0.753838	-2.37321	iPSC
21672_1#347	0.933813	-2.60819	iPSC
21672_1#348	1.34216	-1.71179	iPSC
21672_1#349	1.20848	-1.62043	iPSC
21672_1#35	0.625758	-2.05179	iPSC
21672_1#350	0.915158	-2.69467	iPSC
21672_1#351	1.32248	-1.7727	iPSC
21672_1#352	1.36721	-1.79771	iPSC
21672_1#353	1.18324	-1.61203	iPSC
21672_1#355	0.89769	-0.949908	iPSC
21672_1#356	1.09218	-1.71458	iPSC
21672_1#357	1.05122	-2.4396	iPSC
21672_1#358	0.991401	-2.48219	iPSC
21672_1#36	1.31558	-2.0254	iPSC
21672_1#363	1.27857	-2.10637	iPSC
21672_1#364	0.954597	-2.40491	iPSC
21672_1#365	0.840377	-2.1685	iPSC
21672_1#366	1.2913	-1.89362	iPSC
21672_1#367	0.884346	-1.45554	iPSC
21672_1#368	1.14582	-1.92565	iPSC
21672_1#369	1.09246	-1.75051	iPSC
21672_1#37	0.776037	-0.634802	iPSC
21672_1#370	1.07313	-2.02364	iPSC
21672_1#371	0.891304	-2.63715	iPSC
21672_1#372	1.31657	-1.75068	iPSC
21672_1#373	1.16869	-1.60079	iPSC
21672_1#374	1.08681	-1.244	iPSC
21672_1#375	0.93822	-2.64056	iPSC
21672_1#377	1.12904	-1.49794	iPSC
21672_1#379	0.872624	-2.30807	iPSC
21672_1#380	1.01422	-2.54118	iPSC
21672_1#39	1.12564	-2.38091	iPSC
21672_1#4	0.0967061	1.04794	iPSC
21672_1#41	1.16708	-2.32234	iPSC
21672_1#42	0.625575	-2.01881	iPSC
21672_1#43	1.28471	-2.11507	iPSC
21672_1#44	1.3367	-1.87343	iPSC
21672_1#45	1.06674	-1.6054	iPSC
21672_1#46	1.00211	-2.62594	iPSC
21672_1#5	1.27725	-2.09182	iPSC
21672_1#53	0.956268	-2.32099	iPSC
21672_1#54	0.933671	-2.54064	iPSC
21672_1#55	0.912584	-2.50381	iPSC
21672_1#57	0.984584	-1.3327	iPSC
21672_1#58	0.724973	-2.28014	iPSC
21672_1#59	0.866118	-1.10672	iPSC
21672_1#6	1.34408	-1.757	iPSC
21672_1#60	0.905865	-2.53558	iPSC
21672_1#61	0.788255	-2.528	iPSC
21672_1#62	0.914559	-2.41543	iPSC
21672_1#63	0.74602	-1.773	iPSC
21672_1#65	0.74622	-2.29343	iPSC
21672_1#66	1.20302	-1.75486	iPSC
21672_1#69	0.850467	-0.212718	iPSC
21672_1#7	1.09125	-2.49183	iPSC
21672_1#70	1.23353	-1.9178	iPSC
21672_1#71	0.935108	-1.36522	iPSC
21672_1#73	1.14878	-1.40188	iPSC
21672_1#75	0.829179	-2.68224	iPSC
21672_1#77	1.32502	-1.76251	iPSC
21672_1#78	1.03602	-2.66452	iPSC
21672_1#79	1.26182	-1.99193	iPSC
21672_1#80	0.788673	-2.44644	iPSC
21672_1#81	0.829383	-2.29681	iPSC
21672_1#83	0.682314	-2.34099	iPSC
21672_1#84	1.12474	-1.51623	iPSC
21672_1#85	1.02058	-1.31033	iPSC
21672_1#87	1.20622	-1.58773	iPSC
21672_1#88	1.3123	-1.68646	iPSC
21672_1#89	1.34608	-1.69015	iPSC
21672_1#9	0.650233	0.842605	iPSC
21672_1#90	1.35414	-1.6498	iPSC
21672_1#91	1.10014	-1.45054	iPSC
21672_1#93	0.82453	-2.36076	iPSC
21672_1#95	0.906144	-1.34108	iPSC
21672_1#98	-0.0649533	1.29236	iPSC
21672_1#99	0.607858	-0.130642	iPSC
21672_2#10	1.20743	3.16927	mesendo
21672_2#100	0.38778	2.98351	mesendo
21672_2#101	0.489089	2.86327	mesendo
21672_2#102	0.0767846	2.94357	mesendo
21672_2#105	0.438348	2.67042	mesendo
21672_2#106	1.64956	2.98054	mesendo
21672_2#107	0.75229	3.07314	mesendo
21672_2#108	1.1138	2.99979	mesendo
21672_2#11	1.10951	2.87083	mesendo
21672_2#112	0.876023	3.07464	mesendo
21672_2#114	1.39762	3.0539	mesendo
21672_2#115	1.13698	3.0861	mesendo
21672_2#117	1.0345	3.06929	mesendo
21672_2#118	0.755276	3.06136	mesendo
21672_2#119	0.727425	3.03996	mesendo
21672_2#121	0.79614	3.04002	mesendo
21672_2#122	1.56239	1.58479	mesendo
21672_2#123	1.39157	2.98623	mesendo
21672_2#124	1.77313	2.76002	mesendo
21672_2#125	1.01076	3.0356	mesendo
21672_2#126	2.2176	2.50286	mesendo
21672_2#127	1.53064	1.70898	mesendo
21672_2#128	2.22597	2.47599	mesendo
21672_2#13	1.20636	1.59364	mesendo
21672_2#131	-2.52512	2.50739	unspecified
21672_2#132	2.08235	2.08471	mesendo
21672_2#133	0.721348	2.83781	mesendo
21672_2#134	2.13809	2.57645	mesendo
21672_2#135	1.90772	2.8049	mesendo
21672_2#137	1.77149	2.82834	mesendo
21672_2#138	2.13218	2.50156	mesendo
21672_2#139	1.84596	2.79984	mesendo
21672_2#140	1.54307	1.61038	mesendo
21672_2#141	0.616689	2.98095	mesendo
21672_2#143	1.94962	2.73492	mesendo
21672_2#144	1.2972	2.83861	mesendo
21672_2#145	1.55514	3.00388	mesendo
21672_2#146	0.0469502	2.84562	mesendo
21672_2#148	0.969699	3.03851	mesendo
21672_2#149	1.91531	2.76455	mesendo
21672_2#15	0.201337	3.17414	mesendo
21672_2#150	1.20279	2.7979	mesendo
21672_2#151	1.71404	2.89133	mesendo
21672_2#152	2.0444	2.64005	mesendo
21672_2#154	1.21299	1.67001	mesendo
21672_2#156	1.37466	1.73418	mesendo
21672_2#157	0.658695	1.76992	mesendo
21672_2#158	1.47124	2.98852	mesendo
21672_2#159	1.96493	2.72489	mesendo
21672_2#16	0.588264	3.11859	mesendo
21672_2#160	1.16849	3.05741	mesendo
21672_2#161	1.10048	3.09326	mesendo
21672_2#162	0.920441	1.43814	mesendo
21672_2#164	1.51689	2.93428	mesendo
21672_2#166	1.02745	2.06913	mesendo
21672_2#167	0.629138	2.94549	mesendo
21672_2#168	0.697793	3.07248	mesendo
21672_2#169	1.00259	3.06676	mesendo
21672_2#17	-0.488387	1.90865	mesendo
21672_2#170	1.90137	2.75982	mesendo
21672_2#172	2.16447	2.45416	mesendo
21672_2#173	1.23373	1.52465	mesendo
21672_2#174	2.15871	2.5397	mesendo
21672_2#175	0.546682	3.02218	mesendo
21672_2#176	2.11789	2.45019	mesendo
21672_2#177	1.71388	2.99489	mesendo
21672_2#178	1.9082	2.7525	mesendo
21672_2#179	1.45998	3.01907	mesendo
21672_2#18	1.76909	2.3931	mesendo
21672_2#180	2.22021	2.52498	mesendo
21672_2#183	1.67015	2.88012	mesendo
21672_2#184	2.02326	2.6708	mesendo
21672_2#185	1.91139	2.75141	mesendo
21672_2#186	1.94199	2.65776	mesendo
21672_2#187	1.81093	2.84685	mesendo
21672_2#188	1.37196	2.80552	mesendo
21672_2#189	1.53249	2.9741	mesendo
21672_2#19	1.93796	2.44862	mesendo
21672_2#190	1.85415	2.80607	mesendo
21672_2#191	1.56126	3.00778	mesendo
21672_2#193	0.643133	2.90944	mesendo
21672_2#194	0.314451	2.9898	mesendo
21672_2#196	1.76069	2.89067	mesendo
21672_2#197	1.62322	2.83279	mesendo
21672_2#199	1.24789	3.06852	mesendo
21672_2#2	0.17103	2.70427	mesendo
21672_2#20	1.77228	2.70109	mesendo
21672_2#200	1.26164	1.90614	mesendo
21672_2#201	1.26799	2.81699	mesendo
21672_2#202	1.19677	1.83171	mesendo
21672_2#203	1.64067	2.91999	mesendo
21672_2#204	0.998976	3.06217	mesendo
21672_2#205	1.26894	3.06866	mesendo
21672_2#209	1.45841	3.06684	mesendo
21672_2#21	1.79711	2.51818	mesendo
21672_2#211	1.97692	2.72519	mesendo
21672_2#212	1.65157	2.95962	mesendo
21672_2#213	1.05452	1.62393	mesendo
21672_2#215	1.00629	2.86975	mesendo
21672_2#217	-0.0152829	2.83975	mesendo
21672_2#218	1.32151	3.1532	mesendo
21672_2#219	1.72389	2.90671	mesendo
21672_2#22	1.47635	1.85833	mesendo
21672_2#220	1.83515	1.93671	mesendo
21672_2#222	2.09062	2.61815	mesendo
21672_2#223	1.4616	2.98441	mesendo
21672_2#226	2.17144	2.51619	mesendo
21672_2#227	1.20416	2.89826	mesendo
21672_2#228	2.20482	2.46473	mesendo
21672_2#229	1.88789	2.80063	mesendo
21672_2#23	1.85228	2.86989	mesendo
21672_2#231	1.74666	2.8949	mesendo
21672_2#232	-2.53437	2.50574	mesendo
21672_2#233	1.48102	2.94112	mesendo
21672_2#235	0.430202	1.89594	mesendo
21672_2#236	2.21998	2.47409	mesendo
21672_2#237	1.18317	3.06285	mesendo
21672_2#238	1.36061	3.08222	mesendo
21672_2#239	1.32997	2.90754	mesendo
21672_2#240	1.82214	2.82186	mesendo
21672_2#241	-0.0267155	2.79095	mesendo
21672_2#242	1.05876	1.63055	mesendo
21672_2#243	0.957597	2.88022	mesendo
21672_2#244	1.04662	3.04558	mesendo
21672_2#245	0.939416	3.06914	mesendo
21672_2#246	0.822617	3.05956	mesendo
21672_2#247	1.375	3.04931	mesendo
21672_2#248	1.37058	2.81822	mesendo
21672_2#25	0.507761	3.0419	mesendo
21672_2#250	1.07285	2.96953	mesendo
21672_2#251	1.6428	2.97347	mesendo
21672_2#252	1.52943	3.05927	mesendo
21672_2#253	1.60055	2.93026	mesendo
21672_2#254	1.52143	3.03523	mesendo
21672_2#255	1.23621	1.99945	mesendo
21672_2#256	1.43695	2.98918	mesendo
21672_2#258	1.87619	2.7603	mesendo
21672_2#259	1.68131	2.97486	mesendo
21672_2#26	1.30538	3.0364	mesendo
21672_2#260	1.66778	2.96155	mesendo
21672_2#261	1.84628	2.84074	mesendo
21672_2#262	1.74996	2.91252	mesendo
21672_2#263	1.33179	3.10982	mesendo
21672_2#265	0.0886678	2.87062	mesendo
21672_2#267	1.32146	2.76938	mesendo
21672_2#269	0.948243	3.07625	mesendo
21672_2#27	0.617913	3.00354	mesendo
21672_2#270	2.15016	2.58821	mesendo
21672_2#272	2.01587	2.68769	mesendo
21672_2#273	1.61622	2.78533	mesendo
21672_2#274	0.910862	3.07255	mesendo
21672_2#275	1.02452	3.02542	mesendo
21672_2#276	1.58788	2.34077	mesendo
21672_2#277	1.79804	2.74996	mesendo
21672_2#278	1.86723	2.8027	mesendo
21672_2#279	0.637108	2.97915	mesendo
21672_2#28	0.951042	3.05145	mesendo
21672_2#281	1.81167	2.80024	mesendo
21672_2#283	1.67107	2.93823	mesendo
21672_2#284	2.14337	2.54962	mesendo
21672_2#285	1.19324	3.0846	mesendo
21672_2#288	2.1842	2.46681	mesendo
21672_2#289	0.414734	2.99322	mesendo
21672_2#29	1.14382	2.98557	mesendo
21672_2#290	1.1904	3.04144	mesendo
21672_2#291	1.02433	2.92123	mesendo
21672_2#293	1.23219	3.06936	mesendo
21672_2#294	0.751893	1.74437	mesendo
21672_2#295	1.69161	2.92284	mesendo
21672_2#296	1.40917	2.77829	mesendo
21672_2#298	2.05965	2.62144	mesendo
21672_2#299	0.261918	2.85015	mesendo
21672_2#30	1.89052	2.82769	mesendo
21672_2#300	0.445018	2.23017	mesendo
21672_2#301	0.689325	2.98431	mesendo
21672_2#302	1.72464	2.87727	mesendo
21672_2#303	1.32023	2.72132	mesendo
21672_2#305	1.46546	2.9255	mesendo
21672_2#307	1.48913	3.02051	mesendo
21672_2#308	1.16894	3.05952	mesendo
21672_2#309	1.00171	3.0767	mesendo
21672_2#31	1.82358	2.85277	mesendo
21672_2#310	1.08631	3.03422	mesendo
21672_2#311	1.61596	2.97299	mesendo
21672_2#312	0.626108	3.01638	mesendo
21672_2#313	1.61575	2.99266	mesendo
21672_2#314	1.75882	2.86875	mesendo
21672_2#315	0.819465	3.0105	mesendo
21672_2#316	1.41846	2.86201	mesendo
21672_2#317	0.808917	1.98586	mesendo
21672_2#318	1.9543	2.70092	mesendo
21672_2#319	0.835032	3.05723	mesendo
21672_2#32	1.85219	2.70313	mesendo
21672_2#320	1.12672	1.83892	mesendo
21672_2#321	0.499337	2.8919	mesendo
21672_2#323	0.999387	3.05045	mesendo
21672_2#324	1.81659	2.85438	mesendo
21672_2#326	2.1378	2.59779	mesendo
21672_2#327	2.13778	2.58186	mesendo
21672_2#328	1.46563	2.64646	mesendo
21672_2#329	1.26821	2.31566	mesendo
21672_2#33	1.47879	2.99384	mesendo
21672_2#330	1.90705	2.79328	mesendo
21672_2#331	0.611353	2.01663	mesendo
21672_2#332	2.14063	2.55107	mesendo
21672_2#333	1.01274	3.04702	mesendo
21672_2#334	1.70234	2.92889	mesendo
21672_2#335	1.5984	2.98609	mesendo
21672_2#338	0.267522	2.47702	mesendo
21672_2#339	1.52783	2.50194	mesendo
21672_2#34	1.76299	2.85189	mesendo
21672_2#341	1.9398	2.77932	mesendo
21672_2#342	0.810346	2.5962	mesendo
21672_2#344	1.16394	1.66992	mesendo
21672_2#347	1.4867	3.07287	mesendo
21672_2#349	1.08756	3.12161	mesendo
21672_2#35	2.05652	2.65584	mesendo
21672_2#350	1.35008	2.84535	mesendo
21672_2#351	1.9288	2.73829	mesendo
21672_2#352	1.94119	2.72655	mesendo
21672_2#353	1.87377	2.80592	mesendo
21672_2#354	1.43256	2.99661	mesendo
21672_2#356	0.828193	2.30909	mesendo
21672_2#358	1.77523	2.83831	mesendo
21672_2#359	1.27052	3.0243	mesendo
21672_2#360	-0.0602394	2.79363	mesendo
21672_2#363	1.20168	3.02673	mesendo
21672_2#366	-0.533858	2.63647	mesendo
21672_2#367	0.988524	3.02551	mesendo
21672_2#368	1.31101	3.05846	mesendo
21672_2#369	0.159603	2.88901	mesendo
21672_2#370	1.10448	3.11046	mesendo
21672_2#371	1.31203	3.06844	mesendo
21672_2#372	1.98087	2.05733	mesendo
21672_2#374	1.92585	2.77843	mesendo
21672_2#375	1.26456	3.02479	mesendo
21672_2#377	1.10597	3.03971	mesendo
21672_2#38	2.16523	2.57237	mesendo
21672_2#40	2.2214	2.76765	mesendo
21672_2#41	0.267447	3.21556	mesendo
21672_2#42	-0.256128	1.57479	mesendo
21672_2#44	0.274008	3.34459	mesendo
21672_2#45	1.31576	3.00377	mesendo
21672_2#46	1.63051	2.63777	mesendo
21672_2#47	1.63753	2.91703	mesendo
21672_2#49	1.86559	2.80234	mesendo
21672_2#50	1.79456	2.83708	mesendo
21672_2#51	1.21405	2.9401	mesendo
21672_2#52	1.75474	2.85476	mesendo
21672_2#53	-2.52381	2.70399	unspecified
21672_2#54	0.155624	2.87189	mesendo
21672_2#55	1.39407	2.99712	mesendo
21672_2#57	1.16061	2.96768	mesendo
21672_2#59	1.0791	1.59321	mesendo
21672_2#6	0.435329	3.01815	mesendo
21672_2#63	0.745791	3.03078	mesendo
21672_2#64	1.55091	2.87338	mesendo
21672_2#65	1.79147	2.90064	mesendo
21672_2#66	1.52905	2.76199	mesendo
21672_2#67	0.825621	3.05274	mesendo
21672_2#68	1.39277	1.81293	mesendo
21672_2#69	0.500552	2.64072	mesendo
21672_2#7	1.44091	3.08138	mesendo
21672_2#70	0.730363	3.01886	mesendo
21672_2#71	1.63825	2.92811	mesendo
21672_2#73	0.756643	2.18793	mesendo
21672_2#74	1.82255	2.7947	mesendo
21672_2#75	1.14631	1.67059	mesendo
21672_2#76	2.03961	2.66198	mesendo
21672_2#78	2.16948	2.5216	mesendo
21672_2#79	1.2905	3.00918	mesendo
21672_2#80	1.9177	2.78501	mesendo
21672_2#82	2.18403	2.52782	mesendo
21672_2#84	1.44586	2.68767	mesendo
21672_2#85	1.59197	2.73971	mesendo
21672_2#86	1.04746	1.6168	mesendo
21672_2#88	1.4558	1.76325	mesendo
21672_2#89	1.21185	1.49156	mesendo
21672_2#9	0.636839	2.99092	mesendo
21672_2#90	1.57514	1.43329	mesendo
21672_2#91	1.61731	1.86125	mesendo
21672_2#92	1.74732	2.69262	mesendo
21672_2#94	1.93807	2.71602	mesendo
21672_2#95	0.710122	1.68397	mesendo
21672_2#97	0.659698	1.92976	mesendo
21843_2#100	3.15908	0.0313862	iPSC
21843_2#101	5.6136	0.791612	iPSC
21843_2#102	6.07156	0.529383	iPSC
21843_2#103	4.20985	-2.62614	iPSC
21843_2#104	4.59212	0.64728	iPSC
21843_2#105	5.07413	0.763482	iPSC
21843_2#106	5.7033	0.417985	iPSC
21843_2#11	3.36543	-0.302753	iPSC
21843_2#110	5.10649	0.737476	iPSC
21843_2#111	5.90556	0.548837	iPSC
21843_2#112	4.99316	0.71908	iPSC
21843_2#114	3.94097	-0.973825	iPSC
21843_2#119	3.98537	-0.169406	iPSC
21843_2#12	6.16585	0.422708	iPSC
21843_2#121	3.54796	-1.46409	iPSC
21843_2#122	9.53369	-5.64879	iPSC
21843_2#123	4.38903	0.550251	iPSC
21843_2#124	9.80042	-0.674653	iPSC
21843_2#125	6.70207	0.488079	iPSC
21843_2#128	9.6154	-0.548893	iPSC
21843_2#13	5.10562	0.304868	iPSC
21843_2#130	9.73909	-0.581865	iPSC
21843_2#131	6.80975	0.41293	iPSC
21843_2#132	8.23912	-0.533142	iPSC
21843_2#134	9.45777	-0.960136	iPSC
21843_2#135	6.99153	0.285053	iPSC
21843_2#137	6.72864	0.490139	iPSC
21843_2#138	9.30441	-0.56583	iPSC
21843_2#139	6.58	0.546074	iPSC
21843_2#141	5.71813	0.271121	iPSC
21843_2#143	3.92067	0.632356	iPSC
21843_2#145	3.82975	0.71056	iPSC
21843_2#146	3.4975	-1.69617	iPSC
21843_2#147	6.52836	0.499531	iPSC
21843_2#148	4.29491	-2.58448	iPSC
21843_2#149	5.59298	0.695772	iPSC
21843_2#150	5.76334	0.434189	iPSC
21843_2#154	5.40356	0.752622	iPSC
21843_2#155	5.75535	0.479108	iPSC
21843_2#157	5.94857	0.519347	iPSC
21843_2#159	6.14369	0.448933	iPSC
21843_2#160	5.72827	0.610707	iPSC
21843_2#161	4.94213	0.709504	iPSC
21843_2#163	5.05619	0.494999	iPSC
21843_2#164	4.15171	-2.16015	iPSC
21843_2#166	4.45822	0.73533	iPSC
21843_2#168	4.85754	0.772727	iPSC
21843_2#169	6.22785	0.571262	iPSC
21843_2#172	8.38383	-5.20389	iPSC
21843_2#173	5.94553	0.479618	iPSC
21843_2#175	6.19454	0.629018	iPSC
21843_2#178	9.66217	-0.629876	iPSC
21843_2#180	9.80733	-0.686948	iPSC
21843_2#181	6.50303	0.467474	iPSC
21843_2#183	7.04144	-0.0672705	iPSC
21843_2#184	9.63988	-0.62976	iPSC
21843_2#187	6.46972	0.445492	iPSC
21843_2#188	9.33483	-0.431007	iPSC
21843_2#19	5.72763	0.871191	iPSC
21843_2#190	9.29103	-0.714998	iPSC
21843_2#191	6.44968	0.317157	iPSC
21843_2#192	9.66568	-0.689504	iPSC
21843_2#193	3.81171	0.660709	iPSC
21843_2#194	3.40465	-1.62564	iPSC
21843_2#195	5.56117	0.715439	iPSC
21843_2#197	3.20949	-0.848114	iPSC
21843_2#199	4.83984	0.825987	iPSC
21843_2#20	5.65537	0.511579	iPSC
21843_2#201	5.21145	0.730142	iPSC
21843_2#203	5.50163	0.766487	iPSC
21843_2#204	3.40543	-1.79459	iPSC
21843_2#205	5.86069	0.493701	iPSC
21843_2#206	4.88331	0.762727	iPSC
21843_2#207	5.26635	0.678062	iPSC
21843_2#208	5.21566	0.657389	iPSC
21843_2#210	4.93805	0.776321	iPSC
21843_2#211	5.32592	0.854554	iPSC
21843_2#213	4.88645	0.733018	iPSC
21843_2#214	4.87127	0.757646	iPSC
21843_2#215	4.8352	0.733993	iPSC
21843_2#217	5.02783	0.437412	iPSC
21843_2#219	5.48737	0.598748	iPSC
21843_2#22	4.12584	0.712478	iPSC
21843_2#220	9.10525	-0.462047	iPSC
21843_2#221	4.05908	-2.54088	iPSC
21843_2#222	9.79878	-0.609795	iPSC
21843_2#223	5.61791	0.657245	iPSC
21843_2#224	9.58601	-0.706202	iPSC
21843_2#226	9.61442	-0.781185	iPSC
21843_2#228	9.51158	-0.508995	iPSC
21843_2#230	8.99063	-0.478374	iPSC
21843_2#231	6.46026	0.528439	iPSC
21843_2#233	6.3428	0.635445	iPSC
21843_2#236	9.4591	-0.575987	iPSC
21843_2#237	5.07599	0.797777	iPSC
21843_2#240	9.08941	-0.900739	iPSC
21843_2#242	4.83542	0.691176	iPSC
21843_2#243	5.10439	0.816935	iPSC
21843_2#244	5.24798	0.795153	iPSC
21843_2#247	5.07135	0.744538	iPSC
21843_2#248	3.7351	-1.26497	iPSC
21843_2#249	5.99737	0.54075	iPSC
21843_2#25	4.77692	-2.70375	iPSC
21843_2#250	4.95219	0.631375	iPSC
21843_2#251	4.45954	-2.10584	iPSC
21843_2#252	5.4399	0.210272	iPSC
21843_2#254	5.61721	0.310865	iPSC
21843_2#255	-6.45687	-1.12067	iPSC
21843_2#257	-2.91889	2.60324	unspecified
21843_2#26	9.43661	-0.8056	iPSC
21843_2#260	5.12346	0.533734	iPSC
21843_2#261	5.21793	0.744553	iPSC
21843_2#262	4.28911	0.68216	iPSC
21843_2#263	4.16389	0.584822	iPSC
21843_2#264	4.99356	0.678639	iPSC
21843_2#265	4.04914	0.73982	iPSC
21843_2#266	8.30288	-0.357972	iPSC
21843_2#267	6.26756	0.326361	iPSC
21843_2#269	6.37997	0.683986	iPSC
21843_2#27	5.41602	0.201412	iPSC
21843_2#270	9.33544	-0.489507	iPSC
21843_2#271	6.00156	0.27616	iPSC
21843_2#273	5.77211	0.170316	iPSC
21843_2#274	9.46031	-0.821023	iPSC
21843_2#275	6.64462	0.284973	iPSC
21843_2#276	9.74692	-0.615279	iPSC
21843_2#277	6.67136	0.524067	iPSC
21843_2#278	9.75963	-0.522826	iPSC
21843_2#280	9.80576	-0.675821	iPSC
21843_2#281	5.18718	-4.13103	iPSC
21843_2#283	5.09494	-3.27657	iPSC
21843_2#285	4.47682	0.637983	iPSC
21843_2#286	9.47473	-0.563509	iPSC
21843_2#287	5.84479	0.685852	iPSC
21843_2#29	6.82078	0.181839	iPSC
21843_2#292	5.9172	0.594663	iPSC
21843_2#294	6.18713	0.445372	iPSC
21843_2#296	6.59095	0.263396	iPSC
21843_2#297	6.55878	0.380742	iPSC
21843_2#298	6.70242	0.287522	iPSC
21843_2#3	3.84218	0.669286	iPSC
21843_2#30	6.49468	0.444374	iPSC
21843_2#301	4.95079	-0.036287	iPSC
21843_2#302	6.20676	0.615212	iPSC
21843_2#303	6.24173	0.469696	iPSC
21843_2#305	4.56048	-3.33676	iPSC
21843_2#306	6.48767	0.313062	iPSC
21843_2#308	5.25526	0.794683	iPSC
21843_2#309	3.96781	0.685438	iPSC
21843_2#310	5.04901	0.652603	iPSC
21843_2#313	4.29954	-2.63962	iPSC
21843_2#314	9.00772	-0.456779	iPSC
21843_2#316	9.68406	-5.52631	iPSC
21843_2#317	6.18324	0.507086	iPSC
21843_2#318	9.44886	-0.886675	iPSC
21843_2#319	5.80396	0.516061	iPSC
21843_2#322	9.6478	-0.603291	iPSC
21843_2#324	-2.27736	1.79868	iPSC
21843_2#327	6.38669	0.552358	iPSC
21843_2#328	9.07692	-0.732264	iPSC
21843_2#329	6.42177	0.497896	iPSC
21843_2#331	4.18931	-1.99543	iPSC
21843_2#334	9.61491	-0.703722	iPSC
21843_2#336	5.79858	-3.9727	iPSC
21843_2#337	5.12882	0.683598	iPSC
21843_2#338	4.05936	-2.40999	iPSC
21843_2#339	5.35676	0.764357	iPSC
21843_2#34	9.47954	-0.744318	iPSC
21843_2#343	5.96544	0.492026	iPSC
21843_2#344	5.27693	0.865187	iPSC
21843_2#347	5.85626	0.628194	iPSC
21843_2#348	6.12346	0.334755	iPSC
21843_2#35	7.01501	-0.123083	iPSC
21843_2#351	4.83523	-2.89558	iPSC
21843_2#352	5.92249	0.420027	iPSC
21843_2#353	5.15478	0.715218	iPSC
21843_2#354	4.95465	0.2844	iPSC
21843_2#355	5.27582	0.66638	iPSC
21843_2#356	5.29675	0.752568	iPSC
21843_2#357	3.64078	-1.33218	iPSC
21843_2#359	5.52354	0.725771	iPSC
21843_2#360	4.66033	0.597206	iPSC
21843_2#362	9.43347	-0.865301	iPSC
21843_2#363	5.76684	0.624879	iPSC
21843_2#364	9.59854	-0.658245	iPSC
21843_2#366	9.73119	-0.55457	iPSC
21843_2#367	5.15221	0.695093	iPSC
21843_2#368	9.65709	-0.723614	iPSC
21843_2#369	6.51473	0.430449	iPSC
21843_2#370	9.73646	-0.494176	iPSC
21843_2#372	9.70585	-0.728446	iPSC
21843_2#373	5.85746	0.418103	iPSC
21843_2#374	9.63195	-0.512333	iPSC
21843_2#375	4.48256	0.640546	iPSC
21843_2#376	9.78016	-5.38318	iPSC
21843_2#377	7.30824	-0.0142694	iPSC
21843_2#378	8.27496	-0.0176886	iPSC
21843_2#379	4.09267	0.704208	iPSC
21843_2#39	4.85604	0.71357	iPSC
21843_2#4	5.24518	0.00554156	iPSC
21843_2#40	6.88433	-0.351225	iPSC
21843_2#42	8.4894	-0.499526	iPSC
21843_2#45	5.4535	0.546906	iPSC
21843_2#50	3.87494	0.681897	iPSC
21843_2#51	3.85037	0.672238	iPSC
21843_2#52	4.02449	0.663576	iPSC
21843_2#55	4.98494	0.718271	iPSC
21843_2#56	5.19545	0.764982	iPSC
21843_2#57	5.92137	0.633735	iPSC
21843_2#58	4.10937	0.462856	iPSC
21843_2#59	5.48752	0.738669	iPSC
21843_2#6	5.26371	0.787261	iPSC
21843_2#60	5.32253	0.832036	iPSC
21843_2#62	4.7305	0.719771	iPSC
21843_2#63	5.05816	0.735674	iPSC
21843_2#64	5.73671	0.528098	iPSC
21843_2#65	5.78385	0.356734	iPSC
21843_2#66	4.91264	0.821749	iPSC
21843_2#67	3.18251	-0.407369	iPSC
21843_2#69	4.047	0.724653	iPSC
21843_2#73	4.96292	0.599529	iPSC
21843_2#74	8.5547	-0.57896	iPSC
21843_2#77	7.08172	0.0938977	iPSC
21843_2#79	6.31751	0.551358	iPSC
21843_2#80	9.74109	-0.656492	iPSC
21843_2#81	4.96262	0.0359434	iPSC
21843_2#82	9.52985	-0.604841	iPSC
21843_2#84	9.32178	-0.780001	iPSC
21843_2#85	6.63598	0.624637	iPSC
21843_2#87	4.16474	0.661648	iPSC
21843_2#89	6.64441	0.205855	iPSC
21843_2#9	4.933	0.707002	iPSC
21843_2#91	6.01307	0.541549	iPSC
21843_2#93	5.00731	0.718618	iPSC
21843_2#94	9.72252	-0.585016	iPSC
21843_2#95	5.53443	0.767707	iPSC
21843_2#97	3.38679	-0.0790064	iPSC
21843_2#98	3.76916	0.620291	iPSC
21843_2#99	4.81597	0.677088	iPSC
21999_1#124	-0.0464239	1.33097	iPSC
21999_1#133	-0.000759808	1.32331	iPSC
21999_1#157	0.0419597	1.27004	iPSC
21999_1#174	0.0665142	1.11475	iPSC
21999_1#176	-0.0547232	1.23473	iPSC
21999_1#180	-0.0438016	1.34644	iPSC
21999_1#181	0.0323864	1.25433	iPSC
21999_1#207	-0.0601259	1.27389	iPSC
21999_1#222	-0.00131588	1.21643	iPSC
21999_1#223	-0.0439139	1.30572	iPSC
21999_1#229	-0.0396953	1.32785	iPSC
21999_1#257	-0.141165	1.43569	iPSC
21999_1#261	0.0691198	1.28334	iPSC
21999_1#278	0.174753	1.06269	iPSC
21999_1#282	0.0362658	1.19335	iPSC
21999_1#326	-0.114744	1.40598	iPSC
21999_1#357	-0.0437168	1.33003	iPSC
21999_1#373	0.140925	1.18957	iPSC
21673_6#105	-0.458443	2.67512	mesendo
21673_6#109	0.476845	2.76955	mesendo
21673_6#113	-0.497582	2.60163	mesendo
21673_6#116	0.0195575	2.54349	mesendo
21673_6#118	-0.173279	2.59093	mesendo
21673_6#122	0.460735	2.40224	mesendo
21673_6#125	-0.389986	2.71274	mesendo
21673_6#126	0.717055	2.32645	mesendo
21673_6#127	-0.325432	2.62993	mesendo
21673_6#137	-0.543573	2.733	mesendo
21673_6#138	1.12849	2.16529	mesendo
21673_6#140	-0.478931	2.70114	mesendo
21673_6#142	-0.258449	2.51549	mesendo
21673_6#152	0.140397	2.59947	mesendo
21673_6#156	0.421442	2.47486	mesendo
21673_6#158	-0.0778053	2.75505	mesendo
21673_6#159	0.102715	2.63387	mesendo
21673_6#161	0.436419	2.45017	mesendo
21673_6#162	-0.282836	2.66197	mesendo
21673_6#166	-0.163706	2.70334	mesendo
21673_6#172	0.842806	2.05606	mesendo
21673_6#175	0.0464235	2.6704	mesendo
21673_6#180	1.25297	1.93361	mesendo
21673_6#182	-0.120564	2.75123	mesendo
21673_6#184	-0.310813	2.41981	mesendo
21673_6#185	0.0704172	2.58017	mesendo
21673_6#197	-0.530342	2.44814	mesendo
21673_6#209	0.782883	2.17419	mesendo
21673_6#211	0.0906862	2.65861	mesendo
21673_6#215	-0.257538	2.67414	mesendo
21673_6#218	0.0474502	2.50867	mesendo
21673_6#220	-0.225602	2.69531	mesendo
21673_6#223	0.866385	2.04074	mesendo
21673_6#224	0.344258	2.49004	mesendo
21673_6#226	0.0818976	2.67882	mesendo
21673_6#227	0.58526	2.28494	mesendo
21673_6#230	0.919922	2.15604	mesendo
21673_6#231	0.351307	2.50312	mesendo
21673_6#234	0.47311	2.4142	mesendo
21673_6#235	-0.195676	2.63653	mesendo
21673_6#237	0.28867	2.4952	mesendo
21673_6#243	-0.0671176	2.49601	mesendo
21673_6#244	-0.275306	2.57689	mesendo
21673_6#248	-0.120727	2.80836	unspecified
21673_6#250	0.0429246	2.64118	mesendo
21673_6#251	-0.0543158	2.58945	mesendo
21673_6#255	0.243393	2.57126	mesendo
21673_6#259	-0.196913	2.51323	mesendo
21673_6#260	-0.357639	2.67549	mesendo
21673_6#268	0.141304	2.72431	mesendo
21673_6#270	0.153298	2.46934	mesendo
21673_6#271	0.933319	2.11534	mesendo
21673_6#273	0.33859	2.46864	mesendo
21673_6#275	0.895101	2.09063	mesendo
21673_6#278	-0.117844	2.63627	mesendo
21673_6#279	0.33536	2.5174	mesendo
21673_6#28	-0.545965	2.26946	mesendo
21673_6#285	0.140523	2.70746	mesendo
21673_6#296	0.0377092	2.52532	mesendo
21673_6#298	-0.30825	2.78799	mesendo
21673_6#30	-0.0734226	2.60797	mesendo
21673_6#305	0.299205	2.58596	mesendo
21673_6#307	-0.349519	2.63119	mesendo
21673_6#311	-0.598715	2.82356	mesendo
21673_6#319	0.19895	2.53473	mesendo
21673_6#323	0.051942	2.63549	mesendo
21673_6#324	0.971631	2.213	mesendo
21673_6#325	0.990582	2.07042	mesendo
21673_6#326	-0.0460536	2.67394	mesendo
21673_6#328	-0.0946832	2.66808	mesendo
21673_6#345	-0.000194818	2.61003	mesendo
21673_6#346	0.28572	2.49236	mesendo
21673_6#347	-0.0405745	2.56756	mesendo
21673_6#355	-0.284049	2.78473	mesendo
21673_6#366	-0.279218	2.64123	mesendo
21673_6#370	-0.207553	2.68397	mesendo
21673_6#375	0.227027	2.49524	mesendo
21673_6#377	-0.146791	2.69227	mesendo
21673_6#5	0.186997	2.64801	mesendo
21673_6#50	0.131165	2.3564	mesendo
21673_6#52	-0.3474	2.76118	mesendo
21673_6#55	-0.53685	2.56578	mesendo
21673_6#56	-0.363327	2.40622	mesendo
21673_6#57	0.204449	2.39281	mesendo
21673_6#61	-0.174374	2.56918	mesendo
21673_6#65	-0.462457	2.4856	mesendo
21673_6#7	-0.282461	2.62808	mesendo
21673_6#75	-0.438062	2.62861	mesendo
21673_6#76	-0.531759	2.62402	mesendo
21673_6#78	-0.144756	2.65668	mesendo
21673_6#85	0.097112	2.4888	mesendo
21673_6#87	-0.514055	2.71165	mesendo
21673_6#93	-0.691493	2.69464	unspecified
21673_6#95	-0.0957507	2.70952	mesendo
21673_6#99	0.371987	2.54451	mesendo
21554_5#102	-2.41737	4.0673	defendo
21554_5#108	-2.54919	3.97345	unspecified
21554_5#111	-2.69692	3.80582	unspecified
21554_5#125	-2.93069	3.98791	defendo
21554_5#126	-2.44047	3.87253	unspecified
21554_5#135	-3.34098	3.93454	defendo
21554_5#138	-2.71397	3.91897	unspecified
21554_5#143	-2.49599	4.057	unspecified
21554_5#150	-2.4857	3.79401	unspecified
21554_5#155	-2.38368	3.99976	defendo
21554_5#156	-2.73649	3.7607	unspecified
21554_5#159	-3.55862	2.91067	unspecified
21554_5#162	-2.33754	3.91073	defendo
21554_5#164	-2.66565	3.69213	defendo
21554_5#173	-3.14038	3.56404	unspecified
21554_5#175	-2.80033	3.97678	defendo
21554_5#185	-3.16491	3.67549	unspecified
21554_5#186	-3.6235	3.33844	unspecified
21554_5#2	-3.17927	3.97287	defendo
21554_5#205	-3.21369	3.84703	unspecified
21554_5#207	-3.58027	3.66502	unspecified
21554_5#208	-2.90147	3.65432	unspecified
21554_5#212	-3.13553	3.65897	unspecified
21554_5#221	-2.82353	4.12952	defendo
21554_5#227	-2.36321	3.91012	defendo
21554_5#230	-3.06123	3.67301	unspecified
21554_5#232	-2.42566	3.80993	unspecified
21554_5#233	-2.6488	3.81092	unspecified
21554_5#235	-3.63275	3.96831	unspecified
21554_5#237	-3.09222	3.71279	unspecified
21554_5#251	-2.59978	3.78846	defendo
21554_5#254	-3.68567	3.97805	defendo
21554_5#255	-2.92171	3.79526	unspecified
21554_5#261	-2.38578	3.87535	defendo
21554_5#275	-3.04896	3.83856	defendo
21554_5#278	-3.20637	4.20102	defendo
21554_5#279	-3.50535	3.33337	unspecified
21554_5#282	-3.34768	3.53061	unspecified
21554_5#284	-2.68033	3.89542	defendo
21554_5#299	-3.52218	3.36202	unspecified
21554_5#303	-2.98824	3.81106	defendo
21554_5#304	-3.33135	3.93825	defendo
21554_5#308	-3.52598	3.32025	unspecified
21554_5#321	-3.70564	4.00666	defendo
21554_5#323	-3.56772	3.20824	unspecified
21554_5#328	-3.61233	3.6411	unspecified
21554_5#351	-3.4931	4.00358	defendo
21554_5#358	-2.88909	4.08338	defendo
21554_5#370	-0.492638	2.18709	mesendo
21554_5#374	-3.76126	3.96499	defendo
21554_5#377	-3.19869	3.62341	unspecified
21554_5#86	-2.59509	3.88953	defendo
21554_5#87	-3.27533	3.60574	unspecified
21554_5#93	-2.42935	3.87024	unspecified
21554_6#102	-3.8178	3.57476	defendo
21554_6#106	-3.15427	4.25225	unspecified
21554_6#109	-3.55009	4.53794	defendo
21554_6#11	-2.68269	4.21903	defendo
21554_6#110	-3.07668	4.52264	defendo
21554_6#112	-2.91568	4.33899	unspecified
21554_6#115	-2.7988	4.36286	unspecified
21554_6#122	-2.96984	4.38037	defendo
21554_6#125	-2.66971	4.36513	defendo
21554_6#127	-3.13907	4.55412	defendo
21554_6#128	-3.46419	4.55867	defendo
21554_6#129	-2.95677	4.57473	defendo
21554_6#132	-2.83926	4.41056	defendo
21554_6#140	-3.17082	4.42524	defendo
21554_6#147	-2.67327	4.43319	defendo
21554_6#154	-2.75012	4.35184	defendo
21554_6#158	-3.62785	4.49361	defendo
21554_6#159	-3.49195	4.18508	defendo
21554_6#180	-3.09131	4.30683	defendo
21554_6#181	-3.75689	3.54825	unspecified
21554_6#182	-3.68437	3.9783	defendo
21554_6#183	-3.79165	3.6166	defendo
21554_6#185	-3.16926	4.20572	defendo
21554_6#186	-3.3448	4.51163	defendo
21554_6#190	-2.6487	4.34519	defendo
21554_6#202	-2.82139	4.4209	defendo
21554_6#203	-2.84632	4.47161	defendo
21554_6#206	-5.88973	-4.57461	defendo
21554_6#208	-3.15764	4.49861	defendo
21554_6#209	-2.51611	4.166	defendo
21554_6#211	-3.63574	4.28266	defendo
21554_6#222	-2.97937	4.44517	defendo
21554_6#227	-3.58743	4.55845	defendo
21554_6#231	-2.92043	4.28581	defendo
21554_6#234	-3.76407	3.67947	defendo
21554_6#235	-3.54607	4.41056	defendo
21554_6#236	-2.8622	4.43628	defendo
21554_6#238	-3.14548	4.30104	defendo
21554_6#239	-3.55122	4.55483	defendo
21554_6#246	-2.90876	4.53054	defendo
21554_6#247	-3.3226	4.34135	defendo
21554_6#248	-3.18554	4.53736	defendo
21554_6#252	-3.35487	-4.50272	unspecified
21554_6#255	-3.33757	4.4333	defendo
21554_6#258	-3.8837	3.74821	unspecified
21554_6#260	-2.91534	4.46483	defendo
21554_6#268	-2.64352	4.41851	defendo
21554_6#270	-3.25613	4.31405	unspecified
21554_6#271	-3.3703	4.17359	defendo
21554_6#275	-3.95531	3.39459	defendo
21554_6#279	-3.60488	4.29738	unspecified
21554_6#294	-3.39224	4.56161	defendo
21554_6#299	-3.45653	4.52355	defendo
21554_6#302	-3.36054	4.44807	defendo
21554_6#307	-3.36711	4.53707	defendo
21554_6#308	-2.54054	4.1267	defendo
21554_6#309	-3.06241	4.58336	defendo
21554_6#319	-2.76225	4.32069	defendo
21554_6#32	-2.85456	4.57471	defendo
21554_6#320	-2.66153	4.43208	defendo
21554_6#321	-3.26327	4.44736	defendo
21554_6#324	-3.69369	4.42776	defendo
21554_6#327	-3.42076	4.50605	defendo
21554_6#329	-3.33413	4.2821	defendo
21554_6#331	-3.66574	4.29941	defendo
21554_6#333	-3.18219	4.37315	defendo
21554_6#342	-2.77422	4.43354	defendo
21554_6#343	-2.6326	4.32491	defendo
21554_6#345	-3.46125	4.46344	defendo
21554_6#350	-3.39348	4.44813	defendo
21554_6#353	-3.41294	4.32037	defendo
21554_6#356	-2.99237	4.48729	defendo
21554_6#357	-2.89003	4.44034	defendo
21554_6#37	-2.77412	4.27699	defendo
21554_6#373	-9.06428	-4.24049	defendo
21554_6#376	-2.9613	4.3963	defendo
21554_6#378	-2.89117	4.44892	defendo
21554_6#380	-2.80094	4.45825	defendo
21554_6#39	-2.59902	4.2327	defendo
21554_6#44	-0.711932	2.02189	iPSC
21554_6#52	-2.94258	4.52406	defendo
21554_6#62	-3.0158	4.50779	defendo
21554_6#63	-3.50727	4.51691	defendo
21554_6#65	-3.24146	4.16211	defendo
21554_6#68	-2.85228	4.40149	defendo
21554_6#77	-2.69975	4.38848	defendo
21554_6#78	-2.81687	4.4428	defendo
21554_6#79	-3.03141	4.53303	defendo
21554_6#81	-2.97991	4.55867	defendo
21554_6#86	-3.72487	3.66301	unspecified
21554_6#87	-3.36032	4.49773	defendo
21554_6#88	-3.09404	4.36568	defendo
21554_6#90	-2.71137	4.22425	defendo
21554_6#93	-2.73595	4.29661	defendo
21554_8#11	-0.591467	2.75023	mesendo
21554_8#111	-0.544868	2.68955	mesendo
21554_8#124	0.96067	2.01409	mesendo
21554_8#133	-0.0702325	2.59777	mesendo
21554_8#135	-0.548477	2.68645	mesendo
21554_8#137	-0.230685	2.69344	mesendo
21554_8#14	-0.590045	2.18669	mesendo
21554_8#147	-0.371073	2.50699	mesendo
21554_8#148	0.936427	1.84824	mesendo
21554_8#152	-0.486812	2.69422	mesendo
21554_8#154	-0.633654	2.7364	mesendo
21554_8#156	-0.650089	2.74633	mesendo
21554_8#162	-0.447358	2.68077	mesendo
21554_8#169	-0.239336	2.52105	mesendo
21554_8#173	1.86412	1.72053	mesendo
21554_8#176	0.0534041	2.41303	mesendo
21554_8#183	-0.0850889	2.66652	mesendo
21554_8#187	-0.35734	2.7133	mesendo
21554_8#192	-0.59392	2.69194	mesendo
21554_8#199	0.342943	2.32125	mesendo
21554_8#206	7.61739	7.92146	mesendo
21554_8#208	0.159733	2.41332	mesendo
21554_8#210	0.258589	2.44691	mesendo
21554_8#212	-0.647259	2.64372	mesendo
21554_8#213	-0.44946	2.60946	mesendo
21554_8#225	-0.495251	2.76028	mesendo
21554_8#232	0.421431	2.40992	mesendo
21554_8#238	0.503213	2.41725	mesendo
21554_8#240	1.41971	1.69413	mesendo
21554_8#243	0.626945	2.34411	mesendo
21554_8#246	-0.32302	2.66238	mesendo
21554_8#248	-0.594436	2.69948	mesendo
21554_8#250	0.354314	2.22822	mesendo
21554_8#254	0.405492	2.53982	mesendo
21554_8#271	0.213257	2.41613	mesendo
21554_8#278	1.48143	1.58779	mesendo
21554_8#280	0.86936	2.15908	mesendo
21554_8#283	-0.235353	2.64349	mesendo
21554_8#294	-0.623567	2.69365	mesendo
21554_8#299	1.72566	1.67193	mesendo
21554_8#300	1.3183	1.92273	mesendo
21554_8#306	1.77825	1.79732	mesendo
21554_8#308	-0.033116	2.62233	mesendo
21554_8#311	1.44977	1.73612	mesendo
21554_8#324	7.65791	7.97975	mesendo
21554_8#327	1.75232	1.79361	mesendo
21554_8#330	7.61589	8.02949	mesendo
21554_8#339	-0.467645	2.66804	mesendo
21554_8#342	-0.530358	2.7002	mesendo
21554_8#345	-0.566691	2.67881	mesendo
21554_8#346	0.28745	2.13012	mesendo
21554_8#356	0.332823	2.39093	mesendo
21554_8#371	1.28957	1.67533	mesendo
21554_8#372	0.854104	2.11581	mesendo
21554_8#373	1.77624	1.66005	mesendo
21554_8#39	-0.445264	2.54382	mesendo
21554_8#45	-0.560396	2.25282	mesendo
21554_8#54	-0.12933	2.40087	mesendo
21554_8#56	-0.666654	2.75615	mesendo
21554_8#59	-0.483448	2.38986	mesendo
21554_8#63	-0.111228	2.53015	mesendo
21554_8#64	-0.155632	2.66464	mesendo
21554_8#67	-0.531811	2.06865	mesendo
21554_8#70	-0.477732	2.54366	mesendo
21554_8#81	-0.44927	2.70598	mesendo
21554_8#87	0.332427	2.45098	mesendo
21554_8#88	-0.619629	2.72435	mesendo
21554_8#90	-0.446637	2.50064	mesendo
21554_8#94	0.152995	2.56388	mesendo
21554_1#102	-2.93596	3.67595	unspecified
21554_1#103	-2.85141	3.65168	unspecified
21554_1#108	-3.541	3.26032	unspecified
21554_1#11	-3.49539	3.58222	unspecified
21554_1#113	-3.38514	3.35898	unspecified
21554_1#116	-3.07267	3.68755	unspecified
21554_1#122	-1.66718	3.40091	unspecified
21554_1#125	-2.47483	4.05737	defendo
21554_1#126	0.543196	1.95368	mesendo
21554_1#130	0.959429	0.429763	mesendo
21554_1#132	1.19291	-0.405761	mesendo
21554_1#133	-3.52811	3.27634	unspecified
21554_1#134	-2.98077	3.69008	defendo
21554_1#138	-3.11735	3.62817	unspecified
21554_1#142	-3.296	1.58709	unspecified
21554_1#146	-2.58452	3.90059	unspecified
21554_1#159	-3.5545	2.90606	unspecified
21554_1#16	-2.8046	3.79681	unspecified
21554_1#167	-2.72557	3.83888	unspecified
21554_1#168	-2.26894	3.78718	unspecified
21554_1#170	-2.70831	3.95098	unspecified
21554_1#177	0.537233	0.610181	mesendo
21554_1#182	-3.49203	2.49207	unspecified
21554_1#185	1.25688	-0.130517	mesendo
21554_1#186	-3.54811	2.82031	unspecified
21554_1#188	1.40436	1.79166	mesendo
21554_1#189	1.49825	1.71361	mesendo
21554_1#199	-0.0328603	2.27671	mesendo
21554_1#200	-2.95646	3.68475	unspecified
21554_1#201	-3.14149	3.56766	unspecified
21554_1#204	-2.77359	3.73869	unspecified
21554_1#205	-3.59107	3.35399	unspecified
21554_1#208	1.35729	0.625505	mesendo
21554_1#211	-3.43976	3.24448	unspecified
21554_1#221	-2.68486	3.73545	mesendo
21554_1#222	0.0577148	1.68618	mesendo
21554_1#224	-2.94902	3.69887	unspecified
21554_1#225	-0.0825553	1.56142	mesendo
21554_1#228	-3.18127	3.98734	unspecified
21554_1#230	-3.7066	3.99392	defendo
21554_1#234	1.03071	1.66604	mesendo
21554_1#236	-3.29419	3.7093	unspecified
21554_1#238	-3.05542	3.75967	unspecified
21554_1#244	-2.8444	3.86954	defendo
21554_1#247	-3.47985	3.33629	unspecified
21554_1#253	-3.4878	3.19059	unspecified
21554_1#265	0.796735	1.46064	mesendo
21554_1#270	1.24354	0.636379	mesendo
21554_1#272	1.26016	0.367787	mesendo
21554_1#283	-3.45048	4.00687	unspecified
21554_1#285	-1.64513	3.37375	unspecified
21554_1#288	-3.76593	3.97179	unspecified
21554_1#292	-2.84712	3.77902	unspecified
21554_1#295	-3.25819	3.64246	unspecified
21554_1#297	1.46673	0.907573	mesendo
21554_1#298	1.16616	0.353804	mesendo
21554_1#301	1.43612	1.82299	mesendo
21554_1#302	-3.40687	3.89163	unspecified
21554_1#306	-3.811	3.91063	unspecified
21554_1#309	-3.28205	3.6683	unspecified
21554_1#31	-0.530868	2.48355	mesendo
21554_1#311	-2.9036	3.80971	unspecified
21554_1#320	-3.56307	3.24634	unspecified
21554_1#324	-3.41269	3.42971	unspecified
21554_1#326	-3.87418	3.90606	defendo
21554_1#328	1.63272	1.21177	mesendo
21554_1#330	0.640496	0.471512	mesendo
21554_1#331	-3.34375	3.32503	unspecified
21554_1#332	0.947773	0.657967	mesendo
21554_1#34	-2.90799	3.69382	unspecified
21554_1#343	-2.68743	3.77703	defendo
21554_1#347	-2.21301	4.03925	unspecified
21554_1#348	-2.4224	3.86057	unspecified
21554_1#349	0.81713	1.73675	mesendo
21554_1#35	-2.74484	3.84824	unspecified
21554_1#350	-3.5661	3.16551	unspecified
21554_1#352	-3.53102	3.20295	unspecified
21554_1#354	-3.2421	3.62677	unspecified
21554_1#359	-3.29964	3.35456	unspecified
[truncated: 28,476 more rows]

## Sheet: Fig3b_umap
cell_name	UMAP_1	UMAP_2	pseudo
21843_1#10	4.72884	8.76336	0.292682
21843_1#100	-0.0764335	7.02498	0.484716
21843_1#101	1.46655	9.78245	0.403809
21843_1#102	4.0358	7.51854	0.260772
21843_1#103	3.62218	8.38912	0.355366
21843_1#105	3.17046	8.43537	0.348098
21843_1#106	0.416509	8.80363	0.432102
21843_1#107	3.44965	7.88492	0.317469
21843_1#108	3.50097	7.7195	0.288365
21843_1#109	0.780726	9.22154	0.368643
21843_1#11	4.57878	7.38995	0.22086
21843_1#110	0.326655	8.60741	0.433016
21843_1#111	3.24411	7.75933	0.274108
21843_1#112	3.47904	7.72356	0.2569
21843_1#113	-0.174328	7.05282	0.433684
21843_1#114	3.20097	7.80141	0.280297
21843_1#117	2.42158	7.81945	0.240708
21843_1#118	3.57663	8.26294	0.279322
21843_1#119	2.30521	7.4023	0.290534
21843_1#12	3.18334	7.70125	0.281067
21843_1#122	2.39334	9.89313	0.403232
21843_1#123	4.86487	9.63919	0.31829
21843_1#124	0.818933	6.93788	0.38483
21843_1#125	2.07496	10.0226	0.420818
21843_1#126	5.90199	8.57553	0.232027
21843_1#129	2.95367	8.46128	0.395946
21843_1#13	2.96104	7.90865	0.374082
21843_1#130	1.97842	10.4941	0.3653
21843_1#131	3.35934	7.91543	0.352064
21843_1#132	2.0314	10.7784	0.344841
21843_1#133	5.67459	9.22915	0.39956
21843_1#134	2.0025	11.0238	0.343232
21843_1#136	5.6417	8.94944	0.3479
21843_1#137	4.36716	7.73987	0.281343
21843_1#139	0.37716	8.98185	0.43439
21843_1#14	2.27287	6.75364	0.280374
21843_1#140	5.50436	8.92752	0.309988
21843_1#141	0.482532	8.46241	0.383533
21843_1#142	4.85194	9.50581	0.356998
21843_1#143	0.679768	8.28993	0.493767
21843_1#145	2.3226	7.77631	0.359458
21843_1#146	2.86151	8.03999	0.288475
21843_1#147	3.97052	8.39685	0.305999
21843_1#149	0.502151	9.27786	0.425724
21843_1#15	5.78276	7.9722	0.241786
21843_1#150	0.91409	9.47411	0.393986
21843_1#151	4.599	7.42095	0.247473
21843_1#153	3.83523	8.0034	0.309813
21843_1#155	0.194919	8.44195	0.477813
21843_1#156	0.381789	9.10263	0.41285
21843_1#157	0.981413	9.61184	0.410178
21843_1#158	5.21908	8.37763	0.31919
21843_1#159	1.60616	10.0006	0.306779
21843_1#16	1.16527	9.1027	0.427839
21843_1#161	0.752386	9.66942	0.363289
21843_1#162	3.30041	7.83374	0.294049
21843_1#163	3.93384	7.52204	0.262788
21843_1#165	0.909451	8.84478	0.412568
21843_1#166	1.63883	7.53547	0.371714
21843_1#167	1.63172	7.2679	0.30514
21843_1#169	4.61482	7.68483	0.291834
21843_1#170	3.27354	10.1212	0.462485
21843_1#172	4.62797	9.79412	0.34046
21843_1#173	3.10273	7.80888	0.301249
21843_1#175	3.51548	7.91163	0.297315
21843_1#176	3.87244	8.62218	0.38354
21843_1#177	3.81468	7.41007	0.260327
21843_1#178	4.80791	8.58004	0.33857
21843_1#179	3.36494	7.89855	0.28624
21843_1#18	1.25551	9.99933	0.403153
21843_1#180	2.56788	10.7339	0.428137
21843_1#181	3.00262	8.4586	0.377332
21843_1#182	6.99725	7.85404	0.24487
21843_1#183	4.08812	7.53915	0.295476
21843_1#184	5.76465	9.10612	0.355163
21843_1#185	0.349509	9.05731	0.445137
21843_1#186	2.5427	10.7521	0.327261
21843_1#189	3.35074	8.12539	0.344049
21843_1#19	4.59457	7.80261	0.268082
21843_1#190	2.24153	9.95907	0.394115
21843_1#191	0.481109	8.37741	0.391574
21843_1#194	4.81618	7.57051	0.230686
21843_1#195	0.432535	8.3052	0.398271
21843_1#197	4.35978	7.38191	0.235579
21843_1#198	0.469748	8.77207	0.452417
21843_1#199	0.757285	9.25999	0.429756
21843_1#2	0.730106	8.32	0.370396
21843_1#20	5.42011	7.95999	0.298644
21843_1#200	0.697693	9.1724	0.440577
21843_1#201	2.71947	7.10491	0.28134
21843_1#202	2.19773	6.42764	0.329357
21843_1#203	0.398336	8.79013	0.442732
21843_1#204	0.896431	9.64075	0.3512
21843_1#206	3.49268	8.25359	0.336954
21843_1#207	4.30748	7.73156	0.272566
21843_1#208	0.344265	9.00508	0.398257
21843_1#209	0.796584	5.75401	0.264529
21843_1#21	1.07074	9.13129	0.392823
21843_1#210	0.500424	8.84428	0.459411
21843_1#211	0.416656	9.11935	0.408759
21843_1#212	0.607554	9.03762	0.44015
21843_1#215	0.532163	8.39665	0.400567
21843_1#217	0.973079	8.71083	0.534213
21843_1#218	5.91825	7.44922	0.234344
21843_1#22	0.944027	9.50625	0.471239
21843_1#222	5.78103	8.11288	0.215681
21843_1#223	2.87871	7.88399	0.311108
21843_1#224	1.36454	10.1486	0.370624
21843_1#225	2.38714	6.69526	0.234391
21843_1#226	5.78992	8.76793	0.280264
21843_1#227	3.46212	8.22392	0.347354
21843_1#228	5.8246	8.65993	0.315262
21843_1#229	-3.20931	-1.70554	0.433262
21843_1#230	5.77936	7.30716	0.272099
21843_1#231	3.25629	7.87742	0.289639
21843_1#232	5.79406	8.83606	0.287223
21843_1#233	3.67882	7.30451	0.220237
21843_1#235	1.44176	6.04477	0.267461
21843_1#236	5.45381	8.54286	0.264209
21843_1#237	0.770565	9.30559	0.460387
21843_1#239	1.13047	9.10068	0.45527
21843_1#241	3.83073	9.00833	0.319389
21843_1#244	2.79165	7.8638	0.329771
21843_1#245	3.01125	7.8803	0.295476
21843_1#246	0.464049	8.86809	0.43998
21843_1#247	3.2446	7.75227	0.328315
21843_1#248	0.574959	9.35541	0.362511
21843_1#249	3.59175	7.17774	0.31371
21843_1#25	2.69248	7.98057	0.291647
21843_1#250	4.35472	7.48089	0.289493
21843_1#251	0.555398	9.03622	0.468635
21843_1#252	4.71526	8.62557	0.319433
21843_1#253	3.32284	7.90796	0.322552
21843_1#254	0.768696	9.45533	0.438073
21843_1#255	3.9753	7.28112	0.219713
21843_1#257	0.73855	9.37894	0.442624
21843_1#259	4.91828	8.41944	0.320667
21843_1#26	4.47636	8.9945	0.337994
21843_1#260	0.532672	9.215	0.36495
21843_1#262	3.29417	8.4312	0.328442
21843_1#265	1.04272	8.97029	0.442836
21843_1#267	3.446	7.83415	0.279443
21843_1#269	4.96403	7.28449	0.194345
21843_1#27	0.90789	9.01238	0.388564
21843_1#270	4.60306	8.81289	0.299534
21843_1#272	5.27746	8.71523	0.354662
21843_1#273	1.22743	9.79819	0.443035
21843_1#274	2.67133	10.7212	0.379671
21843_1#275	0.899559	9.74798	0.425231
21843_1#276	1.87102	10.8671	0.37256
21843_1#278	1.62401	10.3494	0.402598
21843_1#279	1.14887	9.91452	0.327786
21843_1#28	4.41233	9.57796	0.320272
21843_1#280	5.87073	8.58013	0.234522
21843_1#281	0.388206	9.05874	0.407306
21843_1#282	1.82584	10.0261	0.442091
21843_1#283	3.69364	8.37072	0.351106
21843_1#284	5.93911	8.49777	0.26698
21843_1#285	3.93642	7.65403	0.27909
21843_1#286	4.39467	8.58243	0.349217
21843_1#287	3.57921	8.54486	0.349332
21843_1#288	6.23094	7.46895	0.22079
21843_1#29	3.92254	7.62589	0.280965
21843_1#290	4.92627	7.36517	0.21788
21843_1#291	2.89873	7.79059	0.254302
21843_1#292	1.07381	9.06983	0.357507
21843_1#293	2.8759	8.36984	0.32415
21843_1#294	2.53671	8.51521	0.41305
21843_1#295	3.1013	7.84179	0.341114
21843_1#296	1.03983	9.69044	0.434339
21843_1#297	3.13346	8.03343	0.350513
21843_1#298	0.991882	9.51732	0.457736
21843_1#299	4.51971	8.07785	0.321781
21843_1#3	3.40539	8.04288	0.32865
21843_1#301	1.11749	9.59373	0.44716
21843_1#302	3.36208	8.03848	0.33018
21843_1#303	0.429557	9.16654	0.39569
21843_1#304	5.42538	8.57474	0.262225
21843_1#305	5.45951	8.84591	0.311185
21843_1#307	4.25853	7.80734	0.271322
21843_1#308	3.54405	8.11375	0.306416
21843_1#309	3.05264	8.03596	0.357965
21843_1#31	0.608385	8.75242	0.43446
21843_1#311	3.04272	7.88778	0.273364
21843_1#312	4.76083	7.72594	0.256808
21843_1#313	2.53796	7.08778	0.279216
21843_1#314	1.54464	9.50159	0.392886
21843_1#317	1.20734	7.12843	0.325604
21843_1#318	4.97085	9.66757	0.287041
21843_1#319	0.747623	8.76458	0.439634
21843_1#32	2.15769	10.1729	0.257327
21843_1#320	5.58238	8.47511	0.282089
21843_1#321	0.974915	9.20524	0.412783
21843_1#322	5.81519	8.56142	0.262352
21843_1#323	0.874734	9.50305	0.499189
21843_1#324	5.11951	8.9021	0.345558
21843_1#325	0.976168	9.51906	0.396699
21843_1#327	1.19774	9.89643	0.337371
21843_1#328	6.54925	8.68808	0.315919
21843_1#330	6.96547	7.87412	0.290862
21843_1#332	5.12982	8.54422	0.336311
21843_1#333	2.60317	8.03724	0.347049
21843_1#334	1.51333	9.52817	0.403971
21843_1#335	2.15743	7.95848	0.361164
21843_1#336	5.99903	7.35195	0.211779
21843_1#34	4.54941	8.88165	0.314846
21843_1#343	-0.0216225	6.60629	0.514134
21843_1#344	3.217	7.95153	0.278562
21843_1#345	3.14715	8.19169	0.33635
21843_1#346	1.07464	9.3797	0.475413
21843_1#348	1.1402	9.65623	0.420668
21843_1#349	1.07986	9.76936	0.357996
21843_1#350	0.998571	9.53919	0.435233
21843_1#352	0.996246	9.59489	0.382129
21843_1#355	2.32263	6.66067	0.306842
21843_1#356	2.56389	7.94606	0.269949
21843_1#359	3.02238	7.43362	0.276216
21843_1#363	0.447513	7.6523	0.458029
21843_1#364	4.33205	6.94813	0.2452
21843_1#366	2.00368	9.82614	0.412589
21843_1#367	3.0837	8.23834	0.308367
21843_1#368	5.41616	7.83545	0.262933
21843_1#369	0.810121	8.64858	0.374937
21843_1#37	3.36801	7.95931	0.3233
21843_1#370	5.4184	9.30159	0.310424
21843_1#371	3.31274	8.23394	0.336495
21843_1#372	6.72036	7.99602	0.204357
21843_1#373	2.63082	8.20973	0.364266
21843_1#374	2.09057	10.4164	0.324447
21843_1#375	0.639471	9.10191	0.399283
21843_1#376	4.61268	8.58377	0.302853
21843_1#378	4.63557	8.88606	0.347255
21843_1#379	0.772372	8.19091	0.505711
21843_1#38	5.14048	8.88099	0.340871
21843_1#380	2.17172	6.78013	0.335669
21843_1#39	1.11408	9.17869	0.381131
21843_1#4	3.45795	7.94114	0.261847
21843_1#40	6.63351	7.50047	0.178739
21843_1#41	2.35575	7.84416	0.358489
21843_1#42	2.08159	9.84978	0.462359
21843_1#43	2.95619	7.95195	0.354255
21843_1#44	2.17301	10.7716	0.300353
21843_1#45	0.989757	9.69035	0.44094
21843_1#47	4.04975	8.51437	0.247366
21843_1#49	1.19309	9.41827	0.444478
21843_1#5	3.57691	8.34267	0.330066
21843_1#51	0.119899	7.12183	0.43909
21843_1#53	0.784767	9.10364	0.380868
21843_1#54	3.87032	8.8476	0.308384
21843_1#58	3.46789	7.79901	0.258902
21843_1#59	0.236926	8.38509	0.389665
21843_1#60	0.821104	9.02364	0.401558
21843_1#61	2.52424	7.97905	0.383285
21843_1#62	0.396114	8.87564	0.456462
21843_1#63	1.11817	9.38591	0.431363
21843_1#64	0.528587	8.55182	0.406332
21843_1#65	0.750232	8.92281	0.473287
21843_1#66	0.592352	8.78481	0.389977
21843_1#67	1.08106	9.02914	0.413668
21843_1#7	1.07764	9.12853	0.458457
21843_1#70	0.873698	8.90083	0.421091
21843_1#71	0.672493	8.75248	0.440171
21843_1#73	3.99355	8.22342	0.305588
21843_1#74	5.51823	9.21765	0.323377
21843_1#76	5.83326	9.35329	0.283999
21843_1#77	4.76947	8.80736	0.266901
21843_1#78	6.21361	9.46606	0.342305
21843_1#80	2.14446	10.6672	0.384096
21843_1#81	3.12738	7.68118	0.255516
21843_1#83	2.36045	6.79065	0.26267
21843_1#84	1.89008	10.6789	0.424571
21843_1#85	3.18139	7.79435	0.283181
21843_1#86	5.28082	8.65064	0.272992
21843_1#87	4.42453	7.77766	0.286353
21843_1#89	0.924617	9.53293	0.351273
21843_1#9	0.908828	9.21651	0.376335
21843_1#90	5.68251	9.08894	0.31861
21843_1#91	1.15945	9.51702	0.438923
21843_1#92	4.32537	8.759	0.320748
21843_1#93	1.19284	9.24551	0.426541
21843_1#94	2.02997	9.89928	0.43165
21843_1#95	2.93581	7.84892	0.275517
21843_1#97	0.469793	6.15294	0.361706
21843_1#98	4.96676	7.33063	0.214249
21843_1#99	4.58839	7.51256	0.240488
21241_6#10	-6.18553	-1.3842	0.754103
21241_6#100	-6.79335	-1.42206	0.736816
21241_6#101	-8.31717	-2.93271	0.784248
21241_6#103	-8.24107	-2.36867	0.822511
21241_6#104	-6.67863	-1.62637	0.837487
21241_6#105	-6.63383	-1.40162	0.669327
21241_6#106	-5.66961	-5.84114	0.656746
21241_6#107	-3.50728	-2.9119	0.702389
21241_6#109	-5.91052	-1.57534	0.760672
21241_6#11	-8.38945	-2.15381	0.870259
21241_6#110	-7.52132	-1.6327	0.8392
21241_6#111	-7.37214	-1.14101	0.770855
21241_6#112	-5.57699	-5.77564	0.738911
21241_6#113	-6.72031	-3.28216	0.73494
21241_6#114	-8.03715	-3.89072	0.808097
21241_6#115	-5.99726	-1.53311	0.759481
21241_6#116	-8.80346	-2.42251	0.872525
21241_6#117	-5.59194	-2.01232	0.690027
21241_6#118	-7.58573	-1.63495	0.941015
21241_6#119	-7.88401	-2.2299	0.79072
21241_6#12	-3.57482	-2.72213	0.701268
21241_6#121	-6.6545	-2.8936	0.657906
21241_6#122	-6.92924	-3.41421	0.712896
21241_6#123	-8.14684	-2.9685	0.806712
21241_6#124	-7.35188	-2.78414	0.696107
21241_6#125	-6.71517	-1.34481	0.788145
21241_6#126	-7.72192	-3.11734	0.737268
21241_6#127	-6.61396	-3.22606	0.71389
21241_6#128	-6.65417	-0.881549	0.688737
21241_6#129	-6.94588	-5.00215	0.755645
21241_6#13	-5.39587	-4.51767	0.677614
21241_6#130	-6.0347	-2.30511	0.825763
21241_6#131	-7.19887	-2.54722	0.702763
21241_6#132	-8.04079	-3.57246	0.853367
21241_6#133	-7.80954	-3.22355	0.799623
21241_6#134	-7.57379	-1.20909	0.813467
21241_6#135	-6.2512	-1.65507	0.783561
21241_6#136	-8.04817	-3.65024	0.876383
21241_6#137	-5.65698	-5.56319	0.724676
21241_6#138	-6.97202	-0.877527	0.824682
21241_6#14	-3.00946	-3.14351	0.725913
21241_6#140	-6.65435	-1.49799	0.876485
21241_6#141	-2.80417	-2.92062	0.707389
21241_6#142	-6.1353	-1.42042	0.805074
21241_6#143	-7.85248	-1.54693	0.780782
21241_6#145	-7.44266	-2.62447	0.70733
21241_6#147	-7.02522	-3.42336	0.71149
21241_6#148	-4.81881	-2.37315	0.707018
21241_6#149	-7.29859	-2.73737	0.725004
21241_6#150	-7.12209	-2.25706	0.773055
21241_6#152	-7.35242	-2.44451	0.726491
21241_6#153	-5.07488	-2.09344	0.768435
21241_6#154	-8.08932	-2.90926	0.754234
21241_6#156	-7.74964	-1.74444	0.841614
21241_6#157	-7.56946	-2.34342	0.776402
21241_6#158	-8.1493	-3.23711	0.823435
21241_6#159	-5.82716	-5.68834	0.696829
21241_6#161	-7.90268	-3.48462	0.794973
21241_6#162	-7.1781	-2.80788	0.748596
21241_6#163	-4.86135	-2.18393	0.699007
21241_6#165	-7.42638	-2.33097	0.774579
21241_6#166	-4.19694	-2.49436	0.690234
21241_6#168	-7.93377	-2.57615	0.834604
21241_6#169	-6.89122	-1.17978	0.730159
21241_6#170	-8.37519	-2.1066	0.843642
21241_6#171	-7.21273	-2.73594	0.721415
21241_6#172	-7.26746	-2.45913	0.738072
21241_6#173	-6.67918	-1.73497	0.794078
21241_6#175	-7.65239	-1.15257	0.862507
21241_6#176	-7.79345	-3.42562	0.747451
21241_6#177	-7.04937	-2.23505	0.797733
21241_6#178	-6.98136	-1.07919	0.708683
21241_6#179	-6.6168	-2.82427	0.673015
21241_6#181	-8.02702	-2.29693	0.821415
21241_6#182	-8.5064	-1.83251	0.754568
21241_6#183	-7.80465	-2.29778	0.768015
21241_6#186	-5.58368	-1.78666	0.757859
21241_6#187	-8.37593	-2.76538	0.828542
21241_6#188	-6.45463	-1.84375	0.783166
21241_6#189	-7.12617	-2.96535	0.75569
21241_6#19	-7.84196	-1.5256	0.66225
21241_6#191	-6.74774	-3.42114	0.730099
21241_6#192	-6.70451	-1.49012	0.820004
21241_6#193	-8.70837	-2.53268	0.849369
21241_6#194	-5.96497	-1.88242	0.761415
21241_6#195	-7.7225	-2.40778	0.758384
21241_6#196	-5.9298	-1.68652	0.651774
21241_6#197	-7.03684	-3.19079	0.747237
21241_6#198	-7.47289	-1.8779	0.775382
21241_6#199	-7.89397	-1.31164	0.825681
21241_6#2	-6.49844	-1.52728	0.746212
21241_6#20	-6.38326	-2.63695	0.758432
21241_6#200	-8.33176	-2.24647	0.831269
21241_6#202	-4.55043	-2.24159	0.780149
21241_6#205	-4.19244	-2.50867	0.700213
21241_6#206	-7.64117	-2.60395	0.805403
21241_6#208	-7.87785	-2.64016	0.844853
21241_6#209	-5.71197	-4.6688	0.764081
21241_6#210	-5.85068	-1.116	0.713281
21241_6#211	-7.37363	-1.79809	0.899973
21241_6#212	-7.09558	-2.22782	0.870188
21241_6#214	-7.67447	-2.50502	0.88149
21241_6#215	-8.40694	-2.06214	0.816025
21241_6#216	-7.1981	-1.91636	0.850285
21241_6#217	-6.39914	-1.45493	0.69005
21241_6#218	-8.17096	-2.08512	0.890834
21241_6#219	-7.25927	-1.50247	0.780368
21241_6#22	-3.18641	-2.84674	0.639852
21241_6#220	-7.36005	-2.48157	0.729145
21241_6#221	-7.28779	-1.25622	0.818442
21241_6#223	-6.9348	-1.51196	0.829068
21241_6#225	-8.01858	-2.17677	0.812386
21241_6#227	-7.96795	-1.28696	0.876701
21241_6#228	-7.20793	-1.72329	0.774588
21241_6#229	-8.25566	-3.24352	0.831546
21241_6#23	-6.33346	-5.97952	0.802383
21241_6#230	-7.23801	-1.88517	0.749931
21241_6#231	-6.96184	-1.2898	0.844853
21241_6#232	-7.30805	-0.904834	0.822203
21241_6#235	-5.79346	-1.82802	0.797777
21241_6#236	-4.56342	-2.37603	0.728796
21241_6#237	-8.05142	-2.32224	0.893471
21241_6#238	-6.73296	-2.24863	0.787345
21241_6#239	-7.97637	-1.73404	0.774709
21241_6#240	-6.83166	-1.50362	0.844998
21241_6#242	-7.58951	-1.29502	0.83639
21241_6#243	-6.85065	-1.39943	0.788639
21241_6#245	-7.37345	-2.64198	0.79202
21241_6#246	-7.00622	-2.97886	0.720744
21241_6#247	-6.40025	-1.75519	0.768599
21241_6#248	-5.33318	-2.06222	0.745351
21241_6#249	-8.26159	-1.92517	0.865726
21241_6#25	-7.17341	-2.81046	0.721552
21241_6#250	-7.93235	-2.24279	0.745657
21241_6#251	-8.30962	-2.26781	0.832655
21241_6#252	-7.20189	-2.1027	0.805536
21241_6#253	-7.91716	-2.37866	0.806078
21241_6#254	-4.69881	-2.35175	0.691117
21241_6#255	-7.13465	-1.1463	0.825735
21241_6#256	-7.39976	-1.80326	0.915587
21241_6#257	-7.00188	-0.908557	0.825004
21241_6#258	-7.78991	-3.1982	0.75991
21241_6#259	-6.10133	-1.31988	0.75088
21241_6#26	-7.90989	-2.6127	0.766764
21241_6#260	-4.05201	-2.71098	0.787964
21241_6#261	-7.88228	-2.06788	0.746475
21241_6#262	-6.99409	-4.17897	0.805906
21241_6#263	-7.27719	-1.20077	0.803098
21241_6#264	-6.50739	-1.60102	0.80624
21241_6#267	-7.72489	-2.54749	0.741276
21241_6#269	-7.86949	-2.43171	0.7834
21241_6#27	-7.74435	-3.29254	0.746512
21241_6#271	-7.89382	-3.82364	0.793065
21241_6#272	-6.26653	-1.42528	0.720261
21241_6#273	-7.60978	-1.41978	0.785675
21241_6#275	-7.48165	-3.52688	0.80113
21241_6#276	-7.11934	-2.8812	0.715165
21241_6#277	-7.54161	-1.22833	0.864279
21241_6#278	-6.59593	-1.76439	0.832212
21241_6#279	-5.54313	-5.4056	0.697377
21241_6#28	-7.96659	-2.23056	0.836248
21241_6#281	-5.64837	-4.10647	0.754769
21241_6#283	-7.13028	-1.83369	0.898613
21241_6#284	-7.72343	-1.89329	0.783065
21241_6#285	-6.31897	-1.57495	0.868788
21241_6#288	-8.06584	-1.72652	0.893751
21241_6#289	-7.46776	-1.70001	0.933029
21241_6#29	-7.08822	-3.16349	0.718133
21241_6#292	-5.73584	-1.98962	0.749125
21241_6#295	-7.36754	-2.54659	0.75458
21241_6#297	-7.26364	-5.28367	0.775826
21241_6#298	-5.45859	-2.05012	0.720122
21241_6#299	-5.94065	-1.34088	0.770965
21241_6#3	-7.92535	-3.82319	0.806684
21241_6#30	-7.40977	-2.57364	0.726864
21241_6#300	-7.22256	-2.87251	0.73875
21241_6#301	-6.56447	-3.04439	0.685341
21241_6#302	-7.82904	-3.70813	0.765127
21241_6#303	-7.32223	-2.91264	0.78752
21241_6#304	-6.58988	-2.87911	0.72593
21241_6#305	-5.04841	-2.83835	0.819357
21241_6#306	-6.43923	-2.31443	0.85463
21241_6#307	-6.99436	-1.83958	0.814108
21241_6#308	-7.80748	-3.22328	0.741806
21241_6#309	-7.09065	-2.14925	0.898593
21241_6#31	-7.13272	-0.985622	0.737825
21241_6#310	-4.64343	-2.32958	0.744983
21241_6#311	-5.85139	-2.84718	0.789622
21241_6#312	-6.90263	-3.20417	0.759632
21241_6#314	-7.57308	-1.50886	0.816472
21241_6#315	-7.61852	-1.76294	0.836337
21241_6#316	-7.16632	-3.05092	0.746638
21241_6#317	-7.26167	-1.03781	0.847985
21241_6#319	-7.19814	-2.72872	0.69189
21241_6#32	-5.53444	-1.85482	0.793587
21241_6#320	-7.47865	-1.10054	0.848691
21241_6#322	-7.70472	-1.45101	0.83497
21241_6#323	-7.55004	-2.59173	0.734248
21241_6#324	-7.67643	-1.50656	0.846585
21241_6#325	-6.78491	-1.53449	0.705132
21241_6#326	-8.01873	-2.56031	0.822831
21241_6#327	-7.74906	-1.60351	0.870789
21241_6#329	-6.94873	-3.7786	0.73837
21241_6#33	-7.82523	-2.18418	0.773852
21241_6#331	-7.18863	-1.74485	0.872278
21241_6#332	-7.08778	-3.13219	0.751957
21241_6#333	-7.12772	-3.20343	0.792403
21241_6#334	-8.12386	-3.44773	0.84787
21241_6#335	-8.13654	-4.60179	0.876829
21241_6#336	-7.32536	-1.12696	0.781877
21241_6#337	-6.78414	-3.995	0.763926
21241_6#339	-6.14696	-1.34987	0.769764
21241_6#34	-4.15688	-2.77499	0.795309
21241_6#340	-6.41002	-1.7477	0.75315
21241_6#341	-6.86257	-1.71458	0.782473
21241_6#342	-8.79022	-2.4994	0.804161
21241_6#344	-7.10889	-1.07548	0.843327
21241_6#346	-8.26468	-2.21734	0.866297
21241_6#347	-5.51448	-2.10477	0.785326
21241_6#348	-4.6501	-2.43276	0.735257
21241_6#349	-6.4029	-2.18728	0.75318
21241_6#35	-6.48658	-3.79018	0.701794
21241_6#350	-7.23106	-1.1065	0.801042
21241_6#352	-5.16787	-2.26112	0.777116
21241_6#353	-8.00753	-3.61428	0.750053
21241_6#354	-7.36092	-1.94101	0.913442
21241_6#355	-6.76741	-3.09417	0.739392
21241_6#357	-7.17126	-2.96173	0.857081
21241_6#358	-7.24752	-2.75498	0.769945
21241_6#36	-3.61662	-3.02541	0.789824
21241_6#360	-7.89721	-2.18506	0.787064
21241_6#362	-8.14748	-2.89465	0.802583
21241_6#363	-7.44251	-2.59663	0.735663
21241_6#365	-7.65824	-2.4035	0.758352
21241_6#366	-7.82578	-2.32248	0.745331
21241_6#367	-6.8824	-1.21415	0.794477
21241_6#369	-7.47737	-2.50986	0.689382
21241_6#37	-6.58907	-1.79709	0.836448
21241_6#370	-7.31412	-2.66076	0.717545
21241_6#374	-7.8276	-1.21679	0.888642
21241_6#375	-6.84601	-3.77624	0.756612
21241_6#376	-7.09431	-2.83308	0.751685
21241_6#38	-4.57695	-3.18901	0.793718
21241_6#380	-6.31794	-3.84744	0.737612
21241_6#39	-7.49787	-1.68859	0.838471
21241_6#4	-7.20962	-3.12386	0.701634
21241_6#40	-6.49141	-6.21954	0.753217
21241_6#41	-5.76478	-5.08582	0.732255
21241_6#42	-2.84746	-2.92852	0.683646
21241_6#44	-4.51572	-6.38828	0.688139
21241_6#45	-6.41104	-2.79827	0.834311
21241_6#46	-8.32278	-3.36397	0.842004
21241_6#47	-3.76376	-3.41026	0.770773
21241_6#49	-7.77643	-3.35241	0.754325
21241_6#5	-4.11049	-2.78189	0.733905
21241_6#50	-6.41763	-1.47951	0.768344
21241_6#51	-7.53305	-1.58714	0.784047
21241_6#52	-5.31216	-2.29068	0.688634
21241_6#54	-7.16306	-1.80849	0.850483
21241_6#55	-7.86847	-0.845345	0.754199
21241_6#56	-8.07591	-3.25718	0.80256
21241_6#57	-6.90305	-1.28228	0.769869
21241_6#58	-7.50869	-1.60792	0.844785
21241_6#6	-7.78905	-2.00683	0.752256
21241_6#61	-2.75555	-2.89862	0.714722
21241_6#62	-5.70144	-1.5665	0.681922
21241_6#63	-4.8916	-2.54626	0.878852
21241_6#65	-5.70176	-5.40207	0.688019
21241_6#66	-4.81261	-6.39419	0.677892
21241_6#67	-5.59381	-5.8202	0.629813
21241_6#68	-7.05427	-1.66491	0.797746
21241_6#7	-7.26369	-3.04671	0.722234
21241_6#71	-7.54019	-1.13931	0.789713
21241_6#73	-6.01386	-1.5026	0.735815
21241_6#77	-8.03426	-2.75893	0.7895
21241_6#78	-8.17792	-2.84606	0.852471
21241_6#79	-5.17259	-2.10261	0.75348
21241_6#8	-7.91421	-3.42299	0.754859
21241_6#81	-6.23394	-2.26435	0.723399
21241_6#82	-6.50301	-1.53094	0.726135
21241_6#84	-7.08012	-1.48441	0.78994
21241_6#85	-7.12385	-2.99079	0.704933
21241_6#86	-6.14804	-1.63059	0.780878
21241_6#87	-8.5279	-3.05841	0.844402
21241_6#88	-4.87216	-3.14746	0.703286
21241_6#89	-5.6093	-5.9124	0.717699
21241_6#9	-5.0339	-2.27953	0.731216
21241_6#90	-5.77834	-4.90764	0.802277
21241_6#91	-5.33343	-1.95271	0.8082
21241_6#92	-6.49329	-3.2131	0.747695
21241_6#94	-5.72299	-5.71392	0.76322
21241_6#95	-7.41035	-1.23558	0.861877
21241_6#97	-7.71247	-1.39553	0.875551
21241_6#98	-8.03176	-3.17844	0.774439
21241_6#99	-8.09938	-3.01403	0.77794
21241_7#102	1.24522	9.29935	0.395948
21241_7#104	2.1807	10.2344	0.349253
21241_7#109	4.23277	9.00062	0.378161
21241_7#113	2.05045	10.1106	0.424339
21241_7#116	1.86564	9.52952	0.501039
21241_7#117	4.26232	9.66665	0.451518
21241_7#118	1.05208	9.10095	0.458663
21241_7#119	1.7623	10.0859	0.418797
21241_7#122	0.665599	8.46073	0.459166
21241_7#123	3.0935	8.20724	0.348937
21241_7#127	3.78385	8.7183	0.336585
21241_7#128	0.909735	8.79736	0.481461
21241_7#130	0.846729	9.40056	0.401748
21241_7#132	0.837204	9.53941	0.503541
21241_7#133	0.280417	8.31156	0.364187
21241_7#134	0.579666	8.52551	0.449237
21241_7#135	1.32557	10.2759	0.392213
21241_7#136	0.791627	9.31009	0.550985
21241_7#137	5.65464	8.98349	0.301973
21241_7#138	5.66967	8.83026	0.330897
21241_7#139	1.89349	10.0785	0.412973
21241_7#140	5.88016	9.24324	0.381605
21241_7#141	0.69681	7.45366	0.535584
21241_7#143	0.737795	10.1092	0.451049
21241_7#147	0.213913	6.23378	0.435599
21241_7#149	0.950487	8.92287	0.44081
21241_7#150	0.746145	8.94447	0.472575
21241_7#151	1.3211	9.4868	0.418104
21241_7#152	2.04086	6.50428	0.347086
21241_7#153	0.813054	9.42643	0.408141
21241_7#154	1.03458	9.53947	0.455577
21241_7#155	0.7714	6.20074	0.339311
21241_7#156	2.25839	8.38119	0.49848
21241_7#157	1.76641	9.96052	0.468303
21241_7#158	1.61912	10.0061	0.453084
21241_7#159	5.43771	9.36998	0.3944
21241_7#160	1.91544	10.0615	0.36479
21241_7#161	1.79398	10.4598	0.405575
21241_7#162	5.23853	8.36722	0.337553
21241_7#163	1.71799	10.653	0.378464
21241_7#164	1.13813	9.87135	0.453982
21241_7#165	5.08615	8.65179	0.336899
21241_7#166	5.77734	8.47292	0.299398
21241_7#167	1.23267	9.04024	0.45833
21241_7#171	1.46071	9.32772	0.367684
21241_7#172	0.433394	6.83713	0.517738
21241_7#174	2.06229	8.10251	0.425889
21241_7#175	0.949623	8.97088	0.340783
21241_7#176	0.926427	9.29227	0.392287
21241_7#177	0.436174	8.8081	0.467891
21241_7#178	0.549844	8.86775	0.504939
21241_7#179	1.02173	9.49691	0.380431
21241_7#180	1.21386	9.68449	0.473305
21241_7#184	2.05228	10.9001	0.373247
21241_7#186	1.22725	10.3297	0.400488
21241_7#187	1.09925	9.49752	0.540532
21241_7#188	1.69567	10.5329	0.469599
21241_7#189	1.19781	9.96076	0.437503
21241_7#19	1.72285	9.75107	0.51689
21241_7#190	1.53024	9.27934	0.370743
21241_7#191	1.14129	9.89842	0.384705
21241_7#192	1.16663	9.79094	0.452272
21241_7#194	-0.290504	6.09995	0.518241
21241_7#195	1.35243	9.41392	0.467488
21241_7#196	0.390406	7.61511	0.46661
21241_7#199	1.06324	9.21416	0.414005
21241_7#2	0.830327	8.70551	0.419708
21241_7#200	0.434194	8.34697	0.47096
21241_7#202	0.589906	9.06826	0.459673
21241_7#203	0.787276	9.3138	0.39094
21241_7#204	1.60151	7.00405	0.384957
21241_7#205	1.65425	10.0786	0.355278
21241_7#206	3.09443	8.22606	0.397822
21241_7#207	0.824789	9.27943	0.498874
21241_7#208	1.03842	9.61283	0.451826
21241_7#209	4.91644	8.6345	0.345309
21241_7#210	3.08809	7.60343	0.305214
21241_7#211	5.3605	8.52716	0.377845
21241_7#212	1.49824	9.88286	0.441059
21241_7#213	0.157999	7.9564	0.485512
21241_7#214	1.83758	10.1683	0.384873
21241_7#216	1.85037	9.67644	0.34953
21241_7#219	2.45328	8.52269	0.450708
21241_7#222	0.658179	8.5216	0.391891
21241_7#223	2.23521	7.66516	0.33607
21241_7#224	0.948212	8.9495	0.382253
21241_7#226	3.27891	8.08721	0.372213
21241_7#229	0.239324	8.23061	0.455757
21241_7#23	3.86447	9.17826	0.363383
21241_7#230	-0.23181	6.01853	0.404458
21241_7#231	3.38005	8.92029	0.42119
21241_7#232	5.21356	8.29936	0.343023
21241_7#233	0.750133	9.46781	0.420525
21241_7#235	0.353895	8.93193	0.398672
21241_7#236	3.08704	7.87389	0.295242
21241_7#237	0.589003	9.4767	0.413301
21241_7#238	0.840083	8.78981	0.439771
21241_7#239	0.28181	8.61473	0.494411
21241_7#240	1.26757	9.12553	0.518561
21241_7#243	1.13729	9.17021	0.390524
21241_7#246	0.0234199	6.44398	0.480414
21241_7#247	2.40524	8.72273	0.417478
21241_7#252	-0.00255561	7.22085	0.63702
21241_7#253	4.09441	7.93987	0.304924
21241_7#255	3.43977	7.9579	0.357212
21241_7#256	0.250224	8.65255	0.457167
21241_7#257	1.05566	2.58689	0.42863
21241_7#258	0.392654	8.88073	0.437646
21241_7#259	3.37791	8.10883	0.336412
21241_7#26	4.73494	7.42942	0.242223
21241_7#260	0.962986	9.74179	0.406786
21241_7#262	2.06217	10.3833	0.46557
21241_7#263	2.02882	10.0538	0.333175
21241_7#264	3.91462	9.06283	0.356146
21241_7#266	-0.194877	6.20105	0.494071
21241_7#269	3.20023	9.04609	0.402785
21241_7#27	0.00585233	6.65245	0.473366
21241_7#270	2.92765	8.14389	0.331829
21241_7#274	0.476072	9.0397	0.482846
21241_7#275	3.82564	9.26704	0.361913
21241_7#277	1.98854	10.0586	0.429172
21241_7#279	0.91821	9.38331	0.453418
21241_7#28	0.0525471	6.65987	0.411734
21241_7#280	0.908061	9.50847	0.455147
21241_7#281	3.25054	8.49073	0.386863
21241_7#282	0.99634	9.8116	0.466461
21241_7#283	0.403115	8.531	0.418376
21241_7#284	2.11774	10.0453	0.402644
21241_7#285	1.22598	9.05966	0.406711
21241_7#287	1.42056	9.95432	0.438753
21241_7#288	0.977752	9.60984	0.37614
21241_7#291	0.667261	8.37665	0.425343
21241_7#294	1.39172	9.35711	0.381471
21241_7#296	0.150749	7.79025	0.47961
21241_7#297	0.82113	8.82419	0.514667
21241_7#298	-0.0999161	6.05667	0.469553
21241_7#30	0.718702	8.8714	0.417403
21241_7#300	0.554763	8.99126	0.448066
21241_7#302	0.979812	3.03021	0.501592
21241_7#303	1.46561	9.86037	0.402818
21241_7#304	-2.67734	2.12198	0.524042
21241_7#305	0.846628	9.91305	0.418026
21241_7#306	1.08341	9.91577	0.369026
21241_7#309	3.11973	8.06635	0.353701
21241_7#310	-0.10676	6.66859	0.420698
21241_7#311	3.97896	9.76016	0.447284
21241_7#312	0.747768	8.71496	0.406647
21241_7#314	1.27933	9.63287	0.392309
21241_7#323	1.03171	9.51768	0.369143
21241_7#326	1.23664	9.78602	0.483367
21241_7#327	0.711524	9.7162	0.426865
21241_7#328	1.34446	9.94228	0.426014
21241_7#329	0.831913	9.03453	0.50966
21241_7#330	0.957721	9.66118	0.402292
21241_7#331	0.394353	8.95906	0.450783
21241_7#332	1.45445	9.96079	0.393988
21241_7#333	3.18978	8.77091	0.347577
21241_7#334	1.47522	9.75496	0.369154
21241_7#335	0.726184	8.51492	0.381461
21241_7#34	3.69557	9.16716	0.420443
21241_7#349	-0.0271723	5.99336	0.373944
21241_7#351	4.04427	8.84	0.327486
21241_7#352	0.466791	6.26691	0.485015
21241_7#355	1.2934	9.92596	0.435157
21241_7#357	3.18053	7.90776	0.322551
21241_7#358	0.83704	9.41314	0.459529
21241_7#360	1.05729	9.67564	0.368698
21241_7#37	2.77398	8.57647	0.395921
21241_7#374	0.519095	8.61711	0.480148
21241_7#375	0.220979	7.4509	0.445518
21241_7#377	1.28274	9.98486	0.413645
21241_7#378	0.524283	8.48305	0.427395
21241_7#380	3.45162	9.08576	0.380786
21241_7#42	4.75749	9.02916	0.328954
21241_7#43	0.815306	8.39147	0.466048
21241_7#46	1.48163	7.56735	0.493615
21241_7#47	0.67617	8.03624	0.442477
21241_7#52	0.615626	8.314	0.445532
21241_7#53	3.51994	8.86058	0.381025
21241_7#54	1.38626	9.21188	0.408429
21241_7#55	-0.254541	6.62614	0.427236
21241_7#56	1.68461	9.75169	0.39915
21241_7#57	0.533015	8.14716	0.433857
21241_7#58	2.06967	10.1635	0.379791
21241_7#59	5.70877	8.35066	0.354029
21241_7#6	3.02329	9.25135	0.443531
21241_7#62	3.79469	9.32327	0.369349
21241_7#66	1.28196	10.3888	0.42127
21241_7#67	2.25525	10.065	0.404424
21241_7#68	3.78634	9.48756	0.407703
21241_7#70	1.3528	9.55597	0.40882
21241_7#71	0.674841	8.07569	0.53127
21241_7#73	1.06579	9.01375	0.460325
21241_7#77	2.08727	7.9213	0.425339
21241_7#79	1.02087	9.25824	0.410097
21241_7#81	2.3395	8.02304	0.445635
21241_7#83	3.12666	9.04001	0.478538
21241_7#84	3.18465	9.09683	0.392801
21241_7#86	1.45919	9.82244	0.371431
21241_7#87	4.65004	8.8971	0.368693
21241_7#89	1.7856	9.8379	0.429515
21241_7#9	3.96561	8.96835	0.336336
21241_7#90	1.48115	9.99175	0.47375
21241_7#91	4.01354	8.81918	0.34532
21241_7#93	0.751329	7.97693	0.452552
21241_7#95	2.45654	8.45397	0.424896
21672_1#101	1.29209	-1.63138	0.0689717
21672_1#102	1.31296	-1.80961	0.0796396
21672_1#103	0.720731	-1.89923	0.109625
21672_1#104	0.760289	-2.50044	0.103077
21672_1#105	0.953663	-0.803228	0.164228
21672_1#106	1.15259	-1.51333	0.0614956
21672_1#107	0.738651	-2.18523	0.11374
21672_1#109	0.886544	-1.05059	0.092066
21672_1#11	-0.375076	1.68277	0.333797
21672_1#110	0.689687	-1.62744	0.130649
21672_1#111	0.864365	-1.14533	0.0987833
21672_1#112	0.967052	-0.933517	0.101433
21672_1#113	0.591546	-0.0152623	0.141617
21672_1#114	0.920321	-0.854708	0.0981094
21672_1#115	0.892844	-0.935922	0.079042
21672_1#116	1.08884	-1.50498	0.104907
21672_1#117	0.928161	-1.25117	0.104165
21672_1#118	0.878509	-0.991184	0.0768044
21672_1#119	0.885539	-1.16383	0.10681
21672_1#121	3.60286	-1.76915	0.232379
21672_1#122	0.970354	-2.74992	0.112216
21672_1#123	1.38859	-1.80339	0.0382351
21672_1#126	0.399566	0.890694	0.324936
21672_1#128	1.31292	-1.56268	0.0867844
21672_1#129	1.28482	-1.67216	0.0421024
21672_1#130	0.916328	-2.6844	0.0923736
21672_1#131	1.2249	-1.57985	0.101945
21672_1#132	0.97294	-2.64878	0.0835323
21672_1#133	1.16039	-1.37385	0.0936974
21672_1#134	0.980336	-2.61941	0.0695818
21672_1#135	1.47115	-1.87549	0.0732
21672_1#136	0.939429	-2.74264	0.119047
21672_1#137	0.81516	-2.69713	0.0939903
21672_1#138	1.41215	-1.75681	0.0650423
21672_1#139	1.33787	-1.65787	0.0869209
21672_1#142	0.94519	-2.51638	0.116644
21672_1#145	1.33073	-2.26288	0.105037
21672_1#146	-0.40551	1.77439	0.298065
21672_1#147	1.22168	-2.39419	0.173215
21672_1#149	1.3758	-1.80504	0.0886943
21672_1#151	0.901455	-1.41681	0.0865881
21672_1#153	0.889193	-1.01704	0.101511
21672_1#154	0.736409	-2.44392	0.0812157
21672_1#155	0.864774	-1.11999	0.10219
21672_1#157	1.10331	-1.37874	0.0953311
21672_1#158	1.21464	-1.47819	0.0593637
21672_1#159	1.30453	-1.60157	0.0652163
21672_1#160	0.919829	-0.592206	0.12128
21672_1#161	0.686405	-1.91153	0.114263
21672_1#162	0.815999	-2.64427	0.114754
21672_1#163	0.608864	-2.32259	0.136496
21672_1#164	0.752031	-2.48024	0.111256
21672_1#165	0.760063	-2.24753	0.108668
21672_1#166	0.88278	-1.26978	0.118629
21672_1#169	-0.232819	1.52479	0.285879
21672_1#170	1.31029	-1.62157	0.165671
21672_1#171	1.20523	-2.38435	0.141606
21672_1#173	1.39489	-1.87853	0.0703793
21672_1#175	0.886669	-1.17138	0.08929
21672_1#176	1.24096	-1.54483	0.0749547
21672_1#177	0.799086	-2.58181	0.0788645
21672_1#178	0.536637	0.262668	0.151932
21672_1#179	1.01707	-1.11376	0.0671529
21672_1#18	-0.360107	1.69552	0.279031
21672_1#180	1.24127	-1.46275	0.0794374
21672_1#181	1.22333	-1.5065	0.0884246
21672_1#182	1.19086	-1.48747	0.068502
21672_1#184	1.29364	-1.68417	0.0460044
21672_1#185	-0.0651414	1.36374	0.257668
21672_1#187	0.688913	-2.28899	0.121756
21672_1#188	0.895154	-2.70677	0.12298
21672_1#189	0.687695	-2.48546	0.126067
21672_1#19	1.29582	-2.10455	0.0935519
21672_1#190	1.36493	-1.66854	0.0843986
21672_1#193	0.669554	-2.31381	0.160236
21672_1#195	0.396916	0.645622	0.242517
21672_1#196	1.24485	-1.47438	0.126359
21672_1#197	1.20087	-1.43503	0.108633
21672_1#199	1.11291	-1.42276	0.112405
21672_1#2	0.0150935	1.32653	0.344317
21672_1#200	0.70147	-2.20036	0.143775
21672_1#204	0.957465	-0.965655	0.140346
21672_1#205	1.15856	-1.36236	0.0754175
21672_1#206	1.10057	-1.35879	0.116684
21672_1#207	0.686118	-2.31956	0.110924
21672_1#208	0.840148	-0.972801	0.0627985
21672_1#209	0.81717	-0.882983	0.128797
21672_1#21	1.31017	-1.75702	0.0907399
21672_1#210	0.740415	-2.50408	0.105949
21672_1#212	0.696908	-2.48667	0.110005
21672_1#213	0.925846	-1.01968	0.115625
21672_1#217	1.30466	-2.11613	0.100422
21672_1#218	0.611906	-2.08202	0.175281
21672_1#219	1.31845	-2.14318	0.115646
21672_1#222	0.869761	-2.69098	0.104017
21672_1#223	0.803677	-2.61834	0.0994502
21672_1#224	0.784296	-2.58707	0.107912
21672_1#226	1.05028	-1.40035	0.113869
21672_1#227	0.730296	-2.3805	0.10041
21672_1#228	1.42136	-1.88017	0.0224915
21672_1#229	0.858651	-2.69214	0.0909353
21672_1#23	1.26251	-1.88419	0.0606594
21672_1#230	0.664561	-2.34644	0.142144
21672_1#232	1.24536	-1.45593	0.0813512
21672_1#233	0.780714	-2.4847	0.122107
21672_1#234	0.607479	-2.07658	0.170189
21672_1#235	0.901956	-0.946871	0.117516
21672_1#237	0.68157	-2.24693	0.127719
21672_1#238	1.26782	-1.68944	0.0825786
21672_1#239	0.904503	-2.33841	0.144868
21672_1#241	0.682867	-2.29986	0.193325
21672_1#242	3.16752	-1.10172	0.242834
21672_1#243	1.371	-1.71518	0.0733189
21672_1#245	1.07755	-2.38175	0.121447
21672_1#246	0.996079	-2.58063	0.123577
21672_1#247	1.14183	-1.62269	0.0798232
21672_1#248	0.718924	-2.22862	0.124321
21672_1#249	0.98698	-1.21205	0.0777085
21672_1#25	0.627584	-0.735615	0.250324
21672_1#250	0.763224	-0.674628	0.164749
21672_1#251	1.12095	-1.32098	0.0936817
21672_1#252	0.888629	-2.70811	0.127001
21672_1#253	1.13336	-1.335	0.0878567
21672_1#254	0.909013	-0.985539	0.101161
21672_1#255	0.737066	-2.50881	0.111767
21672_1#256	1.25775	-1.48486	0.0538257
21672_1#257	0.790589	-2.56331	0.113766
21672_1#259	1.23079	-1.26817	0.0744403
21672_1#26	1.1571	-2.28738	0.148818
21672_1#260	1.1553	-1.46033	0.0982808
21672_1#261	1.09838	-1.52862	0.0639626
21672_1#262	1.17437	-1.64324	0.0689981
21672_1#264	0.550232	0.587696	0.149408
21672_1#265	1.03164	-2.28218	0.103824
21672_1#266	3.93104	-3.69821	0.160791
21672_1#267	1.16463	-1.81031	0.0942079
21672_1#268	1.18643	-1.86966	0.0904585
21672_1#269	1.08894	-1.6596	0.0897397
21672_1#27	0.562501	-1.93993	0.237019
21672_1#271	0.656497	-2.01249	0.154458
21672_1#272	1.28043	-1.56839	0.0496253
21672_1#275	0.888882	-0.883001	0.0867182
21672_1#276	1.30047	-1.64643	0.044811
21672_1#277	1.15642	-1.48413	0.069515
21672_1#278	0.685114	-2.33655	0.113344
21672_1#279	0.649922	-2.20897	0.109586
21672_1#28	0.582512	0.102734	0.223286
21672_1#281	0.758837	-2.57232	0.0873142
21672_1#282	0.748041	-2.44645	0.124988
21672_1#284	0.722342	-2.31566	0.0967389
21672_1#285	0.707438	-2.14919	0.098013
21672_1#286	1.02558	-2.53438	0.0976633
21672_1#287	0.907266	-1.32297	0.128083
21672_1#288	0.0354073	1.20533	0.203032
21672_1#289	1.27287	-1.72459	0.125897
21672_1#29	1.03141	-2.33159	0.175762
21672_1#290	3.68664	-2.2314	0.221981
21672_1#291	1.01004	-2.39409	0.119893
21672_1#292	0.941827	-2.29899	0.104122
21672_1#293	0.939115	-2.48073	0.136499
21672_1#294	1.21466	-1.52823	0.0535805
21672_1#295	0.833484	-2.54445	0.0898274
21672_1#296	0.800242	-2.60553	0.12189
21672_1#297	0.760346	-2.48783	0.122714
21672_1#299	1.00302	-2.65078	0.0845013
21672_1#3	1.15534	-2.36259	0.141586
21672_1#30	1.1982	-2.29477	0.104642
21672_1#300	1.32465	-1.71863	0.062673
21672_1#301	0.749402	-2.53931	0.108258
21672_1#305	0.872246	-2.60515	0.0870333
21672_1#306	0.78505	-2.62057	0.125423
21672_1#307	1.14187	-1.43879	0.0776683
21672_1#308	1.15731	-1.59667	0.0695186
21672_1#309	0.736597	-2.55459	0.140154
21672_1#31	0.91699	-2.65294	0.118899
21672_1#310	0.822727	-1.94574	0.132638
21672_1#311	-2.41423	2.12518	0.464124
21672_1#312	1.11958	-1.63639	0.1004
21672_1#313	1.24203	-1.93801	0.0973419
21672_1#315	0.869587	-2.20161	0.0951414
21672_1#316	1.21752	-1.95697	0.0829098
21672_1#317	0.878574	-1.51337	0.0756153
21672_1#319	0.805518	-2.2254	0.0932035
21672_1#320	0.855535	-2.52809	0.0792677
21672_1#321	0.95828	-1.33861	0.104279
21672_1#322	1.35966	-1.79026	0.0522062
21672_1#323	0.907974	-2.66672	0.119997
21672_1#324	1.38085	-1.83563	0.0342762
21672_1#325	0.72498	-2.4208	0.145432
21672_1#326	0.808999	-2.67355	0.0970601
21672_1#327	1.01775	-2.67123	0.0603231
21672_1#328	1.42923	-1.83932	0.0825325
21672_1#329	1.20009	-1.59902	0.0552542
21672_1#330	1.3512	-1.79412	0.0567898
21672_1#331	0.902355	-1.0942	0.0838795
21672_1#332	0.815655	-2.49443	0.0919444
21672_1#333	0.87349	-0.186604	0.0879975
21672_1#334	1.02968	-1.88243	0.0755858
21672_1#335	0.884599	-1.41491	0.094481
21672_1#336	0.97664	-2.63559	0.068353
21672_1#338	1.01077	-2.34541	0.0925834
21672_1#339	1.31037	-1.93537	0.0537427
21672_1#34	0.658792	-2.18537	0.189858
21672_1#346	0.753838	-2.37321	0.111524
21672_1#347	0.933813	-2.60819	0.0694577
21672_1#348	1.34216	-1.71179	0.0609048
21672_1#349	1.20848	-1.62043	0.0789502
21672_1#35	0.625758	-2.05179	0.153001
21672_1#350	0.915158	-2.69467	0.11466
21672_1#351	1.32248	-1.7727	0.0548936
21672_1#352	1.36721	-1.79771	0.078523
21672_1#353	1.18324	-1.61203	0.0805496
21672_1#355	0.89769	-0.949908	0.120176
21672_1#356	1.09218	-1.71458	0.063929
21672_1#357	1.05122	-2.4396	0.110308
21672_1#358	0.991401	-2.48219	0.101205
21672_1#36	1.31558	-2.0254	0.0609692
21672_1#363	1.27857	-2.10637	0.13766
21672_1#364	0.954597	-2.40491	0.0862113
21672_1#365	0.840377	-2.1685	0.146091
21672_1#366	1.2913	-1.89362	0.0614992
21672_1#367	0.884346	-1.45554	0.0843053
21672_1#368	1.14582	-1.92565	0.118829
21672_1#369	1.09246	-1.75051	0.100738
21672_1#37	0.776037	-0.634802	0.17651
21672_1#370	1.07313	-2.02364	0.028641
21672_1#371	0.891304	-2.63715	0.154623
21672_1#372	1.31657	-1.75068	0.0881526
21672_1#373	1.16869	-1.60079	0.0743602
21672_1#374	1.08681	-1.244	0.069233
21672_1#375	0.93822	-2.64056	0.078062
21672_1#377	1.12904	-1.49794	0.0855185
21672_1#379	0.872624	-2.30807	0.126377
21672_1#380	1.01422	-2.54118	0.0665832
21672_1#39	1.12564	-2.38091	0.122026
21672_1#4	0.0967061	1.04794	0.286788
21672_1#41	1.16708	-2.32234	0.145623
21672_1#42	0.625575	-2.01881	0.181922
21672_1#43	1.28471	-2.11507	0.137896
21672_1#44	1.3367	-1.87343	0.0628389
21672_1#45	1.06674	-1.6054	0.0964155
21672_1#46	1.00211	-2.62594	0.121597
21672_1#5	1.27725	-2.09182	0.10459
21672_1#53	0.956268	-2.32099	0.0903885
21672_1#54	0.933671	-2.54064	0.178155
21672_1#55	0.912584	-2.50381	0.132963
21672_1#57	0.984584	-1.3327	0.056954
21672_1#58	0.724973	-2.28014	0.152608
21672_1#59	0.866118	-1.10672	0.126414
21672_1#6	1.34408	-1.757	0.101743
21672_1#60	0.905865	-2.53558	0.12974
21672_1#61	0.788255	-2.528	0.178639
21672_1#62	0.914559	-2.41543	0.118947
21672_1#63	0.74602	-1.773	0.129263
21672_1#65	0.74622	-2.29343	0.08379
21672_1#66	1.20302	-1.75486	0.0543028
21672_1#69	0.850467	-0.212718	0.073687
21672_1#7	1.09125	-2.49183	0.0762469
21672_1#70	1.23353	-1.9178	0.0622925
21672_1#71	0.935108	-1.36522	0.10086
21672_1#73	1.14878	-1.40188	0.130349
21672_1#75	0.829179	-2.68224	0.15317
21672_1#77	1.32502	-1.76251	0.0868421
21672_1#78	1.03602	-2.66452	0.0671818
21672_1#79	1.26182	-1.99193	0.0677152
21672_1#80	0.788673	-2.44644	0.130218
21672_1#81	0.829383	-2.29681	0.121053
21672_1#83	0.682314	-2.34099	0.150185
21672_1#84	1.12474	-1.51623	0.108754
21672_1#85	1.02058	-1.31033	0.103493
21672_1#87	1.20622	-1.58773	0.0777088
21672_1#88	1.3123	-1.68646	0.0934113
21672_1#89	1.34608	-1.69015	0.137546
21672_1#9	0.650233	0.842605	0.250102
21672_1#90	1.35414	-1.6498	0.0939117
21672_1#91	1.10014	-1.45054	0.107691
21672_1#93	0.82453	-2.36076	0.106122
21672_1#95	0.906144	-1.34108	0.102241
21672_1#98	-0.0649533	1.29236	0.248075
21672_1#99	0.607858	-0.130642	0.225855
21672_2#10	1.20743	3.16927	0.36995
21672_2#100	0.38778	2.98351	0.339759
21672_2#101	0.489089	2.86327	0.325102
21672_2#102	0.0767846	2.94357	0.414881
21672_2#105	0.438348	2.67042	0.331674
21672_2#106	1.64956	2.98054	0.33148
21672_2#107	0.75229	3.07314	0.388227
21672_2#108	1.1138	2.99979	0.329265
21672_2#11	1.10951	2.87083	0.23165
21672_2#112	0.876023	3.07464	0.362912
21672_2#114	1.39762	3.0539	0.356364
21672_2#115	1.13698	3.0861	0.323033
21672_2#117	1.0345	3.06929	0.341674
21672_2#118	0.755276	3.06136	0.370718
21672_2#119	0.727425	3.03996	0.448769
21672_2#121	0.79614	3.04002	0.387284
21672_2#122	1.56239	1.58479	0.280982
21672_2#123	1.39157	2.98623	0.358349
21672_2#124	1.77313	2.76002	0.318754
21672_2#125	1.01076	3.0356	0.344402
21672_2#126	2.2176	2.50286	0.269643
21672_2#127	1.53064	1.70898	0.288928
21672_2#128	2.22597	2.47599	0.317171
21672_2#13	1.20636	1.59364	0.250195
21672_2#131	-2.52512	2.50739	0.549303
21672_2#132	2.08235	2.08471	0.270319
21672_2#133	0.721348	2.83781	0.378171
21672_2#134	2.13809	2.57645	0.355515
21672_2#135	1.90772	2.8049	0.327339
21672_2#137	1.77149	2.82834	0.319817
21672_2#138	2.13218	2.50156	0.203411
21672_2#139	1.84596	2.79984	0.363372
21672_2#140	1.54307	1.61038	0.299957
21672_2#141	0.616689	2.98095	0.43623
21672_2#143	1.94962	2.73492	0.347933
21672_2#144	1.2972	2.83861	0.38527
21672_2#145	1.55514	3.00388	0.340117
21672_2#146	0.0469502	2.84562	0.412189
21672_2#148	0.969699	3.03851	0.392602
21672_2#149	1.91531	2.76455	0.281501
21672_2#15	0.201337	3.17414	0.418467
21672_2#150	1.20279	2.7979	0.28881
21672_2#151	1.71404	2.89133	0.273759
21672_2#152	2.0444	2.64005	0.268445
21672_2#154	1.21299	1.67001	0.290829
21672_2#156	1.37466	1.73418	0.330591
21672_2#157	0.658695	1.76992	0.34383
21672_2#158	1.47124	2.98852	0.347289
21672_2#159	1.96493	2.72489	0.301313
21672_2#16	0.588264	3.11859	0.456782
21672_2#160	1.16849	3.05741	0.391502
21672_2#161	1.10048	3.09326	0.364555
21672_2#162	0.920441	1.43814	0.206729
21672_2#164	1.51689	2.93428	0.336645
21672_2#166	1.02745	2.06913	0.2876
21672_2#167	0.629138	2.94549	0.378086
21672_2#168	0.697793	3.07248	0.359748
21672_2#169	1.00259	3.06676	0.403736
21672_2#17	-0.488387	1.90865	0.31932
21672_2#170	1.90137	2.75982	0.388073
21672_2#172	2.16447	2.45416	0.211727
21672_2#173	1.23373	1.52465	0.252897
21672_2#174	2.15871	2.5397	0.266729
21672_2#175	0.546682	3.02218	0.473763
21672_2#176	2.11789	2.45019	0.251277
21672_2#177	1.71388	2.99489	0.381631
21672_2#178	1.9082	2.7525	0.329153
21672_2#179	1.45998	3.01907	0.321183
21672_2#18	1.76909	2.3931	0.310396
21672_2#180	2.22021	2.52498	0.323137
21672_2#183	1.67015	2.88012	0.308944
21672_2#184	2.02326	2.6708	0.270526
21672_2#185	1.91139	2.75141	0.313764
21672_2#186	1.94199	2.65776	0.410938
21672_2#187	1.81093	2.84685	0.297013
21672_2#188	1.37196	2.80552	0.352315
21672_2#189	1.53249	2.9741	0.379023
21672_2#19	1.93796	2.44862	0.315095
21672_2#190	1.85415	2.80607	0.298546
21672_2#191	1.56126	3.00778	0.324231
21672_2#193	0.643133	2.90944	0.319284
21672_2#194	0.314451	2.9898	0.434162
21672_2#196	1.76069	2.89067	0.297194
21672_2#197	1.62322	2.83279	0.257172
21672_2#199	1.24789	3.06852	0.362324
21672_2#2	0.17103	2.70427	0.392041
21672_2#20	1.77228	2.70109	0.333349
21672_2#200	1.26164	1.90614	0.338548
21672_2#201	1.26799	2.81699	0.324829
21672_2#202	1.19677	1.83171	0.308901
21672_2#203	1.64067	2.91999	0.277645
21672_2#204	0.998976	3.06217	0.378847
21672_2#205	1.26894	3.06866	0.358616
21672_2#209	1.45841	3.06684	0.334063
21672_2#21	1.79711	2.51818	0.326219
21672_2#211	1.97692	2.72519	0.298052
21672_2#212	1.65157	2.95962	0.299903
21672_2#213	1.05452	1.62393	0.295417
21672_2#215	1.00629	2.86975	0.305695
21672_2#217	-0.0152829	2.83975	0.424325
21672_2#218	1.32151	3.1532	0.353578
21672_2#219	1.72389	2.90671	0.371495
21672_2#22	1.47635	1.85833	0.347509
21672_2#220	1.83515	1.93671	0.239298
21672_2#222	2.09062	2.61815	0.281951
21672_2#223	1.4616	2.98441	0.288471
21672_2#226	2.17144	2.51619	0.304021
21672_2#227	1.20416	2.89826	0.316983
21672_2#228	2.20482	2.46473	0.321047
21672_2#229	1.88789	2.80063	0.277148
21672_2#23	1.85228	2.86989	0.269607
21672_2#231	1.74666	2.8949	0.269545
21672_2#232	-2.53437	2.50574	0.476757
21672_2#233	1.48102	2.94112	0.394456
21672_2#235	0.430202	1.89594	0.331314
21672_2#236	2.21998	2.47409	0.291121
21672_2#237	1.18317	3.06285	0.430942
21672_2#238	1.36061	3.08222	0.359375
21672_2#239	1.32997	2.90754	0.279002
21672_2#240	1.82214	2.82186	0.324509
21672_2#241	-0.0267155	2.79095	0.444685
21672_2#242	1.05876	1.63055	0.215915
21672_2#243	0.957597	2.88022	0.340929
21672_2#244	1.04662	3.04558	0.354392
21672_2#245	0.939416	3.06914	0.362087
21672_2#246	0.822617	3.05956	0.396554
21672_2#247	1.375	3.04931	0.37984
21672_2#248	1.37058	2.81822	0.244304
21672_2#25	0.507761	3.0419	0.356287
21672_2#250	1.07285	2.96953	0.341344
21672_2#251	1.6428	2.97347	0.314255
21672_2#252	1.52943	3.05927	0.389486
21672_2#253	1.60055	2.93026	0.306298
21672_2#254	1.52143	3.03523	0.381691
21672_2#255	1.23621	1.99945	0.314309
21672_2#256	1.43695	2.98918	0.427045
21672_2#258	1.87619	2.7603	0.308757
21672_2#259	1.68131	2.97486	0.290494
21672_2#26	1.30538	3.0364	0.464774
21672_2#260	1.66778	2.96155	0.321267
21672_2#261	1.84628	2.84074	0.326044
21672_2#262	1.74996	2.91252	0.316694
21672_2#263	1.33179	3.10982	0.363582
21672_2#265	0.0886678	2.87062	0.346481
21672_2#267	1.32146	2.76938	0.378238
21672_2#269	0.948243	3.07625	0.358498
21672_2#27	0.617913	3.00354	0.408318
21672_2#270	2.15016	2.58821	0.278547
21672_2#272	2.01587	2.68769	0.334376
21672_2#273	1.61622	2.78533	0.315549
21672_2#274	0.910862	3.07255	0.384102
21672_2#275	1.02452	3.02542	0.377876
21672_2#276	1.58788	2.34077	0.372813
21672_2#277	1.79804	2.74996	0.355306
21672_2#278	1.86723	2.8027	0.283088
21672_2#279	0.637108	2.97915	0.422889
21672_2#28	0.951042	3.05145	0.335262
21672_2#281	1.81167	2.80024	0.382879
21672_2#283	1.67107	2.93823	0.346539
21672_2#284	2.14337	2.54962	0.302624
21672_2#285	1.19324	3.0846	0.350315
21672_2#288	2.1842	2.46681	0.297077
21672_2#289	0.414734	2.99322	0.390694
21672_2#29	1.14382	2.98557	0.293127
21672_2#290	1.1904	3.04144	0.386609
21672_2#291	1.02433	2.92123	0.327924
21672_2#293	1.23219	3.06936	0.297259
21672_2#294	0.751893	1.74437	0.221189
21672_2#295	1.69161	2.92284	0.285016
21672_2#296	1.40917	2.77829	0.330409
21672_2#298	2.05965	2.62144	0.299667
21672_2#299	0.261918	2.85015	0.376536
21672_2#30	1.89052	2.82769	0.350864
21672_2#300	0.445018	2.23017	0.372954
21672_2#301	0.689325	2.98431	0.385562
21672_2#302	1.72464	2.87727	0.247195
21672_2#303	1.32023	2.72132	0.326283
21672_2#305	1.46546	2.9255	0.323129
21672_2#307	1.48913	3.02051	0.320999
21672_2#308	1.16894	3.05952	0.435786
21672_2#309	1.00171	3.0767	0.30238
21672_2#31	1.82358	2.85277	0.338829
21672_2#310	1.08631	3.03422	0.337242
21672_2#311	1.61596	2.97299	0.318407
21672_2#312	0.626108	3.01638	0.333768
21672_2#313	1.61575	2.99266	0.302063
21672_2#314	1.75882	2.86875	0.274975
21672_2#315	0.819465	3.0105	0.394528
21672_2#316	1.41846	2.86201	0.309461
21672_2#317	0.808917	1.98586	0.301643
21672_2#318	1.9543	2.70092	0.334335
21672_2#319	0.835032	3.05723	0.456333
21672_2#32	1.85219	2.70313	0.286856
21672_2#320	1.12672	1.83892	0.255501
21672_2#321	0.499337	2.8919	0.38265
21672_2#323	0.999387	3.05045	0.375414
21672_2#324	1.81659	2.85438	0.315878
21672_2#326	2.1378	2.59779	0.270862
21672_2#327	2.13778	2.58186	0.267491
21672_2#328	1.46563	2.64646	0.333537
21672_2#329	1.26821	2.31566	0.295503
21672_2#33	1.47879	2.99384	0.287828
21672_2#330	1.90705	2.79328	0.370033
21672_2#331	0.611353	2.01663	0.299511
21672_2#332	2.14063	2.55107	0.304157
21672_2#333	1.01274	3.04702	0.323783
21672_2#334	1.70234	2.92889	0.338615
21672_2#335	1.5984	2.98609	0.336303
21672_2#338	0.267522	2.47702	0.353231
21672_2#339	1.52783	2.50194	0.262144
21672_2#34	1.76299	2.85189	0.273672
21672_2#341	1.9398	2.77932	0.341827
21672_2#342	0.810346	2.5962	0.364362
21672_2#344	1.16394	1.66992	0.206075
21672_2#347	1.4867	3.07287	0.339583
21672_2#349	1.08756	3.12161	0.384463
21672_2#35	2.05652	2.65584	0.29691
21672_2#350	1.35008	2.84535	0.331177
21672_2#351	1.9288	2.73829	0.318673
21672_2#352	1.94119	2.72655	0.300194
21672_2#353	1.87377	2.80592	0.319733
21672_2#354	1.43256	2.99661	0.311534
21672_2#356	0.828193	2.30909	0.360741
21672_2#358	1.77523	2.83831	0.286016
21672_2#359	1.27052	3.0243	0.310097
21672_2#360	-0.0602394	2.79363	0.412095
21672_2#363	1.20168	3.02673	0.337169
21672_2#366	-0.533858	2.63647	0.373781
21672_2#367	0.988524	3.02551	0.350193
21672_2#368	1.31101	3.05846	0.346682
21672_2#369	0.159603	2.88901	0.47084
21672_2#370	1.10448	3.11046	0.38061
21672_2#371	1.31203	3.06844	0.296966
21672_2#372	1.98087	2.05733	0.252526
21672_2#374	1.92585	2.77843	0.332977
21672_2#375	1.26456	3.02479	0.293738
21672_2#377	1.10597	3.03971	0.352261
21672_2#38	2.16523	2.57237	0.326015
21672_2#40	2.2214	2.76765	0.370333
21672_2#41	0.267447	3.21556	0.452947
21672_2#42	-0.256128	1.57479	0.354141
21672_2#44	0.274008	3.34459	0.424594
21672_2#45	1.31576	3.00377	0.418474
21672_2#46	1.63051	2.63777	0.421169
21672_2#47	1.63753	2.91703	0.339954
21672_2#49	1.86559	2.80234	0.293992
21672_2#50	1.79456	2.83708	0.3111
21672_2#51	1.21405	2.9401	0.32445
21672_2#52	1.75474	2.85476	0.314996
21672_2#53	-2.52381	2.70399	0.515012
21672_2#54	0.155624	2.87189	0.318791
21672_2#55	1.39407	2.99712	0.335374
21672_2#57	1.16061	2.96768	0.383358
21672_2#59	1.0791	1.59321	0.247712
21672_2#6	0.435329	3.01815	0.364386
21672_2#63	0.745791	3.03078	0.410394
21672_2#64	1.55091	2.87338	0.285152
21672_2#65	1.79147	2.90064	0.349
21672_2#66	1.52905	2.76199	0.273295
21672_2#67	0.825621	3.05274	0.417164
21672_2#68	1.39277	1.81293	0.292175
21672_2#69	0.500552	2.64072	0.332357
21672_2#7	1.44091	3.08138	0.376832
21672_2#70	0.730363	3.01886	0.288415
21672_2#71	1.63825	2.92811	0.301277
21672_2#73	0.756643	2.18793	0.34019
21672_2#74	1.82255	2.7947	0.333785
21672_2#75	1.14631	1.67059	0.252399
21672_2#76	2.03961	2.66198	0.337942
21672_2#78	2.16948	2.5216	0.326024
21672_2#79	1.2905	3.00918	0.350119
21672_2#80	1.9177	2.78501	0.445998
21672_2#82	2.18403	2.52782	0.394343
21672_2#84	1.44586	2.68767	0.264009
21672_2#85	1.59197	2.73971	0.275724
21672_2#86	1.04746	1.6168	0.241221
21672_2#88	1.4558	1.76325	0.292169
21672_2#89	1.21185	1.49156	0.240645
21672_2#9	0.636839	2.99092	0.332221
21672_2#90	1.57514	1.43329	0.243646
21672_2#91	1.61731	1.86125	0.3102
21672_2#92	1.74732	2.69262	0.230074
21672_2#94	1.93807	2.71602	0.314843
21672_2#95	0.710122	1.68397	0.25955
21672_2#97	0.659698	1.92976	0.302326
21843_2#100	3.15908	0.0313862	0.226523
21843_2#101	5.6136	0.791612	0.215014
21843_2#102	6.07156	0.529383	0.176506
21843_2#103	4.20985	-2.62614	0.120228
21843_2#104	4.59212	0.64728	0.258727
21843_2#105	5.07413	0.763482	0.192877
21843_2#106	5.7033	0.417985	0.173264
21843_2#11	3.36543	-0.302753	0.200111
21843_2#110	5.10649	0.737476	0.209132
21843_2#111	5.90556	0.548837	0.189787
21843_2#112	4.99316	0.71908	0.23347
21843_2#114	3.94097	-0.973825	0.194178
21843_2#119	3.98537	-0.169406	0.195287
21843_2#12	6.16585	0.422708	0.220604
21843_2#121	3.54796	-1.46409	0.198777
21843_2#122	9.53369	-5.64879	0.112248
21843_2#123	4.38903	0.550251	0.276689
21843_2#124	9.80042	-0.674653	0.124658
21843_2#125	6.70207	0.488079	0.228841
21843_2#128	9.6154	-0.548893	0.113192
21843_2#13	5.10562	0.304868	0.216509
21843_2#130	9.73909	-0.581865	0.121026
21843_2#131	6.80975	0.41293	0.136096
21843_2#132	8.23912	-0.533142	0.335521
21843_2#134	9.45777	-0.960136	0.153686
21843_2#135	6.99153	0.285053	0.158509
21843_2#137	6.72864	0.490139	0.166946
21843_2#138	9.30441	-0.56583	0.134584
21843_2#139	6.58	0.546074	0.17346
21843_2#141	5.71813	0.271121	0.198011
21843_2#143	3.92067	0.632356	0.274962
21843_2#145	3.82975	0.71056	0.3189
21843_2#146	3.4975	-1.69617	0.169989
21843_2#147	6.52836	0.499531	0.161494
21843_2#148	4.29491	-2.58448	0.120611
21843_2#149	5.59298	0.695772	0.174469
21843_2#150	5.76334	0.434189	0.197162
21843_2#154	5.40356	0.752622	0.217333
21843_2#155	5.75535	0.479108	0.189377
21843_2#157	5.94857	0.519347	0.190346
21843_2#159	6.14369	0.448933	0.153129
21843_2#160	5.72827	0.610707	0.14328
21843_2#161	4.94213	0.709504	0.19984
21843_2#163	5.05619	0.494999	0.238954
21843_2#164	4.15171	-2.16015	0.147373
21843_2#166	4.45822	0.73533	0.176869
21843_2#168	4.85754	0.772727	0.240902
21843_2#169	6.22785	0.571262	0.17611
21843_2#172	8.38383	-5.20389	0.117857
21843_2#173	5.94553	0.479618	0.194162
21843_2#175	6.19454	0.629018	0.207261
21843_2#178	9.66217	-0.629876	0.165107
21843_2#180	9.80733	-0.686948	0.108078
21843_2#181	6.50303	0.467474	0.181031
21843_2#183	7.04144	-0.0672705	0.186395
21843_2#184	9.63988	-0.62976	0.153127
21843_2#187	6.46972	0.445492	0.197414
21843_2#188	9.33483	-0.431007	0.18052
21843_2#19	5.72763	0.871191	0.229722
21843_2#190	9.29103	-0.714998	0.191759
21843_2#191	6.44968	0.317157	0.195125
21843_2#192	9.66568	-0.689504	0.110621
21843_2#193	3.81171	0.660709	0.283752
21843_2#194	3.40465	-1.62564	0.161785
21843_2#195	5.56117	0.715439	0.177542
21843_2#197	3.20949	-0.848114	0.188003
21843_2#199	4.83984	0.825987	0.233138
21843_2#20	5.65537	0.511579	0.262006
21843_2#201	5.21145	0.730142	0.220133
21843_2#203	5.50163	0.766487	0.215538
21843_2#204	3.40543	-1.79459	0.161275
21843_2#205	5.86069	0.493701	0.193544
21843_2#206	4.88331	0.762727	0.193487
21843_2#207	5.26635	0.678062	0.185853
21843_2#208	5.21566	0.657389	0.176723
21843_2#210	4.93805	0.776321	0.25021
21843_2#211	5.32592	0.854554	0.181067
21843_2#213	4.88645	0.733018	0.194704
21843_2#214	4.87127	0.757646	0.228843
21843_2#215	4.8352	0.733993	0.197015
21843_2#217	5.02783	0.437412	0.282296
21843_2#219	5.48737	0.598748	0.205982
21843_2#22	4.12584	0.712478	0.235723
21843_2#220	9.10525	-0.462047	0.163729
21843_2#221	4.05908	-2.54088	0.205991
21843_2#222	9.79878	-0.609795	0.134054
21843_2#223	5.61791	0.657245	0.219633
21843_2#224	9.58601	-0.706202	0.150213
21843_2#226	9.61442	-0.781185	0.123518
21843_2#228	9.51158	-0.508995	0.106932
21843_2#230	8.99063	-0.478374	0.191585
21843_2#231	6.46026	0.528439	0.195231
21843_2#233	6.3428	0.635445	0.179736
21843_2#236	9.4591	-0.575987	0.166041
21843_2#237	5.07599	0.797777	0.231741
21843_2#240	9.08941	-0.900739	0.14385
21843_2#242	4.83542	0.691176	0.208133
21843_2#243	5.10439	0.816935	0.224141
21843_2#244	5.24798	0.795153	0.211849
21843_2#247	5.07135	0.744538	0.221245
21843_2#248	3.7351	-1.26497	0.182853
21843_2#249	5.99737	0.54075	0.174501
21843_2#25	4.77692	-2.70375	0.123709
21843_2#250	4.95219	0.631375	0.176098
21843_2#251	4.45954	-2.10584	0.129795
21843_2#252	5.4399	0.210272	0.274586
21843_2#254	5.61721	0.310865	0.183355
21843_2#255	-6.45687	-1.12067	0.428282
21843_2#257	-2.91889	2.60324	0.509296
21843_2#26	9.43661	-0.8056	0.129118
21843_2#260	5.12346	0.533734	0.253819
21843_2#261	5.21793	0.744553	0.190182
21843_2#262	4.28911	0.68216	0.221262
21843_2#263	4.16389	0.584822	0.286606
21843_2#264	4.99356	0.678639	0.250307
21843_2#265	4.04914	0.73982	0.249996
21843_2#266	8.30288	-0.357972	0.153656
21843_2#267	6.26756	0.326361	0.172255
21843_2#269	6.37997	0.683986	0.219755
21843_2#27	5.41602	0.201412	0.239044
21843_2#270	9.33544	-0.489507	0.17864
21843_2#271	6.00156	0.27616	0.207127
21843_2#273	5.77211	0.170316	0.245888
21843_2#274	9.46031	-0.821023	0.0620549
21843_2#275	6.64462	0.284973	0.174504
21843_2#276	9.74692	-0.615279	0.133063
21843_2#277	6.67136	0.524067	0.176751
21843_2#278	9.75963	-0.522826	0.120342
21843_2#280	9.80576	-0.675821	0.102529
21843_2#281	5.18718	-4.13103	0.161371
21843_2#283	5.09494	-3.27657	0.154565
21843_2#285	4.47682	0.637983	0.275115
21843_2#286	9.47473	-0.563509	0.13006
21843_2#287	5.84479	0.685852	0.158042
21843_2#29	6.82078	0.181839	0.12036
21843_2#292	5.9172	0.594663	0.160945
21843_2#294	6.18713	0.445372	0.159774
21843_2#296	6.59095	0.263396	0.14109
21843_2#297	6.55878	0.380742	0.180284
21843_2#298	6.70242	0.287522	0.149325
21843_2#3	3.84218	0.669286	0.252039
21843_2#30	6.49468	0.444374	0.206254
21843_2#301	4.95079	-0.036287	0.349385
21843_2#302	6.20676	0.615212	0.166876
21843_2#303	6.24173	0.469696	0.198181
21843_2#305	4.56048	-3.33676	0.137368
21843_2#306	6.48767	0.313062	0.202613
21843_2#308	5.25526	0.794683	0.22125
21843_2#309	3.96781	0.685438	0.255038
21843_2#310	5.04901	0.652603	0.218001
21843_2#313	4.29954	-2.63962	0.151923
21843_2#314	9.00772	-0.456779	0.131927
21843_2#316	9.68406	-5.52631	0.115574
21843_2#317	6.18324	0.507086	0.193423
21843_2#318	9.44886	-0.886675	0.125331
21843_2#319	5.80396	0.516061	0.197635
21843_2#322	9.6478	-0.603291	0.115326
21843_2#324	-2.27736	1.79868	0.492121
21843_2#327	6.38669	0.552358	0.172235
21843_2#328	9.07692	-0.732264	0.133864
21843_2#329	6.42177	0.497896	0.184341
21843_2#331	4.18931	-1.99543	0.128306
21843_2#334	9.61491	-0.703722	0.101711
21843_2#336	5.79858	-3.9727	0.145936
21843_2#337	5.12882	0.683598	0.210977
21843_2#338	4.05936	-2.40999	0.15725
21843_2#339	5.35676	0.764357	0.206919
21843_2#34	9.47954	-0.744318	0.145677
21843_2#343	5.96544	0.492026	0.18982
21843_2#344	5.27693	0.865187	0.205639
21843_2#347	5.85626	0.628194	0.153338
21843_2#348	6.12346	0.334755	0.179728
21843_2#35	7.01501	-0.123083	0.177608
21843_2#351	4.83523	-2.89558	0.143017
21843_2#352	5.92249	0.420027	0.184241
21843_2#353	5.15478	0.715218	0.223287
21843_2#354	4.95465	0.2844	0.327402
21843_2#355	5.27582	0.66638	0.224553
21843_2#356	5.29675	0.752568	0.212576
21843_2#357	3.64078	-1.33218	0.171787
21843_2#359	5.52354	0.725771	0.18412
21843_2#360	4.66033	0.597206	0.229315
21843_2#362	9.43347	-0.865301	0.152962
21843_2#363	5.76684	0.624879	0.199695
21843_2#364	9.59854	-0.658245	0.10326
21843_2#366	9.73119	-0.55457	0.111065
21843_2#367	5.15221	0.695093	0.238933
21843_2#368	9.65709	-0.723614	0.10536
21843_2#369	6.51473	0.430449	0.181924
21843_2#370	9.73646	-0.494176	0.124874
21843_2#372	9.70585	-0.728446	0.12798
21843_2#373	5.85746	0.418103	0.198653
21843_2#374	9.63195	-0.512333	0.068139
21843_2#375	4.48256	0.640546	0.23292
21843_2#376	9.78016	-5.38318	0.0445155
21843_2#377	7.30824	-0.0142694	0.224623
21843_2#378	8.27496	-0.0176886	0.172998
21843_2#379	4.09267	0.704208	0.227512
21843_2#39	4.85604	0.71357	0.210425
21843_2#4	5.24518	0.00554156	0.257003
21843_2#40	6.88433	-0.351225	0.231916
21843_2#42	8.4894	-0.499526	0.171494
21843_2#45	5.4535	0.546906	0.277825
21843_2#50	3.87494	0.681897	0.24895
21843_2#51	3.85037	0.672238	0.304385
21843_2#52	4.02449	0.663576	0.219641
21843_2#55	4.98494	0.718271	0.222739
21843_2#56	5.19545	0.764982	0.204115
21843_2#57	5.92137	0.633735	0.167075
21843_2#58	4.10937	0.462856	0.325828
21843_2#59	5.48752	0.738669	0.168364
21843_2#6	5.26371	0.787261	0.222108
21843_2#60	5.32253	0.832036	0.21142
21843_2#62	4.7305	0.719771	0.254385
21843_2#63	5.05816	0.735674	0.22713
21843_2#64	5.73671	0.528098	0.181583
21843_2#65	5.78385	0.356734	0.206537
21843_2#66	4.91264	0.821749	0.208129
21843_2#67	3.18251	-0.407369	0.225229
21843_2#69	4.047	0.724653	0.265903
21843_2#73	4.96292	0.599529	0.185605
21843_2#74	8.5547	-0.57896	0.172269
21843_2#77	7.08172	0.0938977	0.177542
21843_2#79	6.31751	0.551358	0.2535
21843_2#80	9.74109	-0.656492	0.137065
21843_2#81	4.96262	0.0359434	0.269936
21843_2#82	9.52985	-0.604841	0.127391
21843_2#84	9.32178	-0.780001	0.152262
21843_2#85	6.63598	0.624637	0.169569
21843_2#87	4.16474	0.661648	0.26132
21843_2#89	6.64441	0.205855	0.188439
21843_2#9	4.933	0.707002	0.257265
21843_2#91	6.01307	0.541549	0.181482
21843_2#93	5.00731	0.718618	0.241012
21843_2#94	9.72252	-0.585016	0.121132
21843_2#95	5.53443	0.767707	0.171911
21843_2#97	3.38679	-0.0790064	0.180626
21843_2#98	3.76916	0.620291	0.261048
21843_2#99	4.81597	0.677088	0.184249
21999_1#124	-0.0464239	1.33097	0.203838
21999_1#133	-0.000759808	1.32331	0.249802
21999_1#157	0.0419597	1.27004	0.217672
21999_1#174	0.0665142	1.11475	0.170178
21999_1#176	-0.0547232	1.23473	0.174231
21999_1#180	-0.0438016	1.34644	0.221474
21999_1#181	0.0323864	1.25433	0.208579
21999_1#207	-0.0601259	1.27389	0.214958
21999_1#222	-0.00131588	1.21643	0.18794
21999_1#223	-0.0439139	1.30572	0.210408
21999_1#229	-0.0396953	1.32785	0.211561
21999_1#257	-0.141165	1.43569	0.234606
21999_1#261	0.0691198	1.28334	0.220857
21999_1#278	0.174753	1.06269	0.17882
21999_1#282	0.0362658	1.19335	0.193741
21999_1#326	-0.114744	1.40598	0.257064
21999_1#357	-0.0437168	1.33003	0.196067
21999_1#373	0.140925	1.18957	0.290796
21673_6#105	-0.458443	2.67512	0.477278
21673_6#109	0.476845	2.76955	0.365724
21673_6#113	-0.497582	2.60163	0.36757
21673_6#116	0.0195575	2.54349	0.348302
21673_6#118	-0.173279	2.59093	0.329092
21673_6#122	0.460735	2.40224	0.413117
21673_6#125	-0.389986	2.71274	0.426725
21673_6#126	0.717055	2.32645	0.3727
21673_6#127	-0.325432	2.62993	0.397552
21673_6#137	-0.543573	2.733	0.454127
21673_6#138	1.12849	2.16529	0.358868
21673_6#140	-0.478931	2.70114	0.458087
21673_6#142	-0.258449	2.51549	0.345607
21673_6#152	0.140397	2.59947	0.404043
21673_6#156	0.421442	2.47486	0.375208
21673_6#158	-0.0778053	2.75505	0.397714
21673_6#159	0.102715	2.63387	0.404202
21673_6#161	0.436419	2.45017	0.334618
21673_6#162	-0.282836	2.66197	0.372769
21673_6#166	-0.163706	2.70334	0.382906
21673_6#172	0.842806	2.05606	0.337175
21673_6#175	0.0464235	2.6704	0.44578
21673_6#180	1.25297	1.93361	0.369121
21673_6#182	-0.120564	2.75123	0.39977
21673_6#184	-0.310813	2.41981	0.343881
21673_6#185	0.0704172	2.58017	0.36969
21673_6#197	-0.530342	2.44814	0.376071
21673_6#209	0.782883	2.17419	0.327464
21673_6#211	0.0906862	2.65861	0.413379
21673_6#215	-0.257538	2.67414	0.376939
21673_6#218	0.0474502	2.50867	0.338663
21673_6#220	-0.225602	2.69531	0.458617
21673_6#223	0.866385	2.04074	0.360071
21673_6#224	0.344258	2.49004	0.466578
21673_6#226	0.0818976	2.67882	0.425275
21673_6#227	0.58526	2.28494	0.303959
21673_6#230	0.919922	2.15604	0.378005
21673_6#231	0.351307	2.50312	0.336171
21673_6#234	0.47311	2.4142	0.350056
21673_6#235	-0.195676	2.63653	0.384478
21673_6#237	0.28867	2.4952	0.359247
21673_6#243	-0.0671176	2.49601	0.347505
21673_6#244	-0.275306	2.57689	0.336389
21673_6#248	-0.120727	2.80836	0.517
21673_6#250	0.0429246	2.64118	0.409218
21673_6#251	-0.0543158	2.58945	0.347312
21673_6#255	0.243393	2.57126	0.367526
21673_6#259	-0.196913	2.51323	0.292227
21673_6#260	-0.357639	2.67549	0.426109
21673_6#268	0.141304	2.72431	0.383514
21673_6#270	0.153298	2.46934	0.345976
21673_6#271	0.933319	2.11534	0.294308
21673_6#273	0.33859	2.46864	0.31636
21673_6#275	0.895101	2.09063	0.310822
21673_6#278	-0.117844	2.63627	0.33612
21673_6#279	0.33536	2.5174	0.329056
21673_6#28	-0.545965	2.26946	0.452107
21673_6#285	0.140523	2.70746	0.428836
21673_6#296	0.0377092	2.52532	0.362696
21673_6#298	-0.30825	2.78799	0.492008
21673_6#30	-0.0734226	2.60797	0.399898
21673_6#305	0.299205	2.58596	0.40625
21673_6#307	-0.349519	2.63119	0.459642
21673_6#311	-0.598715	2.82356	0.479647
21673_6#319	0.19895	2.53473	0.411564
21673_6#323	0.051942	2.63549	0.384751
21673_6#324	0.971631	2.213	0.381602
21673_6#325	0.990582	2.07042	0.329147
21673_6#326	-0.0460536	2.67394	0.397576
21673_6#328	-0.0946832	2.66808	0.430185
21673_6#345	-0.000194818	2.61003	0.370311
21673_6#346	0.28572	2.49236	0.350764
21673_6#347	-0.0405745	2.56756	0.359008
21673_6#355	-0.284049	2.78473	0.401302
21673_6#366	-0.279218	2.64123	0.338454
21673_6#370	-0.207553	2.68397	0.349481
21673_6#375	0.227027	2.49524	0.356748
21673_6#377	-0.146791	2.69227	0.458591
21673_6#5	0.186997	2.64801	0.433577
21673_6#50	0.131165	2.3564	0.302496
21673_6#52	-0.3474	2.76118	0.427645
21673_6#55	-0.53685	2.56578	0.391193
21673_6#56	-0.363327	2.40622	0.354041
21673_6#57	0.204449	2.39281	0.324795
21673_6#61	-0.174374	2.56918	0.372884
21673_6#65	-0.462457	2.4856	0.355977
21673_6#7	-0.282461	2.62808	0.471401
21673_6#75	-0.438062	2.62861	0.431718
21673_6#76	-0.531759	2.62402	0.387467
21673_6#78	-0.144756	2.65668	0.37951
21673_6#85	0.097112	2.4888	0.340923
21673_6#87	-0.514055	2.71165	0.469793
21673_6#93	-0.691493	2.69464	0.550042
21673_6#95	-0.0957507	2.70952	0.427588
21673_6#99	0.371987	2.54451	0.391125
21554_5#102	-2.41737	4.0673	0.718217
21554_5#108	-2.54919	3.97345	0.639617
21554_5#111	-2.69692	3.80582	0.522161
21554_5#125	-2.93069	3.98791	0.798988
21554_5#126	-2.44047	3.87253	0.632723
21554_5#135	-3.34098	3.93454	0.744537
21554_5#138	-2.71397	3.91897	0.600453
21554_5#143	-2.49599	4.057	0.607584
21554_5#150	-2.4857	3.79401	0.633328
21554_5#155	-2.38368	3.99976	0.790102
21554_5#156	-2.73649	3.7607	0.62779
21554_5#159	-3.55862	2.91067	0.502581
21554_5#162	-2.33754	3.91073	0.815491
21554_5#164	-2.66565	3.69213	0.700245
21554_5#173	-3.14038	3.56404	0.672228
21554_5#175	-2.80033	3.97678	0.70704
21554_5#185	-3.16491	3.67549	0.66889
21554_5#186	-3.6235	3.33844	0.634661
21554_5#2	-3.17927	3.97287	0.703638
21554_5#205	-3.21369	3.84703	0.67587
21554_5#207	-3.58027	3.66502	0.638305
21554_5#208	-2.90147	3.65432	0.697286
21554_5#212	-3.13553	3.65897	0.677814
21554_5#221	-2.82353	4.12952	0.731571
21554_5#227	-2.36321	3.91012	0.784243
21554_5#230	-3.06123	3.67301	0.668994
21554_5#232	-2.42566	3.80993	0.595071
21554_5#233	-2.6488	3.81092	0.685121
21554_5#235	-3.63275	3.96831	0.668721
21554_5#237	-3.09222	3.71279	0.63111
21554_5#251	-2.59978	3.78846	0.702947
21554_5#254	-3.68567	3.97805	0.787751
21554_5#255	-2.92171	3.79526	0.644864
21554_5#261	-2.38578	3.87535	0.709481
21554_5#275	-3.04896	3.83856	0.765069
21554_5#278	-3.20637	4.20102	0.777103
21554_5#279	-3.50535	3.33337	0.624053
21554_5#282	-3.34768	3.53061	0.624917
21554_5#284	-2.68033	3.89542	0.720264
21554_5#299	-3.52218	3.36202	0.643986
21554_5#303	-2.98824	3.81106	0.861771
21554_5#304	-3.33135	3.93825	0.756919
21554_5#308	-3.52598	3.32025	0.677669
21554_5#321	-3.70564	4.00666	0.730481
21554_5#323	-3.56772	3.20824	0.596243
21554_5#328	-3.61233	3.6411	0.620904
21554_5#351	-3.4931	4.00358	0.804443
21554_5#358	-2.88909	4.08338	0.819269
21554_5#370	-0.492638	2.18709	0.359508
21554_5#374	-3.76126	3.96499	0.746655
21554_5#377	-3.19869	3.62341	0.573646
21554_5#86	-2.59509	3.88953	0.779272
21554_5#87	-3.27533	3.60574	0.588312
21554_5#93	-2.42935	3.87024	0.678441
21554_6#102	-3.8178	3.57476	0.739454
21554_6#106	-3.15427	4.25225	0.651877
21554_6#109	-3.55009	4.53794	0.849679
21554_6#11	-2.68269	4.21903	0.755356
21554_6#110	-3.07668	4.52264	0.771412
21554_6#112	-2.91568	4.33899	0.637631
21554_6#115	-2.7988	4.36286	0.656098
21554_6#122	-2.96984	4.38037	0.724613
21554_6#125	-2.66971	4.36513	0.794037
21554_6#127	-3.13907	4.55412	0.8745
21554_6#128	-3.46419	4.55867	0.896593
21554_6#129	-2.95677	4.57473	0.792024
21554_6#132	-2.83926	4.41056	0.858429
21554_6#140	-3.17082	4.42524	0.819715
21554_6#147	-2.67327	4.43319	0.789764
21554_6#154	-2.75012	4.35184	0.841809
21554_6#158	-3.62785	4.49361	0.817582
21554_6#159	-3.49195	4.18508	0.733534
21554_6#180	-3.09131	4.30683	0.799285
21554_6#181	-3.75689	3.54825	0.689652
21554_6#182	-3.68437	3.9783	0.725547
21554_6#183	-3.79165	3.6166	0.705732
21554_6#185	-3.16926	4.20572	0.772056
21554_6#186	-3.3448	4.51163	0.817873
21554_6#190	-2.6487	4.34519	0.847344
21554_6#202	-2.82139	4.4209	0.740829
21554_6#203	-2.84632	4.47161	0.837769
21554_6#206	-5.88973	-4.57461	0.705535
21554_6#208	-3.15764	4.49861	0.86392
21554_6#209	-2.51611	4.166	0.850731
21554_6#211	-3.63574	4.28266	0.822406
21554_6#222	-2.97937	4.44517	0.760107
21554_6#227	-3.58743	4.55845	0.876257
21554_6#231	-2.92043	4.28581	0.735435
21554_6#234	-3.76407	3.67947	0.745463
21554_6#235	-3.54607	4.41056	0.802322
21554_6#236	-2.8622	4.43628	0.880075
21554_6#238	-3.14548	4.30104	0.819255
21554_6#239	-3.55122	4.55483	0.872927
21554_6#246	-2.90876	4.53054	0.784323
21554_6#247	-3.3226	4.34135	0.770387
21554_6#248	-3.18554	4.53736	0.864742
21554_6#252	-3.35487	-4.50272	0.625566
21554_6#255	-3.33757	4.4333	0.811991
21554_6#258	-3.8837	3.74821	0.641266
21554_6#260	-2.91534	4.46483	0.750013
21554_6#268	-2.64352	4.41851	0.836965
21554_6#270	-3.25613	4.31405	0.634243
21554_6#271	-3.3703	4.17359	0.761434
21554_6#275	-3.95531	3.39459	0.753892
21554_6#279	-3.60488	4.29738	0.625264
21554_6#294	-3.39224	4.56161	0.834434
21554_6#299	-3.45653	4.52355	0.788409
21554_6#302	-3.36054	4.44807	0.771929
21554_6#307	-3.36711	4.53707	0.84575
21554_6#308	-2.54054	4.1267	0.795605
21554_6#309	-3.06241	4.58336	0.757974
21554_6#319	-2.76225	4.32069	0.745817
21554_6#32	-2.85456	4.57471	0.934897
21554_6#320	-2.66153	4.43208	0.773032
21554_6#321	-3.26327	4.44736	0.763685
21554_6#324	-3.69369	4.42776	0.767237
21554_6#327	-3.42076	4.50605	0.859992
21554_6#329	-3.33413	4.2821	0.777008
21554_6#331	-3.66574	4.29941	0.857281
21554_6#333	-3.18219	4.37315	0.775205
21554_6#342	-2.77422	4.43354	0.824241
21554_6#343	-2.6326	4.32491	0.817636
21554_6#345	-3.46125	4.46344	0.739235
21554_6#350	-3.39348	4.44813	0.837097
21554_6#353	-3.41294	4.32037	0.789367
21554_6#356	-2.99237	4.48729	0.823028
21554_6#357	-2.89003	4.44034	0.815377
21554_6#37	-2.77412	4.27699	0.831523
21554_6#373	-9.06428	-4.24049	0.817097
21554_6#376	-2.9613	4.3963	0.795826
21554_6#378	-2.89117	4.44892	0.873236
21554_6#380	-2.80094	4.45825	0.712332
21554_6#39	-2.59902	4.2327	0.720679
21554_6#44	-0.711932	2.02189	0.476913
21554_6#52	-2.94258	4.52406	0.835015
21554_6#62	-3.0158	4.50779	0.89345
21554_6#63	-3.50727	4.51691	0.860008
21554_6#65	-3.24146	4.16211	0.703249
21554_6#68	-2.85228	4.40149	0.714931
21554_6#77	-2.69975	4.38848	0.864611
21554_6#78	-2.81687	4.4428	0.897127
21554_6#79	-3.03141	4.53303	0.803163
21554_6#81	-2.97991	4.55867	0.821848
21554_6#86	-3.72487	3.66301	0.67972
21554_6#87	-3.36032	4.49773	0.847373
21554_6#88	-3.09404	4.36568	0.777243
21554_6#90	-2.71137	4.22425	0.801467
21554_6#93	-2.73595	4.29661	0.757908
21554_8#11	-0.591467	2.75023	0.463179
21554_8#111	-0.544868	2.68955	0.422943
21554_8#124	0.96067	2.01409	0.285545
21554_8#133	-0.0702325	2.59777	0.394857
21554_8#135	-0.548477	2.68645	0.396282
21554_8#137	-0.230685	2.69344	0.419535
21554_8#14	-0.590045	2.18669	0.44286
21554_8#147	-0.371073	2.50699	0.376508
21554_8#148	0.936427	1.84824	0.282658
21554_8#152	-0.486812	2.69422	0.367678
21554_8#154	-0.633654	2.7364	0.422961
21554_8#156	-0.650089	2.74633	0.489909
21554_8#162	-0.447358	2.68077	0.391735
21554_8#169	-0.239336	2.52105	0.326092
21554_8#173	1.86412	1.72053	0.312942
21554_8#176	0.0534041	2.41303	0.318875
21554_8#183	-0.0850889	2.66652	0.351264
21554_8#187	-0.35734	2.7133	0.407546
21554_8#192	-0.59392	2.69194	0.438606
21554_8#199	0.342943	2.32125	0.338989
21554_8#206	7.61739	7.92146	0.292652
21554_8#208	0.159733	2.41332	0.292901
21554_8#210	0.258589	2.44691	0.337334
21554_8#212	-0.647259	2.64372	0.46727
21554_8#213	-0.44946	2.60946	0.401594
21554_8#225	-0.495251	2.76028	0.423648
21554_8#232	0.421431	2.40992	0.319797
21554_8#238	0.503213	2.41725	0.408594
21554_8#240	1.41971	1.69413	0.275267
21554_8#243	0.626945	2.34411	0.362756
21554_8#246	-0.32302	2.66238	0.363364
21554_8#248	-0.594436	2.69948	0.435816
21554_8#250	0.354314	2.22822	0.32979
21554_8#254	0.405492	2.53982	0.352129
21554_8#271	0.213257	2.41613	0.376451
21554_8#278	1.48143	1.58779	0.302782
21554_8#280	0.86936	2.15908	0.330422
21554_8#283	-0.235353	2.64349	0.374684
21554_8#294	-0.623567	2.69365	0.450781
21554_8#299	1.72566	1.67193	0.26084
21554_8#300	1.3183	1.92273	0.332235
21554_8#306	1.77825	1.79732	0.311114
21554_8#308	-0.033116	2.62233	0.334494
21554_8#311	1.44977	1.73612	0.302749
21554_8#324	7.65791	7.97975	0.251353
21554_8#327	1.75232	1.79361	0.401731
21554_8#330	7.61589	8.02949	0.239818
21554_8#339	-0.467645	2.66804	0.364144
21554_8#342	-0.530358	2.7002	0.427245
21554_8#345	-0.566691	2.67881	0.421063
21554_8#346	0.28745	2.13012	0.24627
21554_8#356	0.332823	2.39093	0.352366
21554_8#371	1.28957	1.67533	0.264845
21554_8#372	0.854104	2.11581	0.343779
21554_8#373	1.77624	1.66005	0.29456
21554_8#39	-0.445264	2.54382	0.332305
21554_8#45	-0.560396	2.25282	0.49525
21554_8#54	-0.12933	2.40087	0.336273
21554_8#56	-0.666654	2.75615	0.395889
21554_8#59	-0.483448	2.38986	0.343732
21554_8#63	-0.111228	2.53015	0.355906
21554_8#64	-0.155632	2.66464	0.412351
21554_8#67	-0.531811	2.06865	0.330162
21554_8#70	-0.477732	2.54366	0.392648
21554_8#81	-0.44927	2.70598	0.370044
21554_8#87	0.332427	2.45098	0.393208
21554_8#88	-0.619629	2.72435	0.409893
21554_8#90	-0.446637	2.50064	0.39449
21554_8#94	0.152995	2.56388	0.440081
21554_1#102	-2.93596	3.67595	0.551427
21554_1#103	-2.85141	3.65168	0.51175
21554_1#108	-3.541	3.26032	0.565259
21554_1#11	-3.49539	3.58222	0.638245
21554_1#113	-3.38514	3.35898	0.547841
21554_1#116	-3.07267	3.68755	0.681362
21554_1#122	-1.66718	3.40091	0.523877
21554_1#125	-2.47483	4.05737	0.746527
21554_1#126	0.543196	1.95368	0.405666
21554_1#130	0.959429	0.429763	0.25313
21554_1#132	1.19291	-0.405761	0.204992
21554_1#133	-3.52811	3.27634	0.630422
21554_1#134	-2.98077	3.69008	0.754842
21554_1#138	-3.11735	3.62817	0.615619
21554_1#142	-3.296	1.58709	0.565726
21554_1#146	-2.58452	3.90059	0.668475
21554_1#159	-3.5545	2.90606	0.615421
21554_1#16	-2.8046	3.79681	0.669068
21554_1#167	-2.72557	3.83888	0.577134
21554_1#168	-2.26894	3.78718	0.666785
21554_1#170	-2.70831	3.95098	0.65162
21554_1#177	0.537233	0.610181	0.264158
21554_1#182	-3.49203	2.49207	0.561101
21554_1#185	1.25688	-0.130517	0.212359
21554_1#186	-3.54811	2.82031	0.554226
21554_1#188	1.40436	1.79166	0.464078
21554_1#189	1.49825	1.71361	0.410498
21554_1#199	-0.0328603	2.27671	0.339898
21554_1#200	-2.95646	3.68475	0.601673
21554_1#201	-3.14149	3.56766	0.574397
21554_1#204	-2.77359	3.73869	0.639317
21554_1#205	-3.59107	3.35399	0.666471
21554_1#208	1.35729	0.625505	0.274975
21554_1#211	-3.43976	3.24448	0.589896
21554_1#221	-2.68486	3.73545	0.48565
21554_1#222	0.0577148	1.68618	0.336335
21554_1#224	-2.94902	3.69887	0.596867
21554_1#225	-0.0825553	1.56142	0.288701
21554_1#228	-3.18127	3.98734	0.539213
21554_1#230	-3.7066	3.99392	0.761771
21554_1#234	1.03071	1.66604	0.381302
21554_1#236	-3.29419	3.7093	0.655522
21554_1#238	-3.05542	3.75967	0.695031
21554_1#244	-2.8444	3.86954	0.701486
21554_1#247	-3.47985	3.33629	0.578835
21554_1#253	-3.4878	3.19059	0.569448
21554_1#265	0.796735	1.46064	0.263324
21554_1#270	1.24354	0.636379	0.293885
21554_1#272	1.26016	0.367787	0.227064
21554_1#283	-3.45048	4.00687	0.671992
21554_1#285	-1.64513	3.37375	0.501823
21554_1#288	-3.76593	3.97179	0.671006
21554_1#292	-2.84712	3.77902	0.6373
21554_1#295	-3.25819	3.64246	0.629845
21554_1#297	1.46673	0.907573	0.322019
21554_1#298	1.16616	0.353804	0.236136
21554_1#301	1.43612	1.82299	0.472207
21554_1#302	-3.40687	3.89163	0.622891
21554_1#306	-3.811	3.91063	0.649402
21554_1#309	-3.28205	3.6683	0.565588
21554_1#31	-0.530868	2.48355	0.380586
21554_1#311	-2.9036	3.80971	0.636325
21554_1#320	-3.56307	3.24634	0.57016
21554_1#324	-3.41269	3.42971	0.634544
21554_1#326	-3.87418	3.90606	0.707179
21554_1#328	1.63272	1.21177	0.248229
21554_1#330	0.640496	0.471512	0.247246
21554_1#331	-3.34375	3.32503	0.527591
21554_1#332	0.947773	0.657967	0.283869
21554_1#34	-2.90799	3.69382	0.523222
21554_1#343	-2.68743	3.77703	0.72086
21554_1#347	-2.21301	4.03925	0.684017
21554_1#348	-2.4224	3.86057	0.694949
21554_1#349	0.81713	1.73675	0.347405
21554_1#35	-2.74484	3.84824	0.689056
21554_1#350	-3.5661	3.16551	0.654352
21554_1#352	-3.53102	3.20295	0.581553
21554_1#354	-3.2421	3.62677	0.629596
21554_1#359	-3.29964	3.35456	0.518003
[truncated: 28,476 more rows]

## Sheet: Fig3c
Number of Dynamic ASE genes
DAESC-BB only	7
DAESC-BB + DAESC-Mix	317
DAESC-Mix only	340

## Sheet: Fig3d
Method	Number of dynamic ASE genes	Proportion of dynamic eGenes
DAESC-BB	324	0.355
DAESC-Mix	657	0.275
GLMM	532	0.274

## Sheet: Fig3e_concord_on_top
method	ntop	prop
DAESC-BB	10	0.5
DAESC-Mix	10	0.8
GLMM	10	1
DAESC-BB	25	0.6
DAESC-Mix	25	0.64
GLMM	25	0.4
DAESC-BB	50	0.5
DAESC-Mix	50	0.64
GLMM	50	0.2
DAESC-BB	75	0.546667
DAESC-Mix	75	0.573333
GLMM	75	0.133333
DAESC-BB	100	0.51
DAESC-Mix	100	0.51
GLMM	100	0.17
DAESC-BB	150	0.46
DAESC-Mix	150	0.493333
GLMM	150	0.266667
DAESC-BB	200	0.415
DAESC-Mix	200	0.48
GLMM	200	0.315
DAESC-BB	300	0.37
DAESC-Mix	300	0.39
GLMM	300	0.303333
DAESC-BB	400	0.3375
DAESC-Mix	400	0.35
GLMM	400	0.295
DAESC-BB	500	0.302
DAESC-Mix	500	0.322
GLMM	500	0.278
DAESC-BB	800	0.2275
DAESC-Mix	800	0.24625
GLMM	800	0.225

## Sheet: Fig3f_pfisher
	geneid.short	pfisher
1	ENSG00000187608	0.319155
2	ENSG00000117122	0.140956
3	ENSG00000158825	0.335197
4	ENSG00000117602	0.00017499
5	ENSG00000130695	1
6	ENSG00000130768	0.884565
7	ENSG00000134686	0.0846981
8	ENSG00000116791	1.93184e-11
9	ENSG00000085491	0.00103753
10	ENSG00000197780	0.0697674
11	ENSG00000064703	1
12	ENSG00000116830	0.701666
13	ENSG00000143367	0.0894935
14	ENSG00000116679	0.220567
15	ENSG00000143494	0.225529
16	ENSG00000135778	0.000918158
17	ENSG00000068697	0.0107076
18	ENSG00000115884	0.594793
19	ENSG00000138018	0.000670547
20	ENSG00000171103	0.11103
21	ENSG00000115392	0.583091
22	ENSG00000115946	0.819513
23	ENSG00000152284	0.00396447
24	ENSG00000115641	0.351014
25	ENSG00000144231	0.000183731
26	ENSG00000213160	0.214796
27	ENSG00000152256	0.0547666
28	ENSG00000061676	1
29	ENSG00000115414	7.4815e-05
30	ENSG00000135919	0.149367
31	ENSG00000124839	0.259837
32	ENSG00000144485	0.000933838
33	ENSG00000188846	1
34	ENSG00000206535	0.146341
35	ENSG00000170017	0.00312101
36	ENSG00000121578	0.162601
37	ENSG00000173226	0.00595062
38	ENSG00000163902	0.46397
39	ENSG00000154310	0.0010433
40	ENSG00000240024	0.224159
41	ENSG00000090530	0.261471
42	ENSG00000128045	0.0132423
43	ENSG00000128052	4.54092e-08
44	ENSG00000109255	1.51395e-06
45	ENSG00000138772	0.00635935
46	ENSG00000005059	0.451541
47	ENSG00000145390	0.000481596
48	ENSG00000109390	0.449833
49	ENSG00000145423	0.0203952
50	ENSG00000056050	0.00149682
51	ENSG00000164305	0.0823071
52	ENSG00000151725	1.1859e-12
53	ENSG00000180104	1.74156e-08
54	ENSG00000153006	2.86239e-10
55	ENSG00000049860	0.331989
56	ENSG00000186468	0.000445548
57	ENSG00000145782	0.350555
58	ENSG00000113140	6.51242e-05
59	ENSG00000145907	0.000151229
60	ENSG00000112685	0.752386
61	ENSG00000124588	3.40736e-10
62	ENSG00000124532	0.137926
63	ENSG00000096060	0.22216
64	ENSG00000170899	0.794208
65	ENSG00000172469	0.00915282
66	ENSG00000112237	1
67	ENSG00000197498	1
68	ENSG00000164458	0.311688
69	ENSG00000026297	0.315625
70	ENSG00000146530	0.0512345
71	ENSG00000106049	0.0022186
72	ENSG00000106153	1
73	ENSG00000105810	0.652985
74	ENSG00000177683	9.03934e-06
75	ENSG00000171130	0.0967759
76	ENSG00000079459	0.2431
77	ENSG00000120875	0.0733766
78	ENSG00000104442	0.629259
79	ENSG00000133731	0.0463011
80	ENSG00000169439	0.906797
81	ENSG00000132561	0.0230624
82	ENSG00000164934	0.000430291
83	ENSG00000170961	0.0424902
84	ENSG00000147813	2.02345e-05
85	ENSG00000122705	0.552408
86	ENSG00000107371	0.807611
87	ENSG00000135048	0.717647
88	ENSG00000136824	0.108841
89	ENSG00000136810	9.91822e-05
90	ENSG00000119397	0.0562472
91	ENSG00000173611	0.846651
92	ENSG00000136856	0.00346186
93	ENSG00000136819	0.428571
94	ENSG00000065675	0.139593
95	ENSG00000148484	0.372446
96	ENSG00000026025	0.0850599
97	ENSG00000120594	7.13384e-05
98	ENSG00000107562	0.00713489
99	ENSG00000197467	0.00701829
100	ENSG00000180817	0.145837
101	ENSG00000107438	0.0993453
102	ENSG00000148834	0.402211
103	ENSG00000185201	0.909713
104	ENSG00000177697	0.0315384
105	ENSG00000214026	0.397035
106	ENSG00000121236	0.911901
107	ENSG00000110148	0.0451678
108	ENSG00000170955	0.763777
109	ENSG00000149054	0.00150361
110	ENSG00000176148	0.000838228
111	ENSG00000165323	0.0329213
112	ENSG00000110660	5.49089e-06
113	ENSG00000137642	0.695782
114	ENSG00000151503	0.662271
115	ENSG00000111704	1.18849e-05
116	ENSG00000111752	0.00145136
117	ENSG00000139132	0.00330845
118	ENSG00000170421	0.00271426
119	ENSG00000185664	0.366694
120	ENSG00000197728	0.00288462
121	ENSG00000111142	0.0182587
122	ENSG00000111696	0.725949
123	ENSG00000120675	9.02264e-08
124	ENSG00000139832	0.661822
125	ENSG00000100439	1.27575e-08
126	ENSG00000172590	0.00527581
127	ENSG00000092068	0.0638947
128	ENSG00000151327	0.48876
129	ENSG00000100890	0.466193
130	ENSG00000070269	0.311582
131	ENSG00000258289	0.00181721
132	ENSG00000119599	0.000476251
133	ENSG00000140022	0.612744
134	ENSG00000183648	0.219512
135	ENSG00000140307	0.000322483
136	ENSG00000140545	3.11741e-07
137	ENSG00000086504	0.00276161
138	ENSG00000140988	1
139	ENSG00000089486	0.0384615
140	ENSG00000175643	7.80187e-07
141	ENSG00000066654	0.328261
142	ENSG00000102978	0.0156365
143	ENSG00000070770	7.23993e-08
144	ENSG00000159593	0.0794857
145	ENSG00000065427	0.634632
146	ENSG00000167526	0.0487805
147	ENSG00000132507	1.36917e-08
148	ENSG00000154760	7.39776e-08
149	ENSG00000175906	0.0286159
150	ENSG00000159217	0.187895
151	ENSG00000243678	0.0505335
152	ENSG00000109062	0.00210672
153	ENSG00000183077	0.732739
154	ENSG00000182446	0.580388
155	ENSG00000169738	1
156	ENSG00000141682	0.331708
157	ENSG00000197971	0.7
158	ENSG00000141994	0.000169765
159	ENSG00000181029	0.218143
160	ENSG00000130299	1
161	ENSG00000254858	0.234234
162	ENSG00000089351	0.00115692
163	ENSG00000105258	0.0727273
164	ENSG00000167645	0.318166
165	ENSG00000105281	0.77601
166	ENSG00000198538	0.253453
167	ENSG00000130844	0.170077
168	ENSG00000214078	0.00670469
169	ENSG00000196839	0.000679732
170	ENSG00000166913	0.0419365
171	ENSG00000124228	0.383397
172	ENSG00000026559	0.188858
173	ENSG00000101182	0.0650794
174	ENSG00000173638	0.620812
175	ENSG00000160284	0.873091
176	ENSG00000093072	0.0126138
177	ENSG00000100345	0.229257
178	ENSG00000100162	0.0418395
179	ENSG00000077942	5.31076e-05

[truncated: 9 more sheets: Fig3g_example_ENSG00000109255, Figure 4a, Figure 4b, Figure 4c top30, Figure 4d, Fig4e_top30gsea, Figure 5a, Figure 5b, Fig5c_t2d_violin]
